# Supplementary material for: Ascorbate Suppresses VEGF Expression in Retinal Pigment Epithelial Cells
Source: Invest Ophthalmol Vis Sci. 2018 Jul;59(8):3608–18. doi: 10.1167/iovs.18-24101 (PMC6049987; doi:10.1167/iovs.18-24101)
Supplement: Supplement 1 [file iovs-59-08-22_s01.xlsx]

## Sheet: Sheet1
Genomic Location Information				Fragments Per Kilobase per Million (FPKM)							Statistical Results
Location	Size	Genomic Region	Gene	0 mM Ascorbate Replicate 1	0 mM Ascorbate Replicate 2	0 mM Ascorbate Average	50 mM Ascorbate Replicate 1	50 mM Ascorbate Replicate 2	50 mM Ascorbate Average	Fold Change (50 mM/ 0mM)	FDR (edgeR)	Direction
chr1:100040384-100041093	709	Promoter	MFSD14A	0.448849	0.594752	0.5218	1.53966	2.95052	2.24509	4.30259	0.00188185	Up
chr1:100045997-100046702	705	Genebody	MFSD14A	1.27568	0.996877	1.13628	2.61292	3.91426	3.26359	2.87217	0.0067659	Up
chr1:100065272-100066224	952	Genebody	RP4-714D9.2	4.4183	3.97304	4.19567	3.60123	3.61557	3.6084	0.86003	0.604047
chr1:100074001-100075250	1249	Genebody	RP4-714D9.2	0.83084	0.593381	0.712111	1.85724	2.58952	2.22338	3.12224	0.00258123	Up
chr1:10013989-10014500	511	Genebody	RBP7	2.70768	1.90047	2.30408	2.57017	3.62923	3.0997	1.34531	0.409495
chr1:100151000-100151451	451	Genebody	TRMT13	2.57704	2.52163	2.54934	2.42044	0.921101	1.67077	0.655376	0.32569
chr1:10015625-10016141	516	Genebody	RBP7	0.72399	0.594332	0.659161	2.77665	3.96785	3.37225	5.11597	0.000341752	Up
chr1:100188467-100189625	1158	Genebody	DBT	3.02295	2.33935	2.68115	2.00319	3.35675	2.67997	0.99956	0.998063
chr1:100246823-100247231	408	Promoter	RP11-305E17.4	2.06866	1.94178	2.00522	0.961522	1.16363	1.06258	0.529906	0.177016
chr1:10029679-10030515	836	Promoter	UBE4B	1.6054	1.55906	1.58223	2.97878	3.35414	3.16646	2.00126	0.0486886	Up
chr1:10030734-10031551	817	Promoter	UBE4B	0.795966	1.00098	0.898474	2.60963	5.19362	3.90163	4.3425	0.000388036	Up
chr1:10031764-10032438	674	Promoter	UBE4B	0.903257	0.834182	0.86872	2.40412	5.37101	3.88756	4.47505	0.000594059	Up
chr1:100325996-100326715	719	Intergenic		3.17522	2.54141	2.85832	2.04015	0.825386	1.43277	0.501262	0.0936441
chr1:100343942-100344381	439	Promoter	RP5-837M10.2	2.08017	1.77555	1.92786	2.48661	4.22446	3.35553	1.74055	0.156065
chr1:10034619-10036093	1474	Promoter	UBE4B	0.844819	0.693522	0.769171	1.6316	2.88875	2.26018	2.93846	0.0040114	Up
chr1:100350844-100351312	468	Promoter	CDC14A	0.975634	0.546075	0.760854	2.33252	3.36036	2.84644	3.74111	0.00598531	Up
chr1:100356703-100357172	469	Genebody	CDC14A	2.44863	2.04341	2.24602	1.85477	0.506143	1.18045	0.525575	0.19229
chr1:100376281-100376812	531	Genebody	CDC14A	2.55359	2.21392	2.38375	1.54184	0.391164	0.966501	0.405454	0.0786729
chr1:100387800-100388343	543	Genebody	CDC14A	1.07021	1.34135	1.20578	2.19882	2.70496	2.45189	2.03345	0.0847608
chr1:100393892-100394431	539	Promoter	BCAS2P2	1.6429	1.73062	1.68676	1.17086	0.302782	0.73682	0.436826	0.128558
chr1:100411128-100411527	399	Genebody	CDC14A	2.80887	2.49798	2.65342	2.4794	0.818042	1.64872	0.621356	0.298046
chr1:100418225-100418781	556	Genebody	CDC14A	1.64243	1.88455	1.76349	1.50319	0.373576	0.938381	0.532116	0.215962
chr1:10045561-10046059	498	Genebody	UBE4B	2.30604	2.0014	2.15372	2.32901	2.20459	2.2668	1.0525	0.890926
chr1:1004567-1005951	1384	Genebody	ISG15	2.2294	2.52978	2.37959	2.8099	4.29867	3.55428	1.49366	0.189392
chr1:10050617-10051046	429	Genebody	UBE4B	0.645047	0.595718	0.620383	1.98795	3.5621	2.77502	4.47308	0.0035919	Up
chr1:100510308-100510760	452	Genebody	CDC14A	2.69379	2.82702	2.7604	2.15094	0.722121	1.43653	0.520406	0.151097
chr1:100526787-100527352	565	Intergenic		3.01214	2.75918	2.88566	1.99245	0.551438	1.27194	0.440781	0.083054
chr1:100534817-100535637	820	Promoter	GPR88	2.64914	2.66471	2.65692	1.78886	0.488513	1.13869	0.428573	0.0651909
chr1:100550425-100550941	516	Intergenic		2.30604	2.12969	2.21787	1.45444	0.488793	0.971615	0.438085	0.0938284
chr1:10055135-10057398	2263	Promoter	RP11-496H15.2	1.28397	1.18578	1.23487	2.26868	3.65827	2.96348	2.39983	0.00839101	Up
chr1:10057492-10059875	2383	Promoter	PGAM1P11	1.31221	1.11534	1.21377	2.59105	4.94959	3.77032	3.10628	0.0013353	Up
chr1:100597709-100598292	583	Intergenic		2.11223	2.25755	2.18489	2.51606	5.11509	3.81558	1.74635	0.135219
chr1:10060563-10061612	1049	Genebody	UBE4B	0.567168	0.426344	0.496756	1.67476	3.52168	2.59822	5.23037	0.000205391	Up
chr1:100624851-100625347	496	Intergenic		0.892662	0.566773	0.729717	2.06329	3.46978	2.76654	3.79125	0.00523855	Up
chr1:100627195-100627990	795	Genebody	LINC01349	3.70707	3.42358	3.56533	2.8964	4.10565	3.50102	0.981964	0.956221
chr1:100630629-100631844	1215	Genebody	LINC01349	3.37081	3.36544	3.36812	2.33036	2.90621	2.61828	0.777372	0.390612
chr1:1006373-1007118	745	Genebody	ISG15	1.26291	1.52652	1.39471	2.40395	4.56042	3.48218	2.4967	0.0196151	Up
chr1:10064001-10066335	2334	Genebody	UBE4B	0.800298	0.897865	0.849081	1.66619	3.61691	2.64155	3.11107	0.0021054	Up
chr1:100656106-100657031	925	Intergenic		3.12625	2.77666	2.95145	1.86239	0.64157	1.25198	0.424192	0.0436191	Down
chr1:10073354-10074347	993	Genebody	UBE4B	1.33764	0.990853	1.16425	2.12992	3.92946	3.02969	2.60227	0.0127855	Up
chr1:100734428-100735839	1411	Promoter	VCAM1	0.921764	0.679207	0.800485	1.5473	3.08082	2.31406	2.89082	0.00634356	Up
chr1:10074616-10075107	491	Genebody	UBE4B	1.49353	1.37931	1.43642	1.87588	2.99144	2.43366	1.69425	0.191018
chr1:100746338-100746750	412	Intergenic		2.68665	2.60525	2.64595	1.73878	0.576167	1.15747	0.43745	0.0980319
chr1:100788389-100788802	413	Intergenic		3.01517	2.90834	2.96175	2.18886	0.610696	1.39978	0.472617	0.122848
chr1:100792695-100793280	585	Intergenic		1.79753	1.68191	1.73972	1.22457	0.177528	0.701051	0.402968	0.121751
chr1:100848128-100848930	802	Intergenic		2.07026	2.3262	2.19823	1.65887	0.517976	1.08842	0.495136	0.111428
chr1:100861383-100861915	532	Intergenic		2.6008	2.57004	2.58542	1.9878	0.613532	1.30066	0.503076	0.13376
chr1:100864412-100865014	602	Intergenic		2.34435	2.24997	2.29716	1.67166	0.369675	1.02067	0.444316	0.106495
chr1:100907459-100908327	868	Genebody	SLC30A7	6.15299	5.50579	5.82939	4.38204	1.94855	3.1653	0.542989	0.086289
chr1:100914972-100915390	418	Genebody	SLC30A7	3.47562	3.39324	3.43443	2.08106	0.780858	1.43096	0.416652	0.0596683
chr1:100941029-100941484	455	Promoter	HNRNPA1P68	2.25029	2.6118	2.43105	1.61194	0.880396	1.24617	0.512606	0.129587
chr1:100963192-100963676	484	Promoter	SLC30A7	2.42992	1.95368	2.1918	0.951503	0.459803	0.705653	0.321951	0.0288299	Down
chr1:100973747-100974295	548	Genebody	SLC30A7	2.57536	2.3551	2.46523	1.55626	0.649765	1.10301	0.447427	0.0762836
chr1:100989916-100990383	467	Genebody	DPH5	1.15549	0.738779	0.947135	2.99494	5.14664	4.07079	4.29801	0.00112548	Up
chr1:101026495-101026938	443	Promoter	DPH5	1.28056	1.21147	1.24601	2.15614	3.81792	2.98703	2.39727	0.0510929
chr1:101042124-101043174	1050	Genebody	RP11-421L21.3	2.97809	3.29798	3.13803	2.09552	1.62493	1.86023	0.592799	0.10614
chr1:10105467-10106025	558	Promoter	UBE4B	1.01664	0.961796	0.98922	3.11787	4.97202	4.04495	4.08903	0.000696739	Up
chr1:101066363-101066871	508	Genebody	RP11-421L21.3	2.85986	3.04361	2.95174	2.58535	0.788544	1.68695	0.57151	0.199673
chr1:10107134-10108354	1220	Promoter	UBE4B	1.928	1.67582	1.80191	1.99925	2.76053	2.37989	1.32076	0.371789
chr1:10108560-10109942	1382	Promoter	UBE4B	0.820965	0.822905	0.821935	2.6782	5.23887	3.95854	4.81612	6.81201e-05	Up
chr1:10110885-10111529	644	Genebody	UBE4B	3.39461	2.77786	3.08623	1.77452	1.65872	1.71662	0.556218	0.103499
chr1:101130464-101131708	1244	Promoter	SCARNA16	2.53591	1.80784	2.17187	1.53564	1.78894	1.66229	0.765372	0.401175
chr1:101132320-101132758	438	Promoter	SCARNA16	0.947689	0.583477	0.765583	2.18075	3.55665	2.8687	3.74708	0.00742771	Up
chr1:101134263-101135106	843	Intergenic		1.82186	2.22822	2.02504	1.45679	0.580781	1.01878	0.503094	0.104093
chr1:101150197-101151220	1023	Intergenic		1.24432	1.14916	1.19674	2.08414	3.36464	2.72439	2.27651	0.0264326	Up
chr1:101173359-101174446	1087	Intergenic		1.83295	1.46943	1.65119	2.76169	4.43588	3.59878	2.17951	0.0261507	Up
chr1:101174620-101175327	707	Intergenic		2.56372	2.24115	2.40243	1.03739	1.67879	1.35809	0.565297	0.134122
chr1:10117637-10118537	900	Genebody	UBE4B	0.737934	0.667303	0.702619	2.14155	3.72556	2.93355	4.17517	0.000488433	Up
chr1:101181895-101182446	551	Intergenic		1.05467	1.20592	1.1303	1.85734	3.79659	2.82696	2.50108	0.0398533	Up
chr1:101182910-101183419	509	Intergenic		3.04452	3.26357	3.15405	2.37921	1.19507	1.78714	0.566617	0.1474
chr1:101186489-101187152	663	Intergenic		3.06777	2.9488	3.00829	2.23819	0.783214	1.5107	0.502181	0.103049
chr1:101190371-101191004	633	Promoter	RP5-1033H2.1	1.87981	1.69568	1.78774	3.79933	6.46891	5.13412	2.87184	0.00435019	Up
chr1:101193644-101194173	529	Intergenic		1.67395	1.47347	1.57371	2.51496	4.76781	3.64138	2.31388	0.0422981	Up
chr1:101203953-101204441	488	Intergenic		0.935649	0.968835	0.952242	2.6214	5.92844	4.27492	4.48932	0.000953041	Up
chr1:101207952-101208403	451	Intergenic		2.66908	2.2383	2.45369	1.85315	2.89489	2.37402	0.967531	0.936769
chr1:10122961-10123591	630	Promoter	UBE4B	1.25185	0.73018	0.991016	3.00521	6.02872	4.51696	4.55791	0.000495818	Up
chr1:101235239-101236097	858	Promoter	RP4-575N6.4	0.645047	0.625504	0.635275	2.24638	4.35752	3.30195	5.19766	0.000139443	Up
chr1:10123756-10124282	526	Promoter	UBE4B	0.315656	0.461568	0.388612	1.55649	3.52574	2.54112	6.53895	0.000687422	Up
chr1:101253922-101254671	749	Promoter	RP4-575N6.2	1.31158	0.955376	1.13348	1.63962	3.01084	2.32523	2.05141	0.0794303
chr1:101265096-101265539	443	Intergenic		2.09262	2.48063	2.28663	1.5786	0.669811	1.1242	0.491644	0.136052
chr1:1012663-1013185	522	Promoter	RP11-54O7.11	0.609644	0.440626	0.525135	1.82982	3.12643	2.47812	4.71903	0.00205442	Up
chr1:101331514-101332265	751	Genebody	LINC01307	3.05835	3.31789	3.18812	2.56643	0.711195	1.63881	0.514038	0.121625
chr1:101351769-101352215	446	Promoter	LINC01307	2.60593	2.69315	2.64954	1.41501	0.665305	1.04016	0.39258	0.0515333
chr1:101382866-101383294	428	Genebody	LINC01307	2.84484	3.07512	2.95998	2.07229	0.72795	1.40012	0.473018	0.106743
chr1:101441542-101442077	535	Intergenic		3.02587	2.86613	2.946	1.81724	0.887405	1.35232	0.459037	0.0670482
chr1:101504167-101504626	459	Intergenic		2.98429	2.78391	2.8841	1.96949	0.614139	1.29182	0.44791	0.0923991
chr1:10154201-10156638	2437	Promoter	UBE4B	1.14119	1.03819	1.08969	1.97372	3.05006	2.51189	2.30513	0.0113409	Up
chr1:101597278-101598032	754	Intergenic		1.68824	1.64387	1.66606	0.859615	0.43289	0.646252	0.387893	0.0419446	Down
chr1:101598492-101599598	1106	Intergenic		2.32689	2.51866	2.42278	1.65014	0.563404	1.10677	0.456819	0.0627015
chr1:101599804-101601354	1550	Intergenic		1.99064	1.87138	1.93101	1.39754	0.382873	0.890205	0.461005	0.075938
chr1:101601726-101603088	1362	Intergenic		2.13334	1.78256	1.95795	1.26484	0.577331	0.921086	0.470433	0.055654
chr1:101619614-101620609	995	Intergenic		2.29446	2.54279	2.41862	1.52566	0.477148	1.00141	0.41404	0.0464417	Down
chr1:101657701-101658076	375	Genebody	LINC01709	2.2876	2.62378	2.45569	1.41001	0.276944	0.843477	0.343479	0.0757053
chr1:101685697-101686173	476	Genebody	LINC01709	3.22652	3.14085	3.18369	2.07832	0.529868	1.30409	0.409618	0.0714755
chr1:10174680-10175104	424	Genebody	UBE4B	1.599	1.92878	1.76389	1.28729	0.454887	0.871088	0.493845	0.187588
chr1:101795186-101795676	490	Intergenic		1.83542	1.85153	1.84348	1.00947	0.211947	0.610709	0.331281	0.0674955
chr1:101815293-101815750	457	Genebody	OLFM3	2.69459	2.40464	2.54961	1.97811	0.714221	1.34617	0.527988	0.160531
chr1:101851902-101852869	967	Genebody	OLFM3	2.17488	2.16713	2.17101	1.21707	0.368223	0.792645	0.365105	0.0290824	Down
chr1:10185372-10186138	766	Intergenic		2.40238	1.91839	2.16039	1.71456	0.871585	1.29307	0.598539	0.184023
chr1:101857444-101857855	411	Promoter	RNU6-352P	2.96251	2.61159	2.78705	1.45251	0.577569	1.01504	0.364198	0.0456341	Down
chr1:101900475-101900868	393	Genebody	OLFM3	2.78134	2.69869	2.74001	2.17005	0.453017	1.31153	0.478659	0.15975
chr1:101901437-101902655	1218	Genebody	OLFM3	1.88573	1.97233	1.92903	1.19032	0.292341	0.74133	0.384302	0.0437063	Down
chr1:10195088-10196778	1690	Intergenic		1.12982	1.15684	1.14333	2.16992	3.1604	2.66516	2.33105	0.0113349	Up
chr1:102026260-102026691	431	Intergenic		2.76083	2.40146	2.58115	1.34553	0.275384	0.810457	0.313991	0.0459876	Down
chr1:10211638-10212316	678	Promoter	KIF1B	0.979558	0.866954	0.923256	2.38993	4.04826	3.21909	3.48667	0.00237416	Up
chr1:10216403-10218908	2505	Genebody	KIF1B	1.1765	1.09673	1.13661	1.82481	2.42238	2.1236	1.86836	0.0514737
chr1:1021988-1024809	2821	Genebody	AGRN	1.1379	1.10071	1.1193	3.43429	6.1796	4.80695	4.29459	7.42564e-05	Up
chr1:10225629-10226443	814	Promoter	MIR1273D	3.14461	3.0768	3.1107	2.43067	2.00491	2.21779	0.712953	0.285592
chr1:10229685-10231552	1867	Promoter	KIF1B	1.71193	1.3004	1.50617	2.59457	5.11761	3.85609	2.5602	0.00825025	Up
chr1:102374633-102375034	401	Genebody	RP11-202K23.1	2.3463	2.67672	2.51151	1.23352	0.628971	0.931244	0.370791	0.0520094
chr1:10237834-10238512	678	Genebody	KIF1B	2.10197	1.69621	1.89909	1.66037	1.44424	1.55231	0.817395	0.580958
chr1:102588349-102588788	439	Intergenic		0.914013	0.727685	0.820849	2.48661	3.34577	2.91619	3.55265	0.00657529	Up
chr1:10259516-10260045	529	Genebody	KIF1B	0.993909	0.579727	0.786818	1.90234	3.73011	2.81623	3.57926	0.00754963	Up
chr1:102595192-102595736	544	Intergenic		2.79777	2.1845	2.49114	2.50832	3.76362	3.13597	1.25885	0.510955
chr1:102652009-102652463	454	Intergenic		0.853338	1.09768	0.97551	2.40445	4.11757	3.26101	3.34288	0.0076418	Up
chr1:102655617-102656338	721	Intergenic		1.72713	1.55961	1.64337	2.38934	3.12777	2.75855	1.67859	0.140112
chr1:102686057-102687785	1728	Intergenic		0.640568	0.702502	0.671535	1.86556	2.51565	2.1906	3.26209	0.000836975	Up
chr1:102726333-102727007	674	Intergenic		1.7244	1.40294	1.56367	2.30289	3.01569	2.65929	1.70067	0.144061
chr1:102745244-102745787	543	Intergenic		5.14719	4.80063	4.97391	3.204	1.03827	2.12113	0.426452	0.0478818	Down
chr1:102823102-102823578	476	Genebody	RP5-936J12.1	1.04644	1.26171	1.15407	2.29332	4.11427	3.2038	2.77607	0.0212996	Up
chr1:102835153-102835627	474	Genebody	RP5-936J12.1	0.934094	0.943534	0.938814	2.12308	4.78894	3.45601	3.68125	0.00516049	Up
chr1:102837819-102838535	716	Genebody	RP5-936J12.1	0.850273	0.713863	0.782068	1.52461	2.98384	2.25422	2.88239	0.0172921	Up
chr1:102860041-102860566	525	Intergenic		2.95174	2.43393	2.69283	1.94932	1.10213	1.52572	0.566587	0.154036
chr1:102872250-102872811	561	Intergenic		0.591926	0.592214	0.59207	2.64514	3.62313	3.13413	5.29352	0.000248761	Up
chr1:102881486-102882255	769	Promoter	COL11A1	0.701709	0.847445	0.774577	1.46389	2.83607	2.14998	2.77568	0.0201468	Up
chr1:102884055-102884971	916	Promoter	COL11A1	0.679729	0.557998	0.618863	1.62	2.47812	2.04906	3.311	0.00378971	Up
chr1:102891589-102892286	697	Genebody	COL11A1	0.8536	0.641657	0.747629	2.42267	4.00176	3.21221	4.29654	0.000603932	Up
chr1:102894221-102894671	450	Genebody	COL11A1	0.799428	0.766689	0.783059	2.08469	3.65962	2.87216	3.66787	0.00671528	Up
chr1:102905246-102905690	444	Genebody	COL11A1	2.43069	2.21603	2.32336	2.65068	1.93808	2.29438	0.987526	0.972055
chr1:102954500-102955014	514	Genebody	COL11A1	0.753726	0.447484	0.600605	1.75875	3.17509	2.46692	4.10739	0.00525925	Up
chr1:102958336-102959242	906	Genebody	COL11A1	0.656688	0.691092	0.67389	1.54375	3.34063	2.44219	3.62402	0.00289109	Up
chr1:102960550-102961196	646	Promoter	COL11A1	2.52737	2.17585	2.35161	1.32017	0.459328	0.889748	0.378358	0.0409531	Down
chr1:1029849-1036469	6620	Promoter	AGRN	1.2624	1.20447	1.23343	1.77265	2.81935	2.296	1.86147	0.0561805
chr1:103027962-103028588	626	Promoter	COL11A1	0.862004	0.816495	0.839249	3.1334	5.90134	4.51737	5.38263	0.000106764	Up
chr1:103076376-103077098	722	Genebody	COL11A1	0.900699	0.81412	0.857409	2.29153	4.33582	3.31368	3.86475	0.00121451	Up
chr1:103195047-103195469	422	Intergenic		0.393448	0.1514	0.272424	1.9805	4.25401	3.11726	11.4427	0.000124172	Up
chr1:103195791-103196311	520	Intergenic		2.34152	1.9413	2.14141	1.60725	0.599159	1.10321	0.515178	0.152607
chr1:103197108-103197598	490	Intergenic		1.58129	1.32997	1.45563	2.26261	4.87479	3.5687	2.45165	0.0398792	Up
chr1:103227711-103228177	466	Intergenic		2.1081	2.41304	2.26057	1.24447	0.477564	0.861017	0.380885	0.0622989
chr1:103256151-103257025	874	Intergenic		1.124	0.833358	0.978678	2.61508	4.3796	3.49734	3.57353	0.00108269	Up
chr1:103271158-103271841	683	Intergenic		1.90426	1.92701	1.91564	2.07276	4.21412	3.14344	1.64094	0.177094
chr1:103275075-103275662	587	Intergenic		0.872132	0.653057	0.762595	3.66121	7.22859	5.4449	7.13997	2.45572e-05	Up
chr1:103277716-103278695	979	Intergenic		3.70286	3.06728	3.38507	3.20573	4.18266	3.69419	1.09132	0.769827
chr1:103307557-103307956	399	Intergenic		2.80887	2.04963	2.42925	1.41069	0.706491	1.05859	0.43577	0.0953455
chr1:103313224-103313605	381	Intergenic		2.72367	2.64954	2.68661	2.10409	0.739868	1.42198	0.529285	0.179785
chr1:103373172-103373720	548	Intergenic		0.732211	0.886076	0.809143	2.33438	4.06103	3.19771	3.95197	0.00193701	Up
chr1:103374009-103374432	423	Intergenic		0.785036	0.543751	0.664394	1.85485	4.03351	2.94418	4.43138	0.00460083	Up
chr1:103386425-103386885	460	Intergenic		2.07544	2.13895	2.1072	1.18654	0.548298	0.867421	0.411647	0.079737
chr1:103399910-103400290	380	Intergenic		2.62161	2.75739	2.6895	1.75054	0.702773	1.22666	0.456092	0.109031
chr1:103460453-103460955	502	Genebody	RP11-153F1.1	0.413434	0.585453	0.499444	1.495	3.57608	2.53554	5.07673	0.00269004	Up
chr1:103471167-103471629	462	Genebody	RP11-153F1.1	3.74358	4.12109	3.93233	1.95671	0.89917	1.42794	0.363127	0.0186767	Down
chr1:10351951-10352501	550	Promoter	KIF1B	2.13833	2.0445	2.09142	1.17845	0.566477	0.872466	0.417165	0.0657115
chr1:103528092-103528933	841	Promoter	RNPC3	2.00716	2.18794	2.09755	1.6225	0.493956	1.05823	0.504508	0.120766
chr1:103542094-103542494	400	Promoter	RNPC3	2.49053	1.91672	2.20362	1.66302	0.815997	1.23951	0.562485	0.222743
chr1:103555720-103556779	1059	Promoter	AMY2B	1.80303	1.77374	1.78838	1.12744	0.588409	0.857925	0.479721	0.06835
chr1:103580906-103581944	1038	Intergenic		1.8395	1.90811	1.8738	1.3803	0.285863	0.833082	0.444594	0.0968394
chr1:103611093-103612377	1284	Intergenic		3.07113	3.0154	3.04327	1.97931	0.785724	1.38251	0.454286	0.0418042	Down
chr1:1037007-1038444	1437	Promoter	AGRN	0.8088	0.862547	0.835674	1.82791	3.27287	2.55039	3.0519	0.00250169	Up
chr1:103780268-103781000	732	Intergenic		2.28714	2.26934	2.27824	1.65439	0.324291	0.989342	0.434257	0.0971823
chr1:103842451-103843126	675	Intergenic		2.15231	1.81734	1.98482	1.1371	0.219797	0.678451	0.34182	0.0514574
chr1:103904117-103904651	534	Intergenic		2.25422	2.17755	2.21589	1.086	0.3334	0.709699	0.320278	0.0314271	Down
chr1:103915310-103915879	569	Intergenic		2.40736	2.51521	2.46129	1.37891	0.41719	0.898052	0.364871	0.0424634	Down
chr1:1039429-1045441	6012	Promoter	AGRN	0.858437	0.790664	0.824551	1.70509	2.81821	2.26165	2.74289	0.00245861	Up
chr1:10402299-10404549	2250	Genebody	PGD	1.1561	0.982498	1.0693	1.65259	2.3804	2.0165	1.88582	0.0550957
chr1:104024400-104024866	466	Intergenic		4.9288	4.41477	4.67178	3.03797	1.14615	2.09206	0.447808	0.0588826
chr1:104128332-104128728	396	Genebody	RP11-364B6.2	2.0964	2.12969	2.11305	0.904515	0.524516	0.714516	0.338145	0.048343	Down
chr1:104256123-104256535	412	Genedeserts		3.35832	3.38063	3.36947	1.69738	0.468136	1.08276	0.321343	0.0267338	Down
chr1:104269154-104269526	372	Genedeserts		2.86396	2.57624	2.7201	1.74234	0.638121	1.19023	0.437568	0.101601
chr1:104380523-104381644	1121	Genedeserts		2.20936	2.16579	2.18757	1.33896	0.344107	0.841535	0.384689	0.0404965	Down
chr1:104382693-104384361	1668	Genedeserts		2.90329	2.61998	2.76164	1.87131	0.6671	1.26921	0.459585	0.0487969	Down
chr1:104385659-104387314	1655	Genedeserts		2.61677	2.85675	2.73676	1.8654	0.546837	1.20612	0.440711	0.0506965
chr1:1045588-1052167	6579	Promoter	AGRN	0.723465	0.747771	0.735618	1.46481	2.21902	1.84191	2.5039	0.00459764	Up
chr1:10458774-10459730	956	Promoter	RP5-1113E3.3	0.651288	0.695046	0.673167	1.49869	2.71585	2.10727	3.13039	0.00606129	Up
chr1:104596441-104597933	1492	Genedeserts		1.94746	1.85848	1.90297	1.36041	0.467364	0.913887	0.480241	0.0748667
chr1:104598486-104600832	2346	Genedeserts		1.97577	1.99897	1.98737	1.50499	0.474307	0.989649	0.49797	0.0806806
chr1:104795727-104796304	577	Genedeserts		3.26123	2.54677	2.904	3.8429	6.22251	5.0327	1.73302	0.112972
chr1:104862195-104862663	468	Genedeserts		0.88694	1.17406	1.0305	2.25963	4.0895	3.17456	3.0806	0.0129761	Up
chr1:104884804-104885242	438	Genedeserts		2.4324	2.12969	2.28105	1.59662	1.72752	1.66207	0.728642	0.426877
chr1:104911250-104911724	474	Genedeserts		1.98495	1.75228	1.86861	1.8352	0.594704	1.21495	0.650189	0.374158
chr1:104922412-104923633	1221	Genedeserts		1.60913	1.50701	1.55807	1.53663	2.78257	2.1596	1.38607	0.329407
chr1:104927660-104929026	1366	Genedeserts		0.73942	0.523848	0.631634	2.772	4.43134	3.60167	5.70216	2.10338e-05	Up
chr1:105018442-105018915	473	Genedeserts		0.468034	0.756423	0.612229	1.87514	3.07391	2.47452	4.04183	0.00660759	Up
chr1:10504525-10504977	452	Genebody	PEX14	2.38767	2.03546	2.21157	2.41509	1.87095	2.14302	0.969006	0.934392
chr1:10507915-10509967	2052	Genebody	PEX14	1.50365	1.20184	1.35275	3.27499	6.13118	4.70309	3.4767	0.000520042	Up
chr1:105114310-105114824	514	Genedeserts		3.82247	3.62959	3.72603	1.95786	0.490695	1.22428	0.328574	0.0228634	Down
chr1:10513947-10514342	395	Genebody	PEX14	2.24182	2.52328	2.38255	1.68407	0.901447	1.29276	0.542593	0.181326
chr1:10520851-10521447	596	Genebody	PEX14	3.85372	4.05213	3.95293	2.54704	1.04551	1.79627	0.454416	0.0546153
chr1:1052240-1056934	4694	Promoter	RP11-54O7.14	1.29697	1.20595	1.25146	1.75144	3.10064	2.42604	1.93857	0.0487736
chr1:105256162-105256540	378	Genedeserts		1.79359	1.75784	1.77572	1.39882	0.74574	1.07228	0.603858	0.31677
chr1:10526765-10528084	1319	Genebody	PEX14	0.702828	0.77502	0.738924	2.15955	3.9256	3.04258	4.11758	0.000256426	Up
chr1:10528930-10529670	740	Genebody	PEX14	1.51451	1.24328	1.37889	4.28719	8.56095	6.42407	4.65886	0.000115148	Up
chr1:10530180-10531730	1550	Genebody	PEX14	2.00849	1.69826	1.85337	3.86249	7.24586	5.55417	2.99679	0.00173437	Up
chr1:10534187-10534671	484	Promoter	PEX14	3.77353	2.90412	3.33883	2.14969	0.95026	1.54998	0.464228	0.0759673
chr1:10535595-10536923	1328	Promoter	PEX14	1.39613	1.14503	1.27058	2.26051	4.21181	3.23616	2.547	0.00941718	Up
chr1:10537902-10539613	1711	Genebody	PEX14	0.824839	0.664673	0.744756	2.24297	3.53782	2.8904	3.881	0.000202507	Up
chr1:10540913-10541708	795	Genebody	PEX14	0.574335	0.658999	0.616667	1.93093	4.04966	2.9903	4.84912	0.000415962	Up
chr1:10545711-10547653	1942	Genebody	PEX14	0.7196	0.664569	0.692084	1.33501	2.38359	1.8593	2.68652	0.00673145	Up
chr1:10552786-10553494	708	Genebody	PEX14	3.32227	3.48331	3.40279	3.03549	1.32018	2.17784	0.640015	0.221572
chr1:105663438-105664607	1169	Intergenic		0.852191	0.950983	0.901587	2.15943	3.83282	2.99612	3.32317	0.00143535	Up
chr1:1057041-1059324	2283	Promoter	RP11-465B22.3	1.58787	1.50002	1.54394	2.60742	3.91216	3.25979	2.11134	0.0217513	Up
chr1:105708869-105709237	368	Intergenic		2.25591	2.18756	2.22174	1.25143	0.403161	0.827297	0.372365	0.0843313
chr1:10573342-10574271	929	Genebody	PEX14	0.834048	0.797775	0.815911	3.12122	4.20016	3.66069	4.48663	0.000105019	Up
chr1:10574542-10575631	1089	Genebody	PEX14	1.00373	0.985642	0.994687	2.31806	3.41957	2.86882	2.88414	0.00345902	Up
chr1:10577906-10578513	607	Genebody	PEX14	0.387507	0.421026	0.404266	2.80998	5.01062	3.9103	9.67257	1.07451e-05	Up
chr1:105785117-105785664	547	Intergenic		0.63237	0.420488	0.526429	1.80856	3.74298	2.77577	5.27283	0.000945553	Up
chr1:10578925-10579517	592	Genebody	PEX14	0.981627	1.01448	0.998054	2.07445	4.26043	3.16744	3.17361	0.00766436	Up
chr1:105792566-105793110	544	Intergenic		5.08686	5.09717	5.09201	3.82519	1.41818	2.62168	0.514861	0.0946387
chr1:105846495-105846947	452	Intergenic		2.87745	1.86584	2.37164	1.32075	0.525179	0.922966	0.389167	0.0688725
chr1:105856299-105856869	570	Intergenic		4.39362	4.5284	4.46101	2.57345	1.04114	1.8073	0.405132	0.0282229	Down
chr1:105866642-105867060	418	Intergenic		2.946	2.0176	2.4818	1.50979	0.567897	1.03884	0.418585	0.0900104
chr1:105871875-105872406	531	Intergenic		2.2409	2.21392	2.22741	1.15638	0.530866	0.843622	0.378746	0.0451629	Down
chr1:10598070-10599520	1450	Genebody	PEX14	1.22141	1.30425	1.26283	2.50555	4.89087	3.69821	2.92851	0.00271605	Up
chr1:105997378-105998203	825	Genebody	LINC01677	0.939189	1.13067	1.03493	2.79107	5.75469	4.27288	4.12867	0.000475931	Up
chr1:10599759-10601606	1847	Genebody	PEX14	0.62177	0.470446	0.546108	1.65302	3.78338	2.7182	4.9774	0.000117705	Up
chr1:10601830-10602886	1056	Genebody	PEX14	0.720639	0.605026	0.662832	1.82518	3.30164	2.56341	3.86736	0.000844266	Up
chr1:106039947-106040474	527	Promoter	RP5-947P14.1	3.51814	3.51581	3.51697	2.13612	0.872724	1.50442	0.42776	0.0499521	Down
chr1:106052429-106052821	392	Genebody	RP5-947P14.1	3.1414	3.52051	3.33095	1.91451	0.643411	1.27896	0.383963	0.0519596
chr1:10605799-10606591	792	Genebody	PEX14	0.401811	0.516289	0.45905	1.89517	4.72064	3.30791	7.20599	6.89717e-05	Up
chr1:10610548-10611571	1023	Genebody	PEX14	1.33899	1.38649	1.36274	2.38425	3.46616	2.9252	2.14656	0.0321775	Up
chr1:1061743-1063749	2006	Promoter	RP11-465B22.3	1.05531	1.12111	1.08821	1.93863	2.85484	2.39674	2.20246	0.017534	Up
chr1:106224594-106225127	533	Intergenic		3.01127	2.70906	2.86017	2.33608	1.28043	1.80825	0.63222	0.226408
chr1:106270631-106271124	493	Intergenic		2.16104	2.15129	2.15616	1.28011	0.361127	0.820617	0.380591	0.0725368
chr1:10628459-10630051	1592	Genebody	PEX14	0.869112	1.00331	0.936211	1.72494	2.60008	2.16251	2.30986	0.0175538	Up
chr1:10634010-10636220	2210	Intergenic		0.519642	0.537723	0.528683	1.48184	2.36307	1.92245	3.63631	0.000396746	Up
chr1:106388939-106389915	976	Intergenic		4.86254	4.6216	4.74207	3.21558	1.48971	2.35265	0.496122	0.053122
chr1:10641909-10643143	1234	Promoter	CASZ1	2.35463	2.3506	2.35262	2.87501	3.57081	3.22291	1.36993	0.285709
chr1:1064262-1064997	735	Promoter	RP11-465B22.3	2.03308	1.68637	1.85973	2.32062	4.5821	3.45136	1.85584	0.0987023
chr1:10644166-10644997	831	Promoter	CASZ1	0.666005	0.691958	0.678981	1.43677	3.51715	2.47696	3.64806	0.00396535	Up
chr1:106526135-106526659	524	Intergenic		0.950583	0.829117	0.88985	1.82284	3.14281	2.48282	2.79016	0.025871	Up
chr1:10657169-10658212	1043	Genebody	CASZ1	1.18066	0.882097	1.03138	1.89699	2.53199	2.21449	2.14712	0.0418536	Up
chr1:10661120-10662951	1831	Promoter	CASZ1	5.31234	4.66183	4.98708	3.78207	2.74686	3.26447	0.654584	0.155024
chr1:106622113-106622792	679	Intergenic		0.815096	0.752763	0.78393	2.31105	3.82379	3.06742	3.91288	0.0011373	Up
chr1:106638498-106639032	534	Intergenic		3.96432	4.11581	4.04007	2.74694	0.805717	1.77633	0.439678	0.0682979
chr1:1066404-1068879	2475	Genebody	RP11-465B22.3	0.96155	0.980949	0.97125	2.1157	3.34491	2.73031	2.81113	0.00195665	Up
chr1:10664223-10664913	690	Genebody	CASZ1	0.802102	0.796319	0.799211	2.29893	3.67682	2.98788	3.73853	0.00145608	Up
chr1:10665065-10667491	2426	Genebody	CASZ1	1.06652	1.03236	1.04944	2.08813	3.68767	2.8879	2.75184	0.00304395	Up
chr1:10667746-10669063	1317	Genebody	CASZ1	0.609342	0.834412	0.721877	1.54118	2.80504	2.17311	3.01036	0.00487361	Up
chr1:106702408-106703538	1130	Intergenic		1.76321	1.87714	1.82017	0.966036	0.393884	0.67996	0.373569	0.0225942	Down
chr1:106730831-106731334	503	Intergenic		2.72324	2.84523	2.78424	1.7633	0.589913	1.17661	0.422596	0.0690486
chr1:10676248-10678237	1989	Genebody	CASZ1	0.834767	0.931539	0.883153	2.04096	3.17761	2.60928	2.95451	0.00153014	Up
chr1:106768266-106768723	457	Intergenic		0.999117	0.950672	0.974895	2.91119	5.16187	4.03653	4.14048	0.00123562	Up
chr1:106780954-106781934	980	Intergenic		6.12749	5.17645	5.65197	4.21193	2.22545	3.21869	0.569481	0.0940027
chr1:10678784-10681594	2810	Genebody	CASZ1	1.34916	1.22325	1.2862	2.64043	5.00527	3.82285	2.9722	0.0017773	Up
chr1:106814574-106815088	514	Intergenic		2.18042	2.26228	2.22135	1.26099	0.865932	1.06346	0.478746	0.0920432
chr1:106833518-106834093	575	Genebody	LINC01661	2.2138	2.11117	2.16249	1.27553	0.619255	0.947395	0.438104	0.070385
chr1:10685446-10687182	1736	Genebody	CASZ1	0.868751	0.772872	0.820812	3.00652	6.07639	4.54145	5.53288	2.46628e-05	Up
chr1:106860605-106861190	585	Intergenic		2.90916	3.16723	3.0382	1.83686	1.01445	1.42565	0.469244	0.0621144
chr1:10687283-10688423	1140	Genebody	CASZ1	0.764636	0.885503	0.825069	1.61589	2.53779	2.07684	2.51717	0.0161449	Up
chr1:10692090-10693764	1674	Promoter	CASZ1	1.59522	1.17553	1.38537	2.12952	3.51853	2.82403	2.03846	0.0404372	Up
chr1:106924147-106924762	615	Intergenic		2.54227	1.76609	2.15418	2.63475	5.35555	3.99515	1.8546	0.106658
chr1:106938098-106938677	579	Intergenic		2.31799	2.86901	2.5935	2.47453	0.768721	1.62162	0.625264	0.273021
chr1:106952068-106953585	1517	Intergenic		2.27108	2.37537	2.32323	1.97888	1.91689	1.94788	0.838438	0.548271
chr1:1069598-1070758	1160	Genebody	RNF223	1.19278	0.958361	1.07557	2.77904	5.38456	4.0818	3.79501	0.000448292	Up
chr1:10696775-10697493	718	Promoter	CASZ1	2.64007	2.77631	2.70819	3.27828	5.35182	4.31505	1.59333	0.157536
chr1:10699768-10700305	537	Genebody	CASZ1	3.68452	3.90245	3.79348	3.11274	2.15499	2.63387	0.694314	0.278654
chr1:107003006-107003562	556	Intergenic		2.41388	2.4591	2.43649	1.84064	0.6671	1.25387	0.51462	0.134329
chr1:107009259-107009746	487	Intergenic		0.596636	0.577247	0.586941	1.99635	4.63063	3.31349	5.64536	0.000604429	Up
chr1:10702739-10703523	784	Genebody	CASZ1	2.27663	2.36331	2.31997	1.97978	1.02189	1.50083	0.64692	0.236669
chr1:107030444-107031121	677	Intergenic		3.16783	3.03882	3.10333	2.06594	0.986165	1.52605	0.491747	0.074198
chr1:107057568-107058315	747	Promoter	PRMT6	0.629763	0.307907	0.468835	1.66684	3.03876	2.3528	5.0184	0.000895812	Up
chr1:107100586-107102004	1418	Intergenic		1.89297	1.77524	1.83411	1.68401	2.02979	1.8569	1.01243	0.96705
chr1:107114122-107114496	374	Intergenic		1.73878	2.45996	2.09937	1.00333	0.158677	0.581002	0.27675	0.056637
chr1:107134803-107135229	426	Intergenic		2.56588	2.66961	2.61775	1.52148	0.766194	1.14384	0.436955	0.0780338
chr1:107140563-107141219	656	Promoter	NTNG1	1.60298	1.34404	1.47351	2.47008	4.52327	3.49667	2.37302	0.0295367	Up
chr1:10714144-10716624	2480	Genebody	CASZ1	2.2205	2.48865	2.35457	2.57224	3.40398	2.98811	1.26907	0.409373
chr1:107164829-107165376	547	Genebody	NTNG1	1.49239	0.840975	1.16668	2.18274	4.69229	3.43751	2.9464	0.0170088	Up
chr1:1072035-1075468	3433	Promoter	RNF223	0.858469	0.93426	0.896365	2.08673	3.35794	2.72234	3.03709	0.000970329	Up
chr1:107223057-107223642	585	Genebody	NTNG1	2.17596	2.11877	2.14736	2.18674	1.85137	2.01905	0.940247	0.863294
chr1:10723426-10725562	2136	Genebody	CASZ1	1.02347	0.915289	0.969379	2.06819	3.29927	2.68373	2.76851	0.00257873	Up
chr1:10726189-10727272	1083	Genebody	CASZ1	0.779328	0.625339	0.702333	1.90567	3.46592	2.68579	3.8241	0.0008193	Up
chr1:107263706-107264425	719	Genebody	NTNG1	1.09689	1.04855	1.07272	1.54197	2.53806	2.04002	1.90171	0.109463
chr1:107267344-107269452	2108	Genebody	NTNG1	2.34324	2.23678	2.29001	1.82055	0.844572	1.33256	0.581903	0.115394
chr1:10730773-10731666	893	Genebody	CASZ1	1.14657	0.772699	0.959632	3.18975	5.84813	4.51894	4.70903	0.000138746	Up
chr1:107377599-107378724	1125	Genebody	NTNG1	1.31598	1.29485	1.30542	1.54646	3.07276	2.30961	1.76925	0.118445
chr1:107379004-107379579	575	Genebody	NTNG1	2.18974	1.68894	1.93934	3.02569	6.37316	4.69942	2.42321	0.0274374	Up
chr1:107476200-107476896	696	Genebody	NTNG1	2.38556	2.60704	2.4963	1.8625	0.788712	1.32561	0.531028	0.121166
chr1:107494484-107495305	821	Intergenic		1.75271	2.13229	1.9425	1.12187	0.469847	0.795858	0.409709	0.04694	Down
chr1:107536270-107536768	498	Intergenic		2.02821	1.66783	1.84802	2.84276	5.21356	4.02816	2.17972	0.0540521
chr1:10753876-10755003	1127	Genebody	CASZ1	1.42414	1.37192	1.39803	2.01289	3.02782	2.52035	1.80279	0.0887845
chr1:107545795-107546314	519	Intergenic		2.39935	2.38821	2.39378	0.887336	0.514554	0.700945	0.292819	0.00988567	Down
chr1:107586491-107586902	411	Genebody	VAV3	2.18822	2.2696	2.22891	1.45251	0.541471	0.996989	0.447299	0.117522
chr1:107701607-107702032	425	Genebody	VAV3	1.82313	2.3151	2.06912	1.40466	0.244363	0.824511	0.398485	0.122315
chr1:107766572-107767018	446	Genebody	VAV3	2.97821	2.4926	2.7354	1.91217	0.964693	1.43843	0.525857	0.134207
chr1:10777441-10778755	1314	Genebody	CASZ1	4.89639	4.48305	4.68972	4.06294	2.07753	3.07024	0.654674	0.187603
chr1:10784843-10785597	754	Genebody	CASZ1	4.51422	3.99953	4.25687	3.05389	1.81027	2.43208	0.57133	0.101899
chr1:107903656-107904319	663	Genebody	VAV3	3.52689	3.12226	3.32458	2.26392	1.18601	1.72496	0.518852	0.0858673
chr1:107936780-107937468	688	Genebody	VAV3	1.16643	1.02151	1.09397	1.48749	3.90316	2.69532	2.4638	0.0452975	Up
chr1:107959309-107960093	784	Genebody	VAV3	2.5943	2.80337	2.69883	1.74047	0.548792	1.14463	0.42412	0.0558719
chr1:107999846-108000751	905	Intergenic		0.519815	0.367107	0.443461	1.75277	3.31153	2.53215	5.70997	0.000156229	Up
chr1:108015556-108016637	1081	Intergenic		1.67673	1.60761	1.64217	3.06103	5.4624	4.26171	2.59517	0.00657449	Up
chr1:10806726-10807430	704	Intergenic		4.59898	4.21098	4.40498	3.00428	2.57107	2.78767	0.632845	0.147263
chr1:108080399-108081680	1281	Intergenic		2.91631	2.83294	2.87462	1.90405	0.741236	1.32264	0.46011	0.047584	Down
chr1:108095332-108095739	407	Intergenic		2.71966	1.94655	2.3331	1.0477	0.437434	0.742567	0.318275	0.0394282	Down
chr1:108119341-108119834	493	Intergenic		2.1891	1.96986	2.07948	1.10712	0.722254	0.914687	0.439863	0.0817314
chr1:108141590-108142070	480	Genebody	SLC25A24	1.1242	0.984982	1.05459	1.98993	3.30726	2.6486	2.5115	0.0426693	Up
chr1:108142445-108143229	784	Genebody	SLC25A24	1.69424	1.35279	1.52351	4.11185	6.88829	5.50007	3.61012	0.00050628	Up
chr1:108149151-108150104	953	Genebody	SLC25A24	1.58253	1.22016	1.40135	1.96875	3.76746	2.86811	2.04668	0.0613972
chr1:108151074-108152488	1414	Genebody	SLC25A24	1.85919	2.14174	2.00046	1.32689	0.661024	0.993957	0.496863	0.06395
chr1:108182557-108183184	627	Genebody	SLC25A24	2.05227	1.50811	1.78019	2.93797	4.28289	3.61043	2.02812	0.0606948
chr1:108201533-108201964	431	Promoter	SLC25A24	1.44462	1.3045	1.37456	2.09744	3.54557	2.82151	2.05266	0.0974142
chr1:10823817-10825456	1639	Intergenic		1.51954	1.33317	1.42635	2.14378	3.44883	2.7963	1.96046	0.0471381
chr1:10831046-10831724	678	Intergenic		1.73463	1.75275	1.74369	2.01257	3.12919	2.57088	1.47439	0.27401
chr1:108312269-108312815	546	Genebody	SLC25A24P1	3.80117	4.09556	3.94837	2.56161	1.1956	1.8786	0.475793	0.0646477
chr1:108315169-108315830	661	Genebody	SLC25A24P1	2.11416	2.33912	2.22664	1.29021	0.336679	0.813444	0.365324	0.0467847	Down
chr1:10833769-10834509	740	Intergenic		4.52483	3.97159	4.24821	3.22692	2.90711	3.06702	0.721955	0.283288
chr1:108473766-108474418	652	Intergenic		2.73754	2.4694	2.60347	2.04051	0.932958	1.48673	0.571059	0.156062
chr1:108501770-108502173	403	Promoter	ST13P21	0.583664	0.697566	0.640615	2.45479	3.82873	3.14176	4.90428	0.0016029	Up
chr1:108503569-108506064	2495	Intergenic		3.30518	2.93462	3.1199	3.00797	3.80571	3.40684	1.09197	0.759799
chr1:10852632-10854211	1579	Intergenic		4.35505	4.07865	4.21685	2.5385	1.75706	2.14778	0.509332	0.0372381
chr1:108529617-108530257	640	Intergenic		2.44297	2.53566	2.48931	1.89221	0.556362	1.22429	0.491817	0.117055
chr1:10854675-10855432	757	Intergenic		1.86433	1.90744	1.88588	1.12659	0.568366	0.847478	0.449379	0.0664737
chr1:108559211-108559826	615	Promoter	FAM102B	0.539952	0.41555	0.477751	2.24647	4.05285	3.14966	6.59269	0.000102992	Up
chr1:108561692-108562238	546	Promoter	FAM102B	0.65887	0.561677	0.610273	1.62444	3.45094	2.53769	4.15828	0.00380645	Up
chr1:108570157-108572257	2100	Genebody	FAM102B	2.30604	2.14795	2.22699	1.68941	0.607582	1.1485	0.515716	0.083414
chr1:10857203-10857864	661	Intergenic		3.24451	3.13171	3.18811	2.29657	1.16715	1.73186	0.543226	0.107587
chr1:108589055-108589935	880	Genebody	FAM102B	2.07544	1.68439	1.87992	1.7638	0.944129	1.35397	0.720227	0.3753
chr1:108591076-108592175	1099	Genebody	FAM102B	2.00179	1.89521	1.9485	2.46769	3.65845	3.06307	1.57202	0.156466
chr1:108613459-108614904	1445	Genebody	FAM102B	3.03536	2.64406	2.83971	2.1483	0.698179	1.42324	0.501192	0.0834547
chr1:108616845-108618492	1647	Genebody	FAM102B	2.15903	2.05599	2.10751	1.41879	0.684614	1.0517	0.499027	0.0591856
chr1:108621405-108621771	366	Genebody	FAM102B	2.07922	1.74565	1.91243	1.11846	0.567509	0.842986	0.440792	0.132424
chr1:108622026-108622715	689	Promoter	FAM102B	2.36964	2.20697	2.2883	1.38631	0.409129	0.89772	0.392308	0.0527669
chr1:108639870-108640214	344	Genebody	FAM102B	2.89596	2.37733	2.63665	1.78499	1.25074	1.51786	0.575679	0.215841
chr1:10865752-10866295	543	Intergenic		3.33803	3.22395	3.28099	2.48153	1.69402	2.08777	0.636323	0.203385
chr1:108668761-108669227	466	Intergenic		3.77083	3.07114	3.42098	2.15952	1.05064	1.60508	0.469187	0.0745981
chr1:108681495-108682326	831	Intergenic		1.23211	0.937987	1.08505	3.11985	5.17753	4.14869	3.82351	0.000519255	Up
chr1:108686154-108686701	547	Intergenic		0.910613	0.513929	0.712271	2.24511	3.01066	2.62788	3.68944	0.0047128	Up
chr1:108686941-108687777	836	Intergenic		0.678573	0.641964	0.660269	2.50952	3.99303	3.25127	4.92417	0.000132951	Up
chr1:108699221-108699927	706	Promoter	PRPF38B	4.99752	5.03162	5.01457	3.93799	1.68117	2.80958	0.560283	0.111195
chr1:108708404-108709066	662	Intergenic		2.46628	2.33558	2.40093	1.64897	0.448227	1.0486	0.436747	0.0822422
chr1:108716155-108716588	433	Genebody	FNDC7	2.39658	1.97722	2.1869	1.96958	1.26777	1.61867	0.740168	0.470468
chr1:108720106-108720800	694	Promoter	FNDC7	2.05351	1.1968	1.62515	1.99075	3.46323	2.72699	1.67799	0.1767
chr1:108721041-108721789	748	Promoter	FNDC7	1.31334	1.17873	1.24603	3.32922	6.56527	4.94724	3.97039	0.000478542	Up
chr1:108732208-108733078	870	Genebody	FNDC7	2.27424	2.15907	2.21665	1.70566	1.22783	1.46674	0.661694	0.229064
chr1:108768322-108768800	478	Promoter	RP11-475E11.2	2.46042	2.0584	2.25941	1.92689	0.651804	1.28935	0.570656	0.22462
chr1:108814402-108815061	659	Intergenic		1.44871	1.22158	1.33515	1.57883	3.71471	2.64677	1.98238	0.102679
chr1:108816820-108817677	857	Promoter	AKNAD1	0.87183	0.93935	0.90559	2.2888	4.22411	3.25646	3.59595	0.00129731	Up
chr1:108830402-108830973	571	Promoter	AKNAD1	1.06619	0.626599	0.846396	2.06113	4.23523	3.14818	3.71951	0.00433145	Up
chr1:108846274-108847152	878	Genebody	AKNAD1	2.7578	2.99806	2.87793	1.94266	0.642118	1.29239	0.449069	0.0614232
chr1:108905252-108905838	586	Genebody	GPSM2	2.99864	2.57307	2.78586	1.97926	0.60763	1.29345	0.46429	0.0927727
chr1:10891625-10893152	1527	Intergenic		3.71504	3.73219	3.72362	2.85952	1.51569	2.18761	0.587495	0.106912
chr1:108923857-108926154	2297	Genebody	GPSM2	1.76492	2.08611	1.92552	1.5668	1.33701	1.45191	0.754033	0.332667
chr1:108948963-108949363	400	Promoter	CLCC1	2.49053	2.33201	2.41127	1.7483	1.26109	1.50469	0.624025	0.263209
chr1:108971947-108972533	586	Genebody	WDR47	3.04587	2.6603	2.85308	2.47408	0.835492	1.65478	0.579999	0.193804
chr1:108984846-108985520	674	Genebody	WDR47	2.83294	2.36983	2.60139	2.15105	1.10062	1.62583	0.624987	0.212874
chr1:109048326-109048701	375	Intergenic		3.21001	2.93046	3.07023	1.95582	1.66167	1.80874	0.589122	0.18322
chr1:10906778-10907324	546	Intergenic		2.7115	2.78498	2.74824	2.21798	0.8967	1.55734	0.566668	0.169041
chr1:109074515-109074895	380	Promoter	TAF13	1.23798	1.07605	1.15702	2.28917	3.90429	3.09673	2.67648	0.038582	Up
chr1:109080304-109081253	949	Intergenic		2.0995	2.06012	2.07981	1.65353	0.594078	1.12381	0.540341	0.133766
chr1:109094217-109094932	715	Genebody	TMEM167B	1.16108	0.92932	1.0452	2.05156	3.96327	3.00741	2.87735	0.0109217	Up
chr1:109108477-109108924	447	Genebody	C1orf194	2.41438	1.74377	2.07908	1.29737	0.365099	0.831234	0.399809	0.098615
chr1:109111444-109111889	445	Promoter	C1orf194	2.79835	2.61306	2.7057	2.06979	0.866841	1.46831	0.542674	0.161119
chr1:109114509-109114909	400	Promoter	KIAA1324	1.8679	2.07645	1.97217	1.49245	1.11272	1.30259	0.660483	0.358111
chr1:109118042-109118992	950	Genebody	KIAA1324	2.2575	2.30007	2.27878	1.75952	0.671538	1.21553	0.533412	0.1175
chr1:109149054-109150793	1739	Genebody	KIAA1324	0.771775	0.815627	0.793701	1.55951	2.90925	2.23438	2.81514	0.00457422	Up
chr1:109152797-109153201	404	Genebody	KIAA1324	2.87685	2.62521	2.75103	2.11096	0.881365	1.49616	0.543856	0.17222
chr1:109159222-109159870	648	Promoter	KIAA1324	0.725977	0.453545	0.589761	1.39506	3.96093	2.67799	4.54081	0.00279921	Up
chr1:109170011-109170917	906	Genebody	KIAA1324	2.1686	1.98865	2.07862	2.27797	2.94761	2.61279	1.25698	0.472872
chr1:10917456-10917996	540	Intergenic		3.51031	3.36018	3.43525	2.77959	1.37373	2.07666	0.604516	0.180912
chr1:10918472-10919124	652	Intergenic		1.23083	1.03871	1.13477	1.83123	3.32224	2.57673	2.2707	0.0504447
chr1:109185827-109186386	559	Promoter	KIAA1324	3.16823	2.92594	3.04709	2.4105	1.83132	2.12091	0.696044	0.298521
chr1:109190472-109191581	1109	Promoter	KIAA1324	1.93383	1.82051	1.87717	3.16831	6.02014	4.59423	2.44742	0.0110872	Up
chr1:109194173-109194675	502	Genebody	KIAA1324	1.13005	0.890907	1.01048	1.86875	4.99469	3.43172	3.39613	0.010191	Up
chr1:109196554-109197383	829	Genebody	KIAA1324	1.53551	1.18687	1.36119	3.5183	5.38689	4.4526	3.2711	0.00117814	Up
chr1:109198699-109200147	1448	Promoter	KIAA1324	1.28998	0.873644	1.08181	2.03784	5.4714	3.75462	3.47067	0.00231158	Up
chr1:109209560-109209950	390	Intergenic		2.83821	2.81775	2.82798	2.18674	0.646711	1.41673	0.500968	0.154802
chr1:109217795-109219276	1481	Genebody	SARS	0.822141	0.716129	0.769135	1.86574	3.41606	2.6409	3.4336	0.00100047	Up
chr1:109226043-109226681	638	Genebody	SARS	1.8217	1.44205	1.63188	2.3259	3.34863	2.83726	1.73865	0.134744
chr1:109239846-109241337	1491	Intergenic		2.23644	2.16826	2.20235	4.39284	7.7714	6.08212	2.76165	0.00280117	Up
chr1:109248608-109249328	720	Promoter	CELSR2	1.88327	1.63276	1.75802	2.01362	4.18302	3.09832	1.76239	0.132389
chr1:109250150-109251094	944	Promoter	CELSR2	0.586282	0.473766	0.530024	1.60809	2.82896	2.21852	4.1857	0.000874211	Up
chr1:109252908-109254274	1366	Genebody	CELSR2	1.16484	1.24414	1.20449	3.03422	5.35454	4.19438	3.48229	0.000485514	Up
chr1:109254495-109256416	1921	Genebody	CELSR2	1.67821	1.44345	1.56083	3.48057	6.01639	4.74848	3.04228	0.00119779	Up
chr1:109262768-109264708	1940	Promoter	CELSR2	0.827323	0.869441	0.848382	1.97821	3.20434	2.59127	3.05437	0.00129156	Up
chr1:109266476-109270634	4158	Promoter	CELSR2	2.29273	2.12662	2.20968	3.66318	6.64387	5.15353	2.33225	0.0127159	Up
chr1:109272225-109277244	5019	Genebody	CELSR2	1.68163	1.54794	1.61479	3.91156	7.08856	5.50006	3.40606	0.000500586	Up
chr1:109279477-109280040	563	Promoter	PSRC1	2.0398	1.90651	1.97316	3.78698	6.87793	5.33246	2.7025	0.00850519	Up
chr1:109281522-109282359	837	Promoter	PSRC1	1.12409	0.686997	0.905545	2.0582	3.27923	2.66872	2.94708	0.00820743	Up
chr1:109298175-109300458	2283	Promoter	MYBPHL	2.3212	2.19965	2.26043	3.73556	7.14846	5.44201	2.40752	0.0106663	Up
chr1:109301862-109302776	914	Genebody	MYBPHL	2.46752	2.09707	2.28229	1.88481	1.0551	1.46995	0.644068	0.214402
chr1:109305592-109306497	905	Promoter	MYBPHL	0.871455	0.5789	0.725177	2.01663	3.59022	2.80343	3.86585	0.00116394	Up
chr1:109306710-109308285	1575	Promoter	MYBPHL	1.40559	1.03036	1.21798	2.04679	3.46652	2.75665	2.2633	0.0209231	Up
chr1:109314495-109315063	568	Promoter	SORT1	0.901306	1.21482	1.05806	2.04198	2.79487	2.41843	2.28571	0.0543413
chr1:109351714-109352530	816	Genebody	SORT1	3.0182	2.88135	2.94978	1.73492	0.890906	1.31291	0.445089	0.0384735	Down
chr1:109364303-109365487	1184	Genebody	SORT1	0.572616	0.539618	0.556117	1.91598	2.83193	2.37396	4.26881	0.000255338	Up
chr1:109367721-109369533	1812	Promoter	SORT1	0.626144	0.430169	0.528157	1.76967	3.46344	2.61655	4.95412	8.90555e-05	Up
chr1:109369801-109370259	458	Promoter	SORT1	0.634414	0.502198	0.568306	2.01104	4.14639	3.07871	5.41735	0.000999192	Up
chr1:109372216-109373818	1602	Genebody	SORT1	1.10552	0.909306	1.00741	3.11958	5.36219	4.24089	4.20968	0.000100249	Up
chr1:109374306-109376472	2166	Genebody	SORT1	0.785716	0.71383	0.749773	2.26003	2.91109	2.58556	3.44846	0.000271432	Up
chr1:109383767-109385119	1352	Genebody	SORT1	1.38158	1.21922	1.3004	1.38774	3.01774	2.20274	1.6939	0.1437
chr1:109389081-109390414	1333	Promoter	SORT1	1.06912	1.04487	1.057	2.0473	3.40578	2.72654	2.57952	0.00781837	Up
chr1:109422964-109425464	2500	Promoter	PSMA5	1.1235	1.17559	1.14955	1.93763	3.02661	2.48212	2.15921	0.0196599	Up
chr1:109439956-109441334	1378	Intergenic		2.1387	2.49443	2.31656	1.74527	0.785958	1.26561	0.546332	0.100708
chr1:109442568-109443417	849	Intergenic		2.39568	2.57369	2.48468	1.90857	0.733952	1.32126	0.531762	0.117249
chr1:109447388-109447823	435	Intergenic		2.9581	2.64375	2.80093	2.235	0.852661	1.54383	0.551186	0.17632
chr1:109484088-109485048	960	Promoter	ATXN7L2	1.77277	2.08976	1.93127	2.0077	2.25636	2.13203	1.10395	0.760791
chr1:109499132-109499781	649	Genebody	CYB561D1	0.98069	0.925382	0.953036	2.15507	3.31474	2.7349	2.86967	0.0102789	Up
chr1:10950227-10950798	571	Promoter	C1orf127	0.654254	0.738492	0.696373	2.21048	3.63762	2.92405	4.19898	0.0013906	Up
chr1:109510209-109510701	492	Promoter	AMIGO1	1.68735	1.53234	1.60984	2.49608	4.7042	3.60014	2.23633	0.052948
chr1:109530927-109531710	783	Intergenic		3.00404	2.82327	2.91366	2.28728	0.985298	1.63629	0.561593	0.131075
chr1:109536209-109536711	502	Intergenic		0.881993	0.96727	0.924632	1.90272	3.78296	2.84284	3.07457	0.015136	Up
chr1:109544026-109544643	617	Promoter	RP5-1160K1.8	1.12125	1.05622	1.08873	2.10097	3.63093	2.86595	2.63237	0.0201959	Up
chr1:109548826-109549564	738	Promoter	GNAI3	2.36229	2.11238	2.23733	1.7565	0.743826	1.25016	0.558774	0.150119
chr1:109556536-109557417	881	Genebody	GNAI3	1.13077	0.870248	1.00051	1.7618	3.83959	2.8007	2.79927	0.0129692	Up
chr1:109561684-109562189	505	Genebody	GNAI3	2.02749	2.3026	2.16504	1.58744	1.35143	1.46943	0.678709	0.320298
chr1:109564161-109565613	1452	Genebody	GNAI3	1.56277	1.71607	1.63942	2.3024	2.95296	2.62768	1.60281	0.129322
chr1:109572410-109573286	876	Genebody	GNAI3	3.11158	3.00491	3.05824	2.20022	0.982313	1.59127	0.52032	0.0873692
chr1:109574882-109575700	818	Genebody	GNAI3	4.04262	3.34294	3.69278	2.85666	1.05196	1.95431	0.529225	0.104956
chr1:109589007-109589734	727	Genebody	GNAI3	2.05546	2.33768	2.19657	1.59539	0.59182	1.0936	0.497869	0.106725
chr1:109609839-109610269	430	Genebody	GNAT2	1.93064	1.57498	1.75281	2.53865	5.624	4.08132	2.32844	0.0523099
chr1:109610931-109611737	806	Promoter	GNAT2	1.73382	1.45855	1.59619	2.89919	4.56502	3.73211	2.33814	0.0200654	Up
chr1:109616623-109617773	1150	Promoter	AMPD2	1.88895	1.88894	1.88895	1.45352	1.40622	1.42987	0.756967	0.385994
chr1:109627197-109629416	2219	Promoter	AMPD2	1.72719	1.76786	1.74753	2.83636	4.82732	3.83184	2.19272	0.0188671	Up
chr1:109634684-109635249	565	Intergenic		0.685691	0.429708	0.557699	1.96226	2.78345	2.37285	4.25472	0.0027062	Up
chr1:109636299-109637174	875	Intergenic		1.13853	1.13908	1.1388	2.31969	3.39116	2.85542	2.50739	0.0134614	Up
chr1:109653987-109654419	432	Promoter	GSTM4	2.11387	2.24801	2.18094	1.10552	0.61818	0.861849	0.395173	0.0676083
chr1:109658034-109659826	1792	Promoter	GSTM4	1.11956	0.96264	1.0411	2.12255	4.06508	3.09382	2.97168	0.00232294	Up
chr1:109663153-109663733	580	Genebody	GSTM4	1.2882	0.969377	1.12879	2.41145	4.98807	3.69976	3.27763	0.0056532	Up
chr1:10967024-10967601	577	Genebody	C1orf127	2.61378	3.03398	2.82388	2.60135	1.13137	1.86636	0.660919	0.286797
chr1:109719054-109719985	931	Genebody	GSTM5	1.54562	1.42742	1.48652	3.13284	4.63734	3.88509	2.61355	0.00596677	Up
chr1:109723126-109723851	725	Promoter	RP4-735C1.4	1.54584	1.21613	1.38099	3.08195	5.13643	4.10919	2.97555	0.00400758	Up
chr1:109730648-109731515	867	Genebody	RP4-735C1.4	0.383011	0.383197	0.383104	1.73123	2.99464	2.36294	6.16787	9.99709e-05	Up
chr1:10975399-10976549	1150	Promoter	C1orf127	1.34753	1.23337	1.29045	2.58073	3.47041	3.02557	2.34458	0.0132716	Up
chr1:109765794-109766329	535	Promoter	EPS8L3	1.96553	2.03017	1.99785	1.7216	1.05379	1.3877	0.694595	0.363841
chr1:109768688-109770322	1634	Genebody	RP4-735C1.4	2.62499	2.14273	2.38386	1.96244	1.93399	1.94822	0.817253	0.492276
chr1:109782795-109785465	2670	Intergenic		1.34735	1.13424	1.2408	1.8462	2.61719	2.23169	1.7986	0.0672391
chr1:109786230-109786910	680	Intergenic		0.79355	1.0899	0.941726	2.10699	3.44726	2.77712	2.94897	0.00943398	Up
chr1:109787022-109788094	1072	Intergenic		0.903487	1.03703	0.97026	2.59349	4.45643	3.52496	3.63301	0.00060914	Up
chr1:109790654-109793941	3287	Intergenic		0.761899	0.734734	0.748317	2.11715	3.94491	3.03103	4.05047	0.000136262	Up
chr1:109794244-109794991	747	Intergenic		0.740898	0.564497	0.652697	1.21017	2.89973	2.05495	3.1484	0.0157873	Up
chr1:109796458-109797334	876	Intergenic		3.01681	2.69858	2.8577	3.018	4.7422	3.8801	1.35777	0.32638
chr1:109802577-109804522	1945	Intergenic		1.58637	1.50447	1.54542	2.44667	4.37843	3.41255	2.20817	0.0202654	Up
chr1:109805163-109806321	1158	Intergenic		0.621317	0.805531	0.713424	2.01792	3.90766	2.96279	4.15292	0.000427923	Up
chr1:109807409-109807957	548	Intergenic		1.36343	1.16589	1.26466	2.73901	5.2252	3.9821	3.14876	0.00577982	Up
chr1:109808671-109809281	610	Intergenic		1.61045	1.19402	1.40224	2.65635	3.81853	3.23744	2.30877	0.0355293	Up
chr1:109815445-109816430	985	Intergenic		1.1659	1.15457	1.16024	2.40697	3.97643	3.1917	2.75091	0.00590592	Up
chr1:109816542-109817034	492	Intergenic		1.06865	0.831099	0.949877	2.63475	5.69931	4.16703	4.38692	0.00109881	Up
chr1:109821621-109823323	1702	Intergenic		1.69092	1.5541	1.62251	2.67574	5.09072	3.88323	2.39335	0.011899	Up
chr1:109823409-109824944	1535	Intergenic		2.59599	2.55563	2.57581	3.14463	5.76055	4.45259	1.72862	0.0964593
chr1:10982586-10983109	523	Promoter	C1orf127	1.1905	1.51481	1.35265	3.71788	5.13455	4.42622	3.27224	0.0024869	Up
chr1:109826854-109829570	2716	Promoter	LINC01768	1.19208	1.0868	1.13944	1.82121	3.19013	2.50567	2.19904	0.0202296	Up
chr1:109846615-109847481	866	Genebody	LINC01768	0.926678	0.619725	0.773202	1.75293	3.375	2.56397	3.31604	0.00478833	Up
chr1:10985813-10986302	489	Intergenic		2.97098	2.92669	2.94883	2.47652	1.48666	1.98159	0.671991	0.284719
chr1:109864907-109865766	859	Genebody	LINC01768	0.531544	0.446268	0.488906	1.52894	4.36972	2.94933	6.0325	0.000249366	Up
chr1:109873115-109873634	519	Intergenic		1.49293	1.18179	1.33736	2.39909	4.51664	3.45787	2.58559	0.0256602	Up
chr1:10987801-10988255	454	Intergenic		2.04192	1.99834	2.02013	1.57792	0.326791	0.952356	0.471433	0.171287
chr1:109879263-109880532	1269	Intergenic		1.87536	1.78229	1.82883	1.92206	1.77708	1.84957	1.01134	0.971929
chr1:109880627-109882296	1669	Intergenic		2.6114	2.26623	2.43881	3.60753	6.97813	5.29283	2.17025	0.0262729	Up
chr1:109888800-109889457	657	Promoter	RP11-195M16.1	2.90625	2.99518	2.95071	1.66152	0.429056	1.04529	0.35425	0.0322037	Down
chr1:109889713-109890577	864	Intergenic		1.96975	2.04095	2.00535	1.59905	1.35656	1.47781	0.736932	0.369622
chr1:109891479-109892586	1107	Intergenic		1.0624	0.888814	0.97561	2.3266	5.57534	3.95097	4.04974	0.000586043	Up
chr1:109892663-109893175	512	Intergenic		1.27013	1.3477	1.30891	2.16538	4.34658	3.25598	2.48755	0.0362269	Up
chr1:109893951-109894900	949	Promoter	RP11-195M16.3	1.41424	1.30609	1.36017	2.12084	3.45503	2.78793	2.0497	0.0522336
chr1:109895973-109897146	1173	Promoter	RP11-195M16.3	1.21495	1.05668	1.13581	2.85003	5.94464	4.39734	3.87154	0.000416486	Up
chr1:109907151-109907705	554	Promoter	CSF1	3.37165	3.69044	3.53105	2.37068	0.937312	1.654	0.468415	0.0738547
chr1:109911596-109912441	845	Promoter	CSF1	2.7345	2.64636	2.69043	2.56353	2.52832	2.54592	0.946288	0.86159
chr1:109916118-109916709	591	Promoter	CSF1	1.91975	2.37834	2.14904	1.81821	0.577386	1.1978	0.557364	0.194618
chr1:109926726-109930136	3410	Genebody	CSF1	1.87459	1.75746	1.81603	3.15121	5.86056	4.50589	2.48118	0.00784003	Up
chr1:109959749-109960823	1074	Intergenic		1.40424	1.32065	1.36244	2.17574	4.77967	3.47771	2.55255	0.014157	Up
chr1:109976135-109977663	1528	Intergenic		0.824018	0.978432	0.901225	1.83068	3.56343	2.69706	2.99266	0.00311903	Up
chr1:109977843-109979691	1848	Intergenic		0.883484	0.6638	0.773642	2.1413	4.03021	3.08576	3.98861	0.000248982	Up
chr1:109979798-109982242	2444	Intergenic		1.14359	1.06659	1.10509	2.01692	3.6423	2.82961	2.56053	0.00601039	Up
chr1:109983244-109983937	693	Promoter	AHCYL1	1.73702	1.34604	1.54153	2.65817	4.00345	3.33081	2.16072	0.0429801	Up
chr1:109996445-109997027	582	Genebody	AHCYL1	0.594341	0.614756	0.604549	2.02217	3.4669	2.74454	4.53981	0.0010541	Up
chr1:110032574-110033362	788	Promoter	STRIP1	2.61625	2.28645	2.45135	1.49353	0.433039	0.963286	0.392962	0.0466653	Down
chr1:110048940-110050044	1104	Genebody	STRIP1	1.56661	1.36578	1.46619	3.29081	5.12014	4.20547	2.86829	0.00220636	Up
chr1:110054514-110054915	401	Genebody	STRIP1	0.759097	0.44612	0.602608	2.59464	3.92182	3.25823	5.40688	0.00105111	Up
chr1:110055963-110056905	942	Promoter	RP4-773N10.4	2.40886	1.73631	2.07258	2.80655	5.76443	4.28549	2.0677	0.0512387
chr1:110057894-110059563	1669	Promoter	RP4-773N10.4	1.6	1.37045	1.48523	2.60601	5.3336	3.96981	2.67286	0.00588414	Up
chr1:110068396-110068978	582	Promoter	ALX3	2.82906	2.87618	2.85262	2.28593	0.66279	1.47436	0.516844	0.137866
chr1:110085483-110086001	518	Genebody	LINC01397	3.44571	3.03419	3.23995	2.46958	0.773321	1.62145	0.500455	0.117755
chr1:110086676-110087496	820	Genebody	LINC01397	1.0799	1.04407	1.06199	1.93446	2.334	2.13423	2.00966	0.0682764
chr1:110089507-110090071	564	Genebody	LINC01397	1.7418	1.56328	1.65254	3.17543	4.12997	3.6527	2.21035	0.0375474	Up
chr1:110098141-110099011	870	Genebody	LINC01397	1.06555	1.13094	1.09825	2.56829	5.23534	3.90181	3.55277	0.00129608	Up
chr1:110099372-110099934	562	Genebody	LINC01397	2.80664	2.97854	2.89259	1.72994	0.791974	1.26096	0.435926	0.0553913
chr1:110107089-110107583	494	Genebody	LINC01397	3.249	2.92294	3.08597	2.10618	0.750825	1.4285	0.462902	0.0874361
chr1:11010770-11011563	793	Promoter	TARDBP	2.12866	1.94976	2.03921	1.54864	0.804491	1.17657	0.576973	0.155769
chr1:110120102-110120833	731	Intergenic		4.39126	4.19529	4.29328	2.86998	2.39492	2.63245	0.613157	0.125475
chr1:110145760-110146218	458	Intergenic		2.53766	1.86929	2.20347	1.82483	0.356331	1.09058	0.494937	0.192001
chr1:110146470-110148286	1816	Intergenic		2.81906	2.65273	2.7359	1.61549	0.604563	1.11003	0.405727	0.020181	Down
chr1:110149467-110149925	458	Promoter	SLC6A17	1.99387	2.34359	2.16873	1.08	0.388724	0.734363	0.338614	0.047451	Down
chr1:110170689-110172463	1774	Promoter	RP5-1028L10.1	0.811145	0.677083	0.744114	1.67297	2.95221	2.31259	3.10784	0.00186468	Up
chr1:110173661-110175196	1535	Promoter	RP5-1028L10.1	0.874344	0.749207	0.811776	2.43348	4.87134	3.65241	4.49928	0.000117078	Up
chr1:110181548-110183001	1453	Genebody	SLC6A17	2.533	2.60312	2.56806	1.76083	0.653492	1.20716	0.470067	0.0557979
chr1:110186990-110189914	2924	Genebody	SLC6A17	1.60887	1.58634	1.59761	1.75582	2.91246	2.33414	1.46103	0.213793
chr1:110209580-110210243	663	Promoter	KCNC4-AS1	0.772159	1.17567	0.973913	2.00666	3.53565	2.77115	2.84538	0.0146572	Up
chr1:110224309-110225699	1390	Promoter	KCNC4	0.487753	0.698661	0.593207	1.69339	3.00996	2.35167	3.96433	0.000576998	Up
chr1:110229262-110230244	982	Genebody	KCNC4	0.831303	0.936891	0.884097	2.11904	4.98573	3.55238	4.01809	0.000815379	Up
chr1:110239848-110240252	404	Genebody	KCNC4	2.73985	2.65684	2.69835	1.35102	0.550853	0.950934	0.352413	0.0431902	Down
chr1:110243470-110243910	440	Genebody	KCNC4	2.67291	1.88768	2.2803	1.39554	0.91041	1.15297	0.505624	0.13553
chr1:110365915-110366435	520	Genebody	LAMTOR5-AS1	1.88918	1.54812	1.71865	2.49288	3.99439	3.24364	1.88731	0.102505
chr1:11039255-11042788	3533	Promoter	MASP2	5.60813	5.10692	5.35753	3.86223	3.2461	3.55416	0.663397	0.159709
chr1:110443918-110445025	1107	Promoter	LAMTOR5-AS1	2.2373	2.12392	2.18061	1.54079	0.549493	1.04514	0.479289	0.0767657
chr1:11052851-11054628	1777	Promoter	SRM	0.560614	0.50336	0.531987	1.37259	2.34609	1.85934	3.49509	0.000999054	Up
chr1:110538943-110539364	421	Genebody	KCNA2	1.11742	1.00161	1.05952	1.86366	3.91171	2.88769	2.72548	0.0399596	Up
chr1:110552821-110553675	854	Genebody	KCNA2	2.51127	2.1247	2.31798	1.15841	0.225845	0.692127	0.29859	0.0196816	Down
chr1:110558812-110559577	765	Genebody	KCNA2	2.40552	1.90419	2.15486	1.49384	0.620604	1.05722	0.490623	0.0950957
chr1:110576276-110577171	895	Genebody	KCNA2	1.80876	2.35575	2.08226	1.44838	0.547037	0.997708	0.479148	0.0870827
chr1:11060910-11061699	789	Promoter	SRM	0.84175	0.744987	0.793368	2.24827	4.24969	3.24898	4.09517	0.000717745	Up
chr1:110617290-110618123	833	Genebody	KCNA2	2.47491	2.16293	2.31892	1.61761	0.391835	1.00472	0.433272	0.079884
chr1:110631689-110632840	1151	Promoter	KCNA2	2.38017	2.40909	2.39463	1.85236	0.464037	1.1582	0.483666	0.100439
chr1:110639717-110640789	1072	Intergenic		2.55558	2.4555	2.50554	1.78203	0.982629	1.38233	0.551709	0.0978229
chr1:110640924-110641314	390	Intergenic		2.23509	2.06416	2.14963	1.53072	0.684753	1.10774	0.515315	0.179461
chr1:110641553-110641962	409	Intergenic		3.14614	2.81182	2.97898	1.62642	0.761767	1.19409	0.40084	0.0533539
chr1:110680213-110680778	565	Intergenic		3.25703	3.46028	3.35865	2.71698	0.945322	1.83115	0.545203	0.143817
chr1:110696626-110697155	529	Intergenic		2.06628	2.07735	2.07182	1.90234	0.336551	1.11945	0.54032	0.238849
chr1:110721760-110722753	993	Intergenic		3.999	3.55163	3.77532	2.61087	2.15149	2.38118	0.630724	0.135952
chr1:110726099-110727103	1004	Intergenic		2.1912	2.45636	2.32378	1.6479	0.546756	1.09733	0.472216	0.0782309
chr1:110773763-110774231	468	Intergenic		3.0156	2.62116	2.81838	1.31204	0.63403	0.973037	0.345247	0.023379	Down
chr1:110776043-110776495	452	Intergenic		2.11217	1.89411	2.00314	1.20754	0.492355	0.84995	0.424309	0.0993723
chr1:110778908-110779364	456	Intergenic		2.9129	2.38189	2.64739	1.72062	0.61818	1.1694	0.441717	0.0889429
chr1:110870528-110871620	1092	Promoter	CD53	1.46979	1.4393	1.45454	0.812218	0.244555	0.528386	0.363266	0.0369759	Down
chr1:110947883-110948534	651	Genebody	RP11-96K19.2	1.63655	1.33474	1.48564	2.48905	4.53522	3.51213	2.36405	0.0305135	Up
chr1:110971995-110972483	488	Intergenic		2.80695	2.69703	2.75199	1.88741	0.729655	1.30853	0.475486	0.098469
chr1:110972884-110973367	483	Intergenic		2.34901	2.38102	2.36502	1.37724	0.276453	0.826846	0.349615	0.0632373
chr1:111119786-111120167	381	Promoter	DRAM2	2.21525	1.97877	2.09701	1.07443	1.6355	1.35496	0.646141	0.342058
chr1:111199567-111200766	1199	Promoter	DENND2D	0.773169	0.714042	0.743605	1.79243	3.3657	2.57907	3.46833	0.00147623	Up
chr1:111206293-111206694	401	Promoter	DENND2D	2.51882	2.03941	2.27911	1.5738	1.07295	1.32337	0.580653	0.221812
chr1:111224223-111224613	390	Promoter	CHI3L2	2.6963	2.35904	2.52767	1.48698	0.304335	0.895659	0.354342	0.0759534
chr1:111234113-111234707	594	Promoter	CHI3L2	2.74862	2.40935	2.57898	2.5269	3.8964	3.21165	1.24532	0.518215
chr1:111286556-111287213	657	Genebody	CHIAP2	2.1481	2.5673	2.3577	1.6096	0.519384	1.06449	0.451496	0.0847358
chr1:11133984-11134725	741	Promoter	MTOR	1.083	1.03467	1.05883	1.86448	3.38372	2.6241	2.47829	0.02732	Up
chr1:111389998-111390430	432	Promoter	PGCP1	1.98576	2.27759	2.13167	0.947587	0.583836	0.765712	0.359207	0.0498056	Down
chr1:11139040-11140091	1051	Promoter	MTOR	0.539759	0.376901	0.45833	1.62289	2.89386	2.25837	4.9274	0.000301168	Up
chr1:11144452-11145409	957	Promoter	MTOR	0.809645	0.507387	0.658516	1.76447	2.94556	2.35502	3.57624	0.00243021	Up
chr1:111469835-111471476	1641	Intergenic		2.41144	2.38276	2.3971	1.82935	0.813692	1.32152	0.551299	0.0968701
chr1:111507688-111508135	447	Genebody	TMIGD3	0.804794	1.0577	0.931246	1.48816	3.78376	2.63596	2.83057	0.0441069	Up
chr1:11151888-11153533	1645	Promoter	RNU6-537P	1.09344	0.924377	1.00891	2.99656	5.60082	4.29869	4.26073	0.000113094	Up
chr1:111535118-111535777	659	Genebody	TMIGD3	1.07079	0.756218	0.913503	2.25178	3.82727	3.03953	3.32733	0.00422736	Up
chr1:111541364-111543081	1717	Promoter	RAP1A	1.32963	1.28005	1.30484	3.47688	5.61654	4.54671	3.48449	0.000313179	Up
chr1:111554853-111555416	563	Genebody	TMIGD3	1.15507	0.703593	0.929331	2.63574	4.29541	3.46558	3.72911	0.00236018	Up
chr1:11156990-11157863	873	Genebody	MTOR	0.681511	0.64403	0.662771	2.4227	4.96243	3.69256	5.5714	8.24309e-05	Up
chr1:111583167-111583734	567	Genebody	RAP1A	0.634467	0.585947	0.610207	1.56427	3.84645	2.70536	4.43351	0.0026223	Up
chr1:111586977-111588185	1208	Genebody	RAP1A	3.01237	3.13107	3.07172	2.08971	1.8791	1.98441	0.646025	0.150851
chr1:11159125-11159669	544	Genebody	MTOR	0.661292	0.869102	0.765197	1.81853	4.03635	2.92744	3.82573	0.00454274	Up
chr1:111594315-111594750	435	Genebody	RAP1A	3.59425	2.76126	3.17775	3.3721	1.70532	2.53871	0.798902	0.559064
chr1:111599665-111600185	520	Genebody	LINC01160	1.27719	1.17952	1.22836	2.65689	4.16558	3.41123	2.77707	0.0129177	Up
chr1:111618009-111618474	465	Promoter	RAP1A	2.76725	2.19839	2.48282	1.79736	0.542403	1.16988	0.47119	0.12406
chr1:111628232-111628808	576	Promoter	RAP1A	2.06583	2.63993	2.35288	1.4806	0.953027	1.21682	0.51716	0.109084
chr1:111653536-111654042	506	Genebody	RAP1A	2.02348	2.02026	2.02187	2.02252	1.61264	1.81758	0.898959	0.780781
chr1:111689083-111689526	443	Genebody	FAM212B	3.24824	3.05753	3.15288	2.34865	0.937735	1.64319	0.521171	0.131216
chr1:111689620-111690186	566	Genebody	FAM212B	0.708925	0.54183	0.625377	2.10947	3.80082	2.95515	4.72538	0.0008678	Up
chr1:111691891-111692375	484	Genebody	FAM212B	1.97252	2.3761	2.17431	1.40963	0.398496	0.904065	0.415793	0.0957865
chr1:111693060-111693598	538	Genebody	FAM212B	2.49464	2.68389	2.58926	1.58518	0.551536	1.06836	0.412611	0.0619139
chr1:111699193-111700081	888	Genebody	FAM212B	1.79186	1.66922	1.73054	1.42138	0.367566	0.894473	0.516876	0.152538
chr1:111716998-111719120	2122	Genebody	FAM212B	1.55185	1.84265	1.69725	0.916328	0.328608	0.622468	0.36675	0.0139997	Down
chr1:111721114-111722115	1001	Genebody	FAM212B	2.04572	1.82545	1.93559	2.0277	2.17876	2.10323	1.08661	0.795424
chr1:11172180-11173188	1008	Genebody	MTOR	1.42755	1.22964	1.3286	2.69047	4.59219	3.64133	2.74073	0.00525068	Up
chr1:111733563-111734859	1296	Genebody	FAM212B	1.64412	1.61699	1.63056	1.90834	2.73602	2.32218	1.42416	0.259752
chr1:111737986-111739108	1122	Promoter	FAM212B	1.87443	1.98164	1.92803	2.52352	3.86114	3.19233	1.65574	0.120214
chr1:111740801-111741272	471	Promoter	FAM212B-AS1	2.99639	3.11993	3.05816	3.00572	2.07897	2.54235	0.831333	0.60444
chr1:11175377-11176686	1309	Genebody	MTOR	2.69538	2.51853	2.60696	5.21209	9.63397	7.42303	2.84739	0.00242601	Up
chr1:11176722-11178625	1903	Genebody	MTOR	1.41053	1.01393	1.21223	3.22668	6.24482	4.73575	3.90665	0.000266151	Up
chr1:111774681-111775497	816	Genebody	KCND3	0.593467	0.689018	0.641242	1.98575	3.81817	2.90196	4.52553	0.000510222	Up
chr1:111778149-111779029	880	Genebody	KCND3	3.25467	2.61371	2.93419	2.88799	3.0347	2.96134	1.00925	0.975522
chr1:11180577-11181165	588	Genebody	MTOR	2.30604	1.69506	2.00055	5.01834	8.50312	6.76073	3.37943	0.00105627	Up
chr1:111829098-111830173	1075	Genebody	KCND3	1.63461	1.93752	1.78607	0.920261	0.289826	0.605043	0.338757	0.0198612	Down
chr1:111844360-111845127	767	Genebody	KCND3	2.52552	2.44901	2.48727	1.55666	0.522269	1.03947	0.417915	0.0529391
chr1:11184772-11186207	1435	Genebody	MTOR	1.12811	0.934986	1.03155	2.40099	3.54624	2.97362	2.88267	0.00223215	Up
chr1:111863634-111864263	629	Genebody	KCND3	2.85964	2.8441	2.85187	2.00666	0.731201	1.36893	0.48001	0.0891313
chr1:111870943-111872097	1154	Genebody	KCND3	4.14848	3.73157	3.94003	2.51267	0.925662	1.71916	0.436333	0.0348921	Down
chr1:11187202-11188700	1498	Promoter	ANGPTL7	0.471061	0.400917	0.435989	1.45744	2.75333	2.10539	4.82899	0.00016445	Up
chr1:11188787-11190113	1326	Promoter	ANGPTL7	0.699117	0.520377	0.609747	2.23819	3.9832	3.1107	5.10162	6.65201e-05	Up
chr1:111894749-111895309	560	Genebody	KCND3	2.56959	2.53281	2.5512	2.0407	0.688829	1.36476	0.534949	0.154334
chr1:11190809-11191351	542	Promoter	ANGPTL7	3.65053	2.82911	3.23982	1.85671	2.3541	2.10541	0.649853	0.225513
chr1:11195930-11197805	1875	Genebody	ANGPTL7	0.863383	0.742836	0.80311	1.41911	2.51624	1.96767	2.45007	0.0131935	Up
chr1:111971533-111972320	787	Genebody	KCND3	2.67231	2.25688	2.4646	1.99391	0.414738	1.20432	0.488649	0.132882
chr1:111990034-111990720	686	Promoter	LINC01750	2.44051	2.30975	2.37513	2.11342	1.23275	1.67309	0.70442	0.334758
chr1:111995076-111995903	827	Genebody	LINC01750	2.5096	2.05501	2.28231	1.46435	0.484378	0.974363	0.426921	0.0603693
chr1:112005148-112006158	1010	Intergenic		2.91794	2.50502	2.71148	1.55367	0.616955	1.08531	0.400265	0.0261042	Down
chr1:112039484-112040669	1185	Intergenic		1.63466	2.03803	1.83635	1.52574	0.300482	0.913109	0.497241	0.140421
chr1:112044477-112044933	456	Intergenic		3.21632	2.97036	3.09334	1.571	0.650715	1.11086	0.359112	0.028785	Down
chr1:112050690-112051349	659	Intergenic		2.66647	2.54012	2.60329	1.73413	0.720428	1.22728	0.471432	0.077711
chr1:112075546-112076299	753	Intergenic		3.45447	3.05454	3.2545	1.92538	1.69445	1.80991	0.556126	0.0898099
chr1:112087579-112088110	531	Intergenic		1.64159	1.99734	1.81946	1.06001	0.251463	0.655738	0.360402	0.0756275
chr1:112138147-112138596	449	Intergenic		3.05076	2.24827	2.64951	2.2033	0.561731	1.38251	0.521799	0.181814
chr1:112170654-112171058	404	Intergenic		2.43162	2.18241	2.30701	1.35102	0.367235	0.859125	0.372397	0.0798346
chr1:112180522-112181124	602	Genebody	RP5-965F6.2	2.48225	2.3561	2.41918	1.55832	0.369675	0.964	0.398482	0.0701425
chr1:112206306-112206847	541	Genebody	RP5-965F6.2	2.1739	2.03128	2.10259	1.29264	0.301662	0.797152	0.379129	0.0741937
chr1:112241451-112241967	516	Genebody	RP5-965F6.2	2.86915	2.82308	2.84611	2.01638	1.61014	1.81326	0.6371	0.214369
chr1:112253104-112253481	377	Genebody	RP5-965F6.2	2.49567	2.40649	2.45108	1.49302	0.590304	1.04166	0.42498	0.0984901
chr1:112305651-112306413	762	Genebody	RP5-965F6.2	2.75999	2.86754	2.81376	2.10409	0.486756	1.29542	0.460388	0.0968073
chr1:112307049-112307434	385	Genebody	RP5-965F6.2	2.33599	2.19054	2.26327	1.24048	0.269751	0.755114	0.333639	0.0701483
chr1:112322077-112322511	434	Genebody	RP5-965F6.2	3.18808	2.76762	2.97785	2.27945	1.19648	1.73796	0.58363	0.185412
chr1:1123442-1124274	832	Intergenic		2.44463	2.5802	2.51242	2.11157	0.962934	1.53725	0.611862	0.187184
chr1:112383047-112383594	547	Intergenic		2.27653	1.72867	2.0026	1.34083	0.678076	1.00945	0.50407	0.130277
chr1:112387679-112388234	555	Intergenic		2.66753	3.36146	3.0145	1.84395	0.962355	1.40315	0.465469	0.0667172
chr1:112401340-112403363	2023	Genebody	CTTNBP2NL	1.10116	1.02958	1.06537	2.49567	4.21694	3.35631	3.15038	0.00086329	Up
chr1:112404630-112405233	603	Genebody	CTTNBP2NL	1.72093	1.12312	1.42202	2.71547	4.33033	3.5229	2.47739	0.0250843	Up
chr1:112411465-112412257	792	Promoter	CTTNBP2NL	0.559041	0.371083	0.465062	1.18448	2.77244	1.97846	4.25419	0.00318371	Up
chr1:112423336-112424173	837	Genebody	CTTNBP2NL	0.347146	0.473265	0.410206	1.8748	3.33241	2.6036	6.34707	8.6041e-05	Up
chr1:112432519-112433120	601	Genebody	CTTNBP2NL	2.27918	1.70092	1.99005	1.50416	0.864011	1.18408	0.595002	0.205884
chr1:112465046-112465621	575	Promoter	WNT2B	1.78067	2.3334	2.05703	2.13578	4.05096	3.09337	1.5038	0.273012
chr1:112472805-112473496	691	Genebody	WNT2B	4.0848	3.67996	3.88238	2.81396	1.69619	2.25508	0.580849	0.117889
chr1:112502131-112505127	2996	Genebody	WNT2B	1.64871	1.53116	1.58994	2.23739	3.25844	2.74792	1.72832	0.0819388
chr1:11250378-11251372	994	Genebody	MTOR	2.95099	2.90529	2.92814	1.95619	0.8657	1.41094	0.481856	0.0597892
chr1:112508665-112510830	2165	Promoter	WNT2B	0.715779	0.63153	0.673654	1.90655	3.16599	2.53627	3.76495	0.000240331	Up
chr1:112515245-112516584	1339	Promoter	WNT2B	1.23999	1.32648	1.28324	2.34385	3.33512	2.83948	2.21275	0.0198009	Up
chr1:112519746-112520639	893	Promoter	RP4-671G15.2	1.48744	1.37369	1.43056	2.97965	6.57915	4.7794	3.34092	0.00176135	Up
chr1:112524853-112526207	1354	Promoter	ST7L	1.38976	1.1891	1.28943	2.35567	3.98849	3.17208	2.46006	0.0100007	Up
chr1:112526324-112527238	914	Promoter	ST7L	1.12022	0.615141	0.867682	2.2767	2.98674	2.63172	3.03305	0.00555374	Up
chr1:112533072-112533840	768	Genebody	ST7L	1.00889	0.998293	1.00359	2.97602	5.15794	4.06698	4.05241	0.000407259	Up
chr1:112536667-112538038	1371	Genebody	ST7L	0.62571	0.540578	0.583144	1.97811	3.61439	2.79625	4.79513	0.000106918	Up
chr1:112546036-112546635	599	Genebody	ST7L	3.92682	3.81851	3.87267	1.85088	1.56041	1.70565	0.440432	0.0257948	Down
chr1:112575222-112575912	690	Genebody	ST7L	1.52399	1.61116	1.56758	2.99108	5.80551	4.3983	2.80579	0.00726272	Up
chr1:112635351-112636209	858	Promoter	RNU7-70P	0.741804	0.670183	0.705993	2.1271	3.37189	2.74949	3.8945	0.000837978	Up
chr1:112657131-112657552	421	Promoter	CAPZA1	3.31939	2.94413	3.13176	1.66109	0.599091	1.13009	0.360848	0.0376463	Down
chr1:112694434-112695020	586	Promoter	MOV10	1.2514	1.02487	1.13814	2.76514	4.68382	3.72448	3.27244	0.00374484	Up
chr1:112698202-112700424	2222	Promoter	MOV10	1.05235	1.06964	1.061	2.79415	5.50185	4.148	3.90954	0.000216945	Up
chr1:112701063-112703291	2228	Promoter	RHOC	1.48423	1.16426	1.32424	2.87083	4.94766	3.90924	2.95206	0.00167693	Up
chr1:112705507-112706663	1156	Promoter	RHOC	1.86718	1.86809	1.86763	2.83292	4.23528	3.5341	1.89229	0.0563533
chr1:112707605-112708400	795	Promoter	RHOC	0.939822	0.948315	0.944068	2.03821	3.65776	2.84798	3.01671	0.00611538	Up
chr1:112722031-112724012	1981	Promoter	FAM19A3	1.13847	1.05141	1.09494	1.78229	3.37768	2.57998	2.35628	0.0148851	Up
chr1:112741214-112741702	488	Intergenic		2.04142	2.409	2.22521	1.57284	0.638448	1.10564	0.496873	0.133815
chr1:11275695-11276329	634	Promoter	UBIAD1	2.92438	2.86198	2.89318	2.07154	0.702034	1.38679	0.479329	0.092164
chr1:112758833-112760162	1329	Intergenic		2.28002	2.17296	2.22649	1.89945	2.26619	2.08282	0.935475	0.827084
chr1:112762920-112764123	1203	Intergenic		1.62171	1.29587	1.45879	2.92074	4.88377	3.90226	2.675	0.00482119	Up
chr1:112769666-112770174	508	Intergenic		3.07775	2.41477	2.74626	1.74595	2.97894	2.36245	0.860241	0.691668
chr1:112791054-112792088	1034	Intergenic		0.669065	0.778553	0.723809	2.72179	4.89283	3.80731	5.2601	5.49812e-05	Up
chr1:112793952-112794960	1008	Intergenic		0.727502	0.65919	0.693346	2.84276	5.06319	3.95297	5.7013	3.18232e-05	Up
chr1:112795404-112795794	390	Intergenic		2.58986	2.29351	2.44169	2.05554	1.90209	1.97881	0.810428	0.597752
chr1:11279782-11281364	1582	Promoter	UBE2V2P3	1.73172	1.68006	1.70589	1.06738	0.525179	0.796281	0.466784	0.0482521	Down
chr1:112810384-112811348	964	Intergenic		2.09553	2.24015	2.16784	2.1763	1.87762	2.02696	0.935014	0.833988
chr1:112812160-112812737	577	Intergenic		1.77449	2.01527	1.89488	1.6554	0.617108	1.13626	0.599644	0.250929
chr1:112815340-112815836	496	Intergenic		1.25531	0.824397	1.03985	1.54747	3.38005	2.46376	2.36934	0.0717478
chr1:11281684-11282587	903	Promoter	UBE2V2P3	2.3137	1.93866	2.12618	1.60555	2.21805	1.9118	0.899171	0.754281
chr1:112821658-112823100	1442	Genebody	LINC01356	1.8039	1.91406	1.85898	1.26564	0.596745	0.931192	0.500916	0.0711156
chr1:112824465-112825734	1269	Genebody	LINC01356	1.87536	1.97361	1.92449	1.4113	1.49649	1.4539	0.755471	0.373234
chr1:112835629-112836446	817	Genebody	LINC01356	1.575	1.0479	1.31145	2.44262	4.44908	3.44585	2.62751	0.0139076	Up
chr1:112838121-112838638	517	Genebody	LINC01356	1.39165	1.21108	1.30137	3.10119	3.87408	3.48764	2.67998	0.013136	Up
chr1:11284080-11284595	515	Genebody	UBIAD1	2.76725	2.2827	2.52498	1.1923	0.460934	0.826619	0.327377	0.0232834	Down
chr1:11284719-11285300	581	Genebody	UBIAD1	2.02424	2.26532	2.14478	1.17429	1.02143	1.09786	0.511877	0.102389
chr1:112850087-112850919	832	Promoter	LINC01356	1.06433	1.18259	1.12346	2.19357	4.29754	3.24555	2.88889	0.00709332	Up
chr1:112851369-112852296	927	Promoter	LINC01356	1.34333	0.992478	1.1679	2.92556	5.45759	4.19157	3.58898	0.000888331	Up
chr1:112863037-112864086	1049	Genebody	RP3-522D1.1	1.10796	1.18158	1.14477	2.01622	3.06909	2.54266	2.22111	0.0302924	Up
chr1:112864377-112868137	3760	Genebody	RP3-522D1.1	1.24747	1.0841	1.16579	1.94155	3.03434	2.48794	2.13413	0.0211369	Up
chr1:112874210-112874891	681	Genebody	RP3-522D1.1	0.975243	0.956954	0.966098	2.20408	4.31364	3.25886	3.37322	0.00368349	Up
chr1:112875555-112876257	702	Genebody	RP3-522D1.1	2.2272	2.11149	2.16935	3.57167	4.26914	3.92041	1.80718	0.0816242
chr1:112881035-112881590	555	Intergenic		2.74232	2.46353	2.60293	1.47516	1.01582	1.24549	0.478496	0.073468
chr1:112904919-112905952	1033	Intergenic		1.68768	1.88023	1.78395	1.75024	2.70012	2.22518	1.24733	0.501551
chr1:112920021-112920580	559	Promoter	SLC16A1	1.06433	1.00579	1.03506	2.99024	5.17546	4.08285	3.94455	0.00100432	Up
chr1:112935023-112935655	632	Promoter	SLC16A1	1.11653	1.17268	1.14461	2.37497	3.38042	2.8777	2.51414	0.0211004	Up
chr1:112939463-112940582	1119	Genebody	SLC16A1	1.05101	0.76509	0.908051	2.21019	3.75217	2.98118	3.28305	0.00179872	Up
chr1:112958163-112959811	1648	Promoter	SLC16A1	0.847975	0.628052	0.738014	1.81123	2.79081	2.30102	3.11785	0.00171525	Up
chr1:112973377-112974497	1120	Genebody	SLC16A1-AS1	0.790644	0.718771	0.754707	1.84272	3.31168	2.5772	3.41483	0.00166445	Up
chr1:112977167-112977599	432	Genebody	SLC16A1-AS1	0.352312	0.739476	0.545894	1.73724	3.74342	2.74033	5.0199	0.00407105	Up
chr1:113042985-113043622	637	Genebody	SLC16A1-AS1	1.2381	1.66497	1.45153	2.32955	3.21415	2.77185	1.9096	0.0928054
chr1:113065504-113065967	463	Genebody	RP11-31F15.2	2.77921	2.75986	2.76953	2.39455	1.0254	1.70998	0.617424	0.244508
chr1:113068099-113068600	501	Genebody	RP11-31F15.2	2.31985	2.423	2.37143	1.94057	0.503428	1.222	0.515301	0.169756
chr1:113087356-113088122	766	Genebody	LRIG2	0.812835	0.533813	0.673324	1.6255	3.06023	2.34286	3.47955	0.00495848	Up
chr1:113110115-113110584	469	Genebody	LRIG2	0.767042	0.517665	0.642354	2.29118	3.03686	2.66402	4.14728	0.00355588	Up
chr1:113140726-113141405	679	Intergenic		1.30415	1.2797	1.29193	3.14002	4.45745	3.79873	2.94036	0.00386668	Up
chr1:113141741-113143003	1262	Intergenic		1.04156	0.820151	0.930854	2.97341	5.76053	4.36697	4.69136	8.67381e-05	Up
chr1:113144037-113144554	517	Intergenic		2.03396	2.37273	2.20334	1.48461	1.06179	1.2732	0.577849	0.177226
chr1:113146519-113147082	563	Intergenic		1.03219	0.839772	0.935981	2.60544	4.84881	3.72713	3.98206	0.00132437	Up
chr1:113211422-113211993	571	Intergenic		1.98699	2.57353	2.28026	1.58318	0.545644	1.06441	0.466794	0.103309
chr1:113223043-113223445	402	Intergenic		2.68465	2.70185	2.69325	1.69717	0.848844	1.27301	0.472666	0.104438
chr1:113252241-113253050	809	Intergenic		3.12983	2.77992	2.95488	1.93968	0.880275	1.40998	0.47717	0.0625798
chr1:113261577-113261983	406	Intergenic		2.24924	2.2346	2.24192	1.89051	0.657767	1.27414	0.568323	0.244834
chr1:113364159-113364894	735	Intergenic		2.76725	2.55563	2.66144	1.57802	0.565193	1.07161	0.402642	0.0409386	Down
chr1:113379690-113380208	518	Intergenic		2.08345	2.24481	2.16413	1.48175	0.57283	1.02729	0.474689	0.114659
chr1:113406868-113407504	636	Genebody	MAGI3	1.87094	2.51143	2.19118	1.85048	0.816464	1.33347	0.608561	0.225331
chr1:113437525-113438036	511	Genebody	MAGI3	4.38645	4.076	4.23123	3.03747	0.754881	1.89618	0.448139	0.0833646
chr1:113450208-113450834	626	Promoter	RP11-512F24.1	1.6577	1.73505	1.69638	1.11712	0.521404	0.819264	0.482949	0.117042
chr1:113457240-113457761	521	Genebody	MAGI3	0.770157	0.686734	0.728445	3.69941	6.692	5.19571	7.1326	2.63448e-05	Up
chr1:11347258-11347854	596	Intergenic		3.5055	3.1731	3.3393	2.20362	1.0704	1.63701	0.490226	0.0758008
chr1:113530114-113530642	528	Genebody	MAGI3	0.497896	0.677629	0.587762	2.3905	4.55205	3.47128	5.90592	0.000245098	Up
chr1:113533444-113533998	554	Genebody	MAGI3	1.14886	0.853414	1.00114	3.47905	5.43641	4.45773	4.45267	0.000351402	Up
chr1:113541687-113542819	1132	Genebody	MAGI3	0.733371	0.665999	0.699685	2.18481	3.77461	2.97971	4.25864	0.000251803	Up
chr1:113577237-113577711	474	Promoter	MTND5P20	1.98495	2.29144	2.13819	1.69126	0.813806	1.25253	0.585791	0.225645
chr1:113658851-113659476	625	Genebody	MAGI3	0.575589	0.511126	0.543357	1.63743	3.27586	2.45664	4.52123	0.00160559	Up
chr1:113660085-113660892	807	Genebody	MAGI3	1.83455	1.47257	1.65356	1.20474	1.02953	1.11714	0.675594	0.290706
chr1:113693186-113693641	455	Intergenic		2.49357	2.83647	2.66502	2.0243	0.489109	1.2567	0.471555	0.132183
chr1:11371063-11371570	507	Intergenic		3.22027	2.9488	3.08454	2.05217	1.17052	1.61134	0.522394	0.103128
chr1:113732776-113733223	447	Genebody	PHTF1	1.88817	1.31498	1.60157	2.78552	2.98718	2.88635	1.8022	0.13862
chr1:11373359-11374716	1357	Intergenic		6.35224	5.62163	5.98694	4.81405	3.88127	4.34766	0.726191	0.265836
chr1:113744838-113745442	604	Genebody	PHTF1	2.74893	2.70795	2.72844	1.92028	2.5546	2.23744	0.820043	0.567642
chr1:113747740-113748270	530	Genebody	PHTF1	0.33938	0.313426	0.326403	1.57693	3.27519	2.42606	7.4327	0.000375465	Up
chr1:113780821-113782031	1210	Genebody	RSBN1	2.3899	2.39722	2.39356	2.05807	1.64303	1.85055	0.773136	0.400766
chr1:113793258-113794904	1646	Genebody	RSBN1	1.41221	1.42066	1.41643	2.0414	2.40662	2.22401	1.57015	0.142004
chr1:113804907-113805429	522	Genebody	RSBN1	0.715669	0.587501	0.651585	2.64671	4.40542	3.52606	5.41152	0.000272205	Up
chr1:113855877-113856421	544	Promoter	AP4B1-AS1	1.19541	0.775145	0.985279	2.41426	4.82726	3.62076	3.67485	0.00335125	Up
chr1:113860815-113862316	1501	Genebody	AP4B1-AS1	1.4841	1.1067	1.2954	3.03405	4.27001	3.65203	2.81922	0.00212026	Up
chr1:11388306-11388659	353	Intergenic		2.62615	1.99093	2.30854	1.93276	0.672467	1.30261	0.564258	0.260209
chr1:113887192-113889063	1871	Promoter	BCL2L15	0.92439	0.833209	0.878799	2.52521	4.27406	3.39964	3.8685	0.000175161	Up
chr1:113912302-113912989	687	Genebody	DCLRE1B	1.06743	0.576598	0.822012	2.43311	4.68629	3.5597	4.33047	0.000960968	Up
chr1:113975173-113975647	474	Genebody	HIPK1	0.525428	0.485246	0.505337	1.87118	3.13002	2.5006	4.94839	0.00209867	Up
chr1:113979058-113979802	744	Promoter	OLFML3	1.82252	1.32247	1.57249	1.65064	3.31025	2.48044	1.57739	0.228276
chr1:114011163-114012314	1151	Genebody	OLFML3	2.06763	1.8651	1.96636	1.37816	0.438258	0.908208	0.461872	0.0755336
chr1:114015305-114015721	416	Genebody	OLFML3	2.56104	2.15017	2.3556	2.41908	2.17552	2.2973	0.975248	0.948787
chr1:114023703-114024279	576	Genebody	OLFML3	2.35409	2.44027	2.39718	1.74711	0.437877	1.0925	0.455742	0.10782
chr1:114030908-114032178	1270	Promoter	RP4-590F24.2	2.58204	2.93797	2.76001	1.6788	0.724292	1.20154	0.435341	0.0312777	Down
chr1:11404424-11404822	398	Intergenic		1.87728	1.83004	1.85366	0.89997	0.447326	0.673648	0.363415	0.0753612
chr1:114044985-114045878	893	Intergenic		2.61851	2.38964	2.50408	1.77633	0.647946	1.21214	0.484066	0.0819921
chr1:114053939-114054731	792	Intergenic		4.3151	4.00124	4.15817	2.54126	1.40495	1.97311	0.474513	0.0404636	Down
chr1:114113107-114114103	996	Genebody	SYT6	2.06988	1.96291	2.0164	1.33576	0.431981	0.883868	0.438341	0.0649127
chr1:114128386-114130736	2350	Genebody	SYT6	2.43754	2.45775	2.44765	1.60404	0.517693	1.06087	0.433424	0.0381492	Down
chr1:114155965-114156353	388	Promoter	SYT6	3.38774	3.52387	3.45581	2.32989	0.72652	1.52821	0.442214	0.0877088
chr1:114172800-114174650	1850	Intergenic		1.67531	1.7475	1.7114	1.21701	0.392962	0.804985	0.470366	0.0692619
chr1:11418702-11419488	786	Intergenic		2.25323	1.96712	2.11018	1.30203	0.39639	0.849209	0.402435	0.0549588
chr1:114196623-114197157	534	Intergenic		4.19752	3.9483	4.07291	2.84276	0.527884	1.68532	0.413788	0.0784813
chr1:114206896-114207382	486	Genebody	RP4-543J13.1	2.07829	2.34003	2.20916	1.6495	0.518966	1.08423	0.490791	0.144585
chr1:114218596-114219332	736	Genebody	RP4-543J13.1	4.58702	4.28832	4.43767	3.36033	1.93517	2.64775	0.596653	0.124925
chr1:114221662-114222827	1165	Genebody	RP4-543J13.1	1.6746	1.9085	1.79155	1.22983	0.394786	0.812308	0.453411	0.0729961
chr1:114250995-114251429	434	Genebody	RP4-543J13.1	2.39106	2.29653	2.3438	1.10042	0.581146	0.840785	0.358728	0.044172	Down
chr1:114263606-114264533	927	Promoter	RP4-543J13.1	1.85081	1.80576	1.82828	1.04879	0.320093	0.684439	0.374362	0.0389349	Down
chr1:11432118-11432533	415	Intergenic		2.50053	2.09377	2.29715	1.97281	1.03675	1.50478	0.655065	0.331599
chr1:114367713-114368307	594	Intergenic		5.2643	4.58206	4.92318	3.35963	0.799262	2.07944	0.422378	0.0620563
chr1:11441607-11442093	486	Intergenic		3.44483	2.99734	3.22109	2.28123	0.732657	1.50694	0.467837	0.0949979
chr1:11442843-11443407	564	Intergenic		2.15885	2.46954	2.31419	1.39114	0.605027	0.998083	0.431288	0.067671
chr1:114429208-114429708	500	Genebody	TRIM33	0.913193	0.945583	0.929388	2.72905	4.77729	3.75317	4.03833	0.00136054	Up
chr1:11444428-11444841	413	Intergenic		2.07711	2.16579	2.12145	1.32157	0.502926	0.91225	0.430012	0.108966
chr1:11445206-11446336	1130	Intergenic		3.96721	3.65252	3.80986	2.9283	0.735251	1.83177	0.480798	0.0876251
chr1:114473221-114473920	699	Genebody	TRIM33	2.94936	2.70553	2.82745	3.5138	7.17407	5.34393	1.89002	0.0770311
chr1:114509716-114510411	695	Promoter	TRIM33	4.22056	3.87941	4.04998	3.31315	1.19544	2.2543	0.556618	0.132063
chr1:114569091-114569474	383	Genebody	BCAS2	2.02306	2.90261	2.46283	2.18217	0.813479	1.49783	0.608172	0.293527
chr1:114588072-114588523	451	Promoter	DENND2C	2.94519	2.20997	2.57758	1.73969	0.427654	1.08367	0.420423	0.0986462
chr1:114633270-114633729	459	Genebody	DENND2C	1.89909	2.44984	2.17447	1.59789	0.581816	1.08985	0.501205	0.155989
chr1:11465044-11465464	420	Intergenic		3.16257	3.31623	3.2394	1.90871	0.494544	1.20163	0.370941	0.053477
chr1:114665800-114666477	677	Genebody	DENND2C	3.02477	2.62358	2.82417	2.36827	0.920421	1.64434	0.582239	0.174063
chr1:114668329-114668758	429	Promoter	DENND2C	1.93514	2.14458	2.03986	1.19277	0.345835	0.769301	0.377134	0.0853621
chr1:114710330-114710699	369	Genebody	NRAS	2.06232	2.21626	2.13929	1.52538	0.321654	0.923519	0.431694	0.149379
chr1:114719040-114719652	612	Promoter	CSDE1	1.17563	0.91869	1.04716	2.03453	3.87877	2.95665	2.82349	0.0154165	Up
chr1:114727501-114728178	677	Promoter	RNY1P13	1.28757	1.22685	1.25721	1.99035	3.65977	2.82506	2.24709	0.0474734	Up
chr1:114750731-114751389	658	Promoter	CSDE1	0.567749	0.427233	0.497491	2.20336	4.6448	3.42408	6.88269	7.70106e-05	Up
chr1:114780793-114781314	521	Promoter	SIKE1	1.00917	0.662207	0.835689	1.99703	2.99004	2.49353	2.98381	0.018557	Up
chr1:11480173-11481306	1133	Promoter	DISP3	2.07605	1.87217	1.97411	1.50543	1.45351	1.47947	0.749438	0.368995
chr1:114853833-114854234	401	Promoter	SYCP1	1.96675	2.16687	2.06681	1.06338	0.517976	0.790677	0.382559	0.0760403
chr1:114987913-114988387	474	Genebody	SYCP1	2.62714	2.45319	2.54016	2.08709	0.751206	1.41915	0.558684	0.189828
chr1:114990790-114991209	419	Genebody	SYCP1	0.62742	0.396458	0.511939	1.99468	3.50548	2.75008	5.37189	0.00199786	Up
chr1:11499503-11499928	425	Genebody	DISP3	3.61371	3.39748	3.5056	2.28759	1.22181	1.7547	0.500543	0.0940027
chr1:114995803-114996351	548	Genebody	SYCP1	1.76741	1.91206	1.83973	1.46288	0.324883	0.893882	0.485876	0.170232
chr1:114996458-114997449	991	Intergenic		3.02974	2.64331	2.83652	2.04817	0.494045	1.2711	0.448121	0.0780903
chr1:11502140-11502747	607	Genebody	DISP3	3.7383	3.22085	3.47957	2.52898	1.24654	1.88776	0.542527	0.110189
chr1:115059309-115059695	386	Promoter	TSPAN2	2.25825	2.01934	2.1388	0.618632	0.999337	0.808984	0.378243	0.0699114
chr1:115061507-115062710	1203	Genebody	TSPAN2	1.13865	1.03032	1.08448	3.10506	5.7224	4.41373	4.06989	0.000187104	Up
chr1:115063214-115063802	588	Genebody	TSPAN2	1.67071	1.41255	1.54163	2.87177	4.08755	3.47966	2.25713	0.0359813	Up
chr1:115067177-115068429	1252	Genebody	TSPAN2	1.88978	1.27577	1.58278	2.65657	5.46289	4.05973	2.56495	0.011383	Up
chr1:115068673-115070809	2136	Genebody	TSPAN2	2.29957	2.02799	2.16378	2.8747	3.97302	3.42386	1.58235	0.129695
chr1:115088321-115089493	1172	Promoter	TSPAN2	1.39307	1.26473	1.3289	2.67782	4.69648	3.68715	2.77459	0.00399252	Up
chr1:115090005-115091057	1052	Promoter	TSPAN2	2.90667	2.55077	2.72872	3.79395	7.19251	5.49323	2.01312	0.0445721	Up
chr1:115112871-115114503	1632	Intergenic		1.41584	1.19795	1.3069	2.00666	3.1909	2.59878	1.98851	0.04468
chr1:115118550-115119033	483	Intergenic		1.34639	1.16405	1.25522	2.8251	5.37547	4.10029	3.26659	0.0051643	Up
chr1:115123236-115123682	446	Intergenic		0.837621	0.687613	0.762617	1.91217	3.62591	2.76904	3.63097	0.00924145	Up
chr1:115132686-115133630	944	Intergenic		1.23119	1.19118	1.21119	3.28845	5.65791	4.47318	3.69322	0.000425763	Up
chr1:115134018-115135171	1153	Intergenic		1.35603	1.21908	1.28755	3.03261	5.76467	4.39864	3.41628	0.000805028	Up
chr1:115135978-115136626	648	Intergenic		2.30604	2.26773	2.28689	1.86885	1.99191	1.93038	0.84411	0.626856
chr1:115137765-115138756	991	Intergenic		2.62484	2.25648	2.44066	1.96211	2.60496	2.28354	0.935621	0.837388
chr1:115142390-115143368	978	Intergenic		0.90544	0.692476	0.798958	2.02307	3.30707	2.66507	3.33568	0.00217273	Up
chr1:115159200-115159721	521	Intergenic		0.929499	0.465998	0.697749	1.83334	3.84434	2.83884	4.06857	0.00494684	Up
chr1:115167916-115168977	1061	Intergenic		1.90395	1.80652	1.85524	2.23456	3.17422	2.70439	1.4577	0.235432
chr1:115181199-115181893	694	Intergenic		0.518361	0.441896	0.480129	1.9416	2.77914	2.36037	4.91611	0.000493567	Up
chr1:115182339-115185684	3345	Intergenic		0.910008	0.806036	0.858022	2.22322	4.24908	3.23615	3.77164	0.000262676	Up
chr1:115190685-115191319	634	Intergenic		0.829303	1.00774	0.918522	2.6365	4.58662	3.61156	3.93193	0.00109286	Up
chr1:115210097-115211028	931	Intergenic		1.15921	0.837236	0.998225	2.1252	4.07959	3.10239	3.10791	0.00427892	Up
chr1:115212626-115213239	613	Intergenic		2.25714	2.25129	2.25421	1.61384	1.23434	1.42409	0.631745	0.216686
chr1:115217008-115217599	591	Intergenic		0.702348	0.843228	0.772788	2.02024	3.58983	2.80504	3.62976	0.00377567	Up
chr1:115220045-115222654	2609	Intergenic		1.34173	1.04811	1.19492	2.53005	4.26494	3.39749	2.84328	0.00221585	Up
chr1:115225628-115226258	630	Intergenic		2.72333	2.31224	2.51778	2.22006	1.78978	2.00492	0.796304	0.513956
chr1:115228957-115229656	699	Intergenic		1.97944	2.08399	2.03171	1.39088	1.08248	1.23668	0.608687	0.183009
chr1:115236920-115237932	1012	Intergenic		1.2305	1.40156	1.31603	2.56186	4.67666	3.61926	2.75014	0.0058603	Up
chr1:115252601-115253017	416	Intergenic		0.465643	0.460751	0.463197	1.51705	3.78041	2.64873	5.71836	0.00259835	Up
chr1:115279928-115280547	619	Promoter	RP4-663N10.1	0.223526	0.227075	0.225301	2.12174	4.19443	3.15809	14.0172	7.26884e-06	Up
chr1:115284891-115285515	624	Promoter	RP4-663N10.1	1.24172	1.1058	1.17376	2.46008	3.82796	3.14402	2.67859	0.0141282	Up
chr1:115285912-115287556	1644	Genebody	RP4-663N10.1	1.03519	0.893849	0.964522	3.07101	5.7035	4.38725	4.54863	6.79978e-05	Up
chr1:115289411-115290845	1434	Genebody	RP4-663N10.1	2.10342	2.20098	2.1522	2.79518	2.88656	2.84087	1.31999	0.338274
chr1:115291397-115294183	2786	Genebody	RP4-663N10.1	1.40051	1.17416	1.28734	2.37543	4.3561	3.36577	2.61452	0.00522378	Up
chr1:115296056-115296723	667	Genebody	RP4-663N10.1	2.65523	2.41386	2.53455	1.48318	2.35779	1.92049	0.757723	0.436861
chr1:115297011-115297470	459	Genebody	RP4-663N10.1	1.77852	1.80954	1.79403	1.63505	2.06868	1.85187	1.03224	0.936913
chr1:115299035-115303821	4786	Genebody	RP4-663N10.1	2.02658	1.78082	1.9037	2.28799	3.63003	2.95901	1.55434	0.150932
chr1:115307098-115307580	482	Genebody	RP4-663N10.1	3.47342	3.28732	3.38037	3.96335	2.58558	3.27447	0.968671	0.925092
chr1:115310680-115311185	505	Genebody	NGF	1.01375	0.835008	0.924377	2.29673	3.58422	2.94047	3.18103	0.00876527	Up
chr1:115317041-115318203	1162	Genebody	NGF	1.07166	0.681794	0.876725	2.23115	4.22618	3.22866	3.68264	0.00097394	Up
chr1:115320278-115321681	1403	Genebody	NGF	1.07495	0.928989	1.00197	2.82047	5.63632	4.2284	4.22009	0.00016759	Up
chr1:115321780-115322883	1103	Genebody	NGF	0.62721	0.764604	0.695907	2.25771	4.04871	3.15321	4.53108	0.000181546	Up
chr1:115323810-115325494	1684	Genebody	NGF	1.68434	1.64659	1.66547	2.40048	4.13197	3.26622	1.96115	0.0467201
chr1:115325694-115326898	1204	Genebody	NGF	1.81572	1.60258	1.70915	2.02582	3.1176	2.57171	1.50467	0.203365
chr1:115326982-115328364	1382	Genebody	NGF	0.560659	0.554768	0.557713	1.75256	3.05959	2.40607	4.31417	0.000239996	Up
chr1:115328840-115329504	664	Genebody	NGF	2.9798	3.11756	3.04868	2.6972	2.61423	2.65571	0.871103	0.669031
chr1:115331912-115334332	2420	Genebody	NGF	2.13833	1.8956	2.01697	2.05102	2.89369	2.47236	1.22578	0.486488
chr1:115338173-115338933	760	Promoter	NGF	1.05593	1.05924	1.05758	2.69314	4.56802	3.63058	3.4329	0.00151259	Up
chr1:115363801-115364979	1178	Genebody	RP4-663N10.1	0.751715	0.639992	0.695854	2.62075	4.37029	3.49552	5.02335	5.48173e-05	Up
chr1:115412905-115413483	578	Intergenic		3.32741	3.2277	3.27755	2.18371	0.847056	1.51538	0.462353	0.0719257
chr1:115421174-115421812	638	Intergenic		1.51809	1.52216	1.52012	2.43283	4.30206	3.36745	2.21525	0.0442505	Up
chr1:115425427-115426452	1025	Intergenic		1.24189	0.897587	1.06974	3.44459	5.70293	4.57376	4.27559	0.000140265	Up
chr1:115429876-115430685	809	Intergenic		4.01919	3.49069	3.75494	3.09928	3.20934	3.15431	0.840042	0.563451
chr1:115431993-115432610	617	Intergenic		2.06311	1.98817	2.02564	2.34977	3.27024	2.81001	1.38722	0.344406
chr1:115450399-115451127	728	Intergenic		0.760234	0.772306	0.76627	2.41322	4.19819	3.3057	4.31402	0.000494371	Up
chr1:115456148-115457668	1520	Intergenic		1.99351	1.78222	1.88786	4.32025	7.32055	5.8204	3.08306	0.000990148	Up
chr1:115462034-115464066	2032	Intergenic		2.39002	2.21354	2.30178	1.71237	1.19012	1.45124	0.630488	0.135013
chr1:11547287-11547825	538	Intergenic		3.49764	2.99265	3.24515	1.96563	0.496382	1.231	0.379337	0.0487374	Down
chr1:115473339-115474698	1359	Promoter	RP4-663N10.2	2.36204	2.34125	2.35165	2.18384	1.83407	2.00896	0.854277	0.598129
chr1:115492396-115493129	733	Intergenic		0.849429	1.09826	0.973844	2.35022	3.29921	2.82471	2.90058	0.00740834	Up
chr1:115494843-115496283	1440	Intergenic		1.79679	1.57065	1.68372	2.42819	4.38907	3.40863	2.02447	0.0425733	Up
chr1:115504766-115505269	503	Intergenic		3.43843	3.04846	3.24345	2.4415	1.03235	1.73692	0.535517	0.12901
chr1:115506482-115508476	1994	Intergenic		1.11717	1.07659	1.09688	2.07861	3.61607	2.84734	2.59585	0.0052743	Up
chr1:115511806-115513597	1791	Intergenic		2.61892	2.71116	2.66504	1.51423	0.753827	1.13403	0.42552	0.0168638	Down
chr1:11551847-11552285	438	Intergenic		3.12737	3.1216	3.12449	1.55768	0.47422	1.01595	0.325157	0.0258131	Down
chr1:115520898-115521314	416	Intergenic		1.72953	2.15017	1.93985	1.76306	1.71188	1.73747	0.895672	0.793888
chr1:115544708-115545802	1094	Intergenic		1.73269	1.70531	1.719	2.47897	5.57379	4.02638	2.34228	0.0232991	Up
chr1:115550356-115550966	610	Intergenic		2.35897	2.19952	2.27924	1.62177	0.462115	1.04194	0.457144	0.101406
chr1:1155806-1157478	1672	Intergenic		1.64678	1.55906	1.60292	3.69287	7.36491	5.52889	3.44927	0.000611265	Up
chr1:115594477-115595085	608	Intergenic		1.00131	0.798634	0.899971	2.32845	4.36793	3.34819	3.72033	0.00218817	Up
chr1:115613307-115614222	915	Intergenic		2.238	2.12271	2.18035	1.54721	0.599938	1.07357	0.492385	0.0892018
chr1:11561680-11562171	491	Intergenic		3.52247	3.46129	3.49188	2.08431	0.574114	1.32921	0.380657	0.0458451	Down
chr1:115641137-115641944	807	Promoter	VANGL1	4.09773	4.06937	4.08355	2.78992	2.79445	2.79218	0.683764	0.210063
chr1:115646801-115647315	514	Genebody	VANGL1	2.23426	2.1877	2.21098	2.75427	4.3008	3.52753	1.59546	0.193034
chr1:115647560-115648619	1059	Genebody	VANGL1	1.97288	1.9306	1.95174	1.40125	0.742516	1.07188	0.549194	0.111449
chr1:115656662-115657433	771	Genebody	VANGL1	0.52043	0.596645	0.558538	2.23439	5.13787	3.68613	6.5996	6.42816e-05	Up
chr1:115670510-115671975	1465	Promoter	VANGL1	0.698897	0.566949	0.632923	2.20047	3.74705	2.97376	4.69846	7.98501e-05	Up
chr1:115678637-115679753	1116	Genebody	VANGL1	0.743885	0.847297	0.795591	2.27727	3.49637	2.88682	3.62852	0.00064894	Up
chr1:115761297-115761860	563	Genebody	CASQ2	2.50675	2.51932	2.51303	1.75716	1.29126	1.52421	0.606522	0.182539
chr1:115772711-115773523	812	Intergenic		2.77748	2.67523	2.72635	1.8485	0.785667	1.31708	0.483093	0.0725777
chr1:115808330-115808830	500	Intergenic		3.43139	3.57788	3.50464	2.21735	0.771488	1.49442	0.426412	0.0587484
chr1:1158320-1159570	1250	Intergenic		1.14011	1.01203	1.07607	2.98831	5.85144	4.41988	4.10743	0.000203857	Up
chr1:115864407-115864816	409	Intergenic		2.60487	2.65561	2.63024	1.50131	0.507844	1.00458	0.381934	0.0653077
chr1:115955947-115956359	412	Intergenic		2.11574	1.64379	1.87977	1.94577	0.468136	1.20695	0.642077	0.408369
chr1:115976668-115978145	1477	Promoter	SLC22A15	0.815	0.700765	0.757882	2.21724	4.45993	3.33859	4.40515	0.000156517	Up
chr1:11598362-11598923	561	Intergenic		0.887888	0.911098	0.899493	2.00666	3.7818	2.89423	3.21762	0.00837498	Up
chr1:116006512-116007063	551	Genebody	SLC22A15	4.82135	4.38307	4.60221	3.09557	1.61557	2.35557	0.511834	0.0748392
chr1:116015914-116016344	430	Promoter	RP11-159M11.2	3.50733	3.83344	3.67039	2.14199	1.00059	1.57129	0.428099	0.051743
chr1:116078863-116079231	368	Intergenic		1.95512	2.22229	2.08871	1.94667	0.766005	1.35634	0.649368	0.380348
chr1:116080579-116081131	552	Intergenic		3.40893	2.63897	3.02395	2.31747	0.860076	1.58877	0.525396	0.129874
chr1:116109546-116110533	987	Promoter	MAB21L3	0.953258	0.543751	0.748505	1.88365	4.01347	2.94856	3.93927	0.00142038	Up
chr1:116131587-116133014	1427	Genebody	MAB21L3	2.71489	2.64159	2.67824	1.7451	0.540636	1.14287	0.426723	0.0422439	Down
chr1:116147718-116148440	722	Intergenic		2.08885	1.59284	1.84085	1.9608	4.43856	3.19968	1.73815	0.148034
chr1:116148773-116149202	429	Intergenic		2.0319	2.05523	2.04356	2.2265	2.42084	2.32367	1.13707	0.73938
chr1:116149921-116150692	771	Intergenic		2.11761	2.00539	2.0615	1.15038	0.500317	0.825347	0.400362	0.0402003	Down
chr1:116154187-116154974	787	Intergenic		3.02394	2.56537	2.79465	1.8422	0.678662	1.26043	0.451014	0.0623664
chr1:116167940-116168498	558	Intergenic		2.08288	2.10679	2.09483	2.59822	2.68543	2.64182	1.26111	0.506402
chr1:116191217-116192066	849	Intergenic		3.4224	3.31118	3.36679	2.39073	0.716477	1.5536	0.46145	0.0714803
chr1:116200256-116200836	580	Intergenic		2.67183	2.64375	2.65779	1.41158	0.383698	0.897638	0.337738	0.0303991	Down
chr1:116208089-116208488	399	Intergenic		2.39274	2.46596	2.42935	1.88092	0.743675	1.3123	0.540186	0.19204
chr1:116246550-116247068	518	Intergenic		3.04505	3.20687	3.12596	2.10738	0.601472	1.35442	0.433283	0.0766592
chr1:116299268-116299952	684	Intergenic		2.26559	2.39123	2.32841	1.87024	0.43381	1.15202	0.494769	0.136969
chr1:116307427-116307992	565	Intergenic		2.62032	2.75918	2.68975	1.96226	0.446402	1.20433	0.447749	0.10289
chr1:11631649-11632608	959	Intergenic		2.38059	2.23851	2.30955	1.51179	0.603354	1.05757	0.457913	0.0608616
chr1:116348685-116349309	624	Intergenic		3.43689	3.33788	3.38739	2.29608	0.61818	1.45713	0.430163	0.0679686
chr1:116356638-116357097	459	Intergenic		1.89909	2.53336	2.21623	1.96949	0.93737	1.45343	0.655814	0.330214
chr1:116374747-116375565	818	Promoter	ATP1A1	0.541272	0.671712	0.606492	1.45961	2.37599	1.9178	3.16212	0.00869988	Up
chr1:116424557-116425058	501	Genebody	LINC01762	2.67888	2.11694	2.39791	1.42989	0.503428	0.96666	0.403126	0.0677538
chr1:116430059-116430497	438	Genebody	RP4-655J12.5	3.79076	3.26747	3.52911	1.98604	0.779076	1.38256	0.391758	0.0421689	Down
chr1:116454191-116454706	515	Genebody	LINC01762	1.96126	2.05939	2.01032	1.62286	2.56394	2.0934	1.04133	0.914125
chr1:116466713-116467218	505	Promoter	LINC01762	3.12343	2.78336	2.9534	2.26295	0.851986	1.55747	0.527348	0.135723
chr1:116478042-116478546	504	Promoter	LINC01762	2.69038	2.5607	2.62554	1.18448	0.824239	1.00436	0.382535	0.0292832	Down
chr1:116486040-116486643	603	Intergenic		0.64248	0.423819	0.53315	1.55574	3.96127	2.75851	5.17398	0.00118614	Up
chr1:116492222-116492848	626	Genebody	RP5-1086K13.1	2.96176	2.57196	2.76686	2.53396	3.03362	2.78379	1.00612	0.983709
chr1:116494179-116497014	2835	Genebody	RP5-1086K13.1	0.956581	0.964559	0.96057	2.29226	4.45874	3.3755	3.51406	0.00048061	Up
chr1:116497640-116498119	479	Promoter	RP5-1086K13.1	1.12654	1.12042	1.12348	1.81604	3.6239	2.71997	2.42102	0.0543259
chr1:116503841-116505115	1274	Intergenic		1.27068	1.18353	1.22711	2.26261	3.56351	2.91306	2.37393	0.0132458	Up
chr1:116512588-116513618	1030	Intergenic		2.28365	2.19586	2.23976	1.5235	0.676997	1.10025	0.491236	0.0730958
chr1:116515043-116515555	512	Genebody	CD58	1.3512	1.09812	1.22466	2.29864	4.3176	3.30812	2.70126	0.0216775	Up
chr1:11652586-11654747	2161	Promoter	FBXO2	0.915588	1.13531	1.02545	2.61255	4.40077	3.50666	3.41964	0.000463686	Up
chr1:116528958-116530039	1081	Genebody	CD58	1.17755	0.922013	1.04978	2.06698	3.4037	2.73534	2.60563	0.0103951	Up
chr1:116564835-116565304	469	Genebody	CD58	3.06817	3.07874	3.07346	2.21845	0.72758	1.47301	0.479269	0.107068
chr1:116565630-116566212	582	Genebody	CD58	2.28227	1.80036	2.04131	2.37385	5.17486	3.77436	1.84898	0.114659
chr1:116569457-116570383	926	Promoter	CD58	1.65856	1.14534	1.40195	3.35237	6.15242	4.7524	3.38985	0.00115296	Up
chr1:116581014-116581438	424	Genebody	IGSF3	0.946348	1.44658	1.19647	2.49412	3.53412	3.01412	2.51919	0.0424416	Up
chr1:11660695-11661260	565	Promoter	FBXO44	2.2285	1.60575	1.91712	2.53584	3.20359	2.86972	1.49689	0.261214
chr1:116636489-116637222	733	Genebody	IGSF3	1.03819	0.958797	0.998494	2.18734	3.9469	3.06712	3.07175	0.00558729	Up
chr1:116642291-116644599	2308	Genebody	IGSF3	1.00715	1.06854	1.03784	1.93623	3.79264	2.86444	2.76	0.0039126	Up
chr1:11664433-11665415	982	Promoter	FBXO6	1.02856	0.76773	0.898146	1.96272	3.58066	2.77169	3.08601	0.00427956	Up
chr1:116648135-116648764	629	Promoter	IGSF3	1.25384	1.0767	1.16527	2.68458	4.59949	3.64204	3.12549	0.00446882	Up
chr1:116648930-116650140	1210	Promoter	IGSF3	2.44707	2.41834	2.43271	2.2977	3.58033	2.93902	1.20813	0.537305
chr1:116671037-116671586	549	Promoter	MIR320B1	2.77229	2.65339	2.71284	2.268	0.810727	1.53936	0.567435	0.181256
chr1:116678697-116679197	500	Intergenic		4.78735	4.29346	4.5404	2.66082	1.09789	1.87936	0.413918	0.035418	Down
chr1:116680526-116681502	976	Intergenic		3.04795	2.88032	2.96413	1.80003	0.80566	1.30284	0.439536	0.0363437	Down
chr1:116697188-116697620	432	Genebody	C1orf137	2.65836	2.24801	2.45318	2.09259	1.37373	1.73316	0.706495	0.385764
chr1:116728369-116728779	410	Intergenic		2.46353	2.3998	2.43166	1.28964	0.759909	1.02478	0.42143	0.0757673
chr1:11676245-11676868	623	Genebody	MAD2L2	1.66568	1.25115	1.45842	2.51879	3.52452	3.02165	2.07187	0.0627247
chr1:116826867-116827798	931	Intergenic		1.78341	1.64702	1.71521	1.70382	2.83659	2.27021	1.32357	0.408861
chr1:116862724-116864362	1638	Intergenic		2.154	2.01268	2.08334	1.48907	0.996333	1.2427	0.596495	0.114012
chr1:116864814-116866404	1590	Intergenic		2.59321	2.61992	2.60657	2.10257	0.681164	1.39187	0.533985	0.107974
chr1:116867583-116868319	736	Intergenic		1.99272	2.23965	2.11619	1.46001	0.503951	0.981978	0.464032	0.0883522
chr1:116870390-116870930	540	Intergenic		2.40853	2.38999	2.39926	1.45297	0.439594	0.946281	0.394405	0.0622471
chr1:116878586-116879830	1244	Intergenic		1.32357	0.924464	1.12401	2.55026	5.16409	3.85717	3.4316	0.00120302	Up
chr1:116885263-116885652	389	Intergenic		2.02742	2.20086	2.11414	1.40311	0.572094	0.987603	0.467141	0.141685
chr1:116886638-116887107	469	Intergenic		1.20957	1.11707	1.16332	2.29118	3.85934	3.07526	2.64353	0.0270534	Up
chr1:116909266-116910143	877	Promoter	RP4-753F5.1	2.06676	2.11269	2.08973	3.17015	6.47925	4.8247	2.30877	0.0223856	Up
chr1:116910613-116911383	770	Promoter	PTGFRN	0.952366	0.79656	0.874463	1.79426	3.41042	2.60234	2.97593	0.00938601	Up
chr1:116918615-116919361	746	Genebody	PTGFRN	2.07729	2.3124	2.19485	1.64621	1.43192	1.53907	0.701218	0.308165
chr1:116951397-116952061	664	Genebody	PTGFRN	1.25026	0.96221	1.10624	2.56876	5.4519	4.01033	3.6252	0.00202495	Up
chr1:116956479-116957425	946	Genebody	PTGFRN	2.38405	2.48539	2.43472	1.71287	0.737111	1.22499	0.503134	0.0831152
chr1:117013883-117014705	822	Genebody	CD101	2.60903	2.08306	2.34604	2.07501	3.28493	2.67997	1.14234	0.689043
chr1:11701968-11702879	911	Genebody	DRAXIN	5.07279	4.33419	4.70349	3.29523	2.47543	2.88533	0.613445	0.117608
chr1:117028135-117029433	1298	Genebody	RP11-27K13.3	2.34513	2.17563	2.26038	1.56374	0.377194	0.970466	0.429337	0.0648658
chr1:117030226-117030698	472	Promoter	RP11-27K13.3	3.22455	3.27575	3.25015	1.7707	0.848687	1.3097	0.402964	0.04005	Down
chr1:117032985-117033723	738	Promoter	CD101	2.94349	2.92616	2.93482	2.21874	0.763929	1.49133	0.508151	0.104728
chr1:117052311-117052801	490	Genebody	RP11-27K13.3	2.62607	2.7121	2.66908	2.26261	0.938624	1.60061	0.599688	0.22088
chr1:117083434-117084125	691	Genebody	TTF2	1.18139	0.943105	1.06225	1.82661	3.52121	2.67391	2.51722	0.0293072	Up
chr1:117092595-117093178	583	Promoter	TTF2	0.617055	0.657538	0.637296	2.2235	3.99537	3.10943	4.8791	0.00054946	Up
chr1:117093679-117094206	527	Promoter	MIR942	0.735133	0.509186	0.62216	2.65396	4.89852	3.77624	6.06957	0.00015611	Up
chr1:117094803-117095767	964	Promoter	TTF2	1.47836	1.81598	1.64717	1.98168	3.60134	2.79151	1.69473	0.136121
chr1:117097123-117097808	685	Promoter	TTF2	0.666564	0.690207	0.678386	2.06671	4.48338	3.27504	4.8277	0.000497979	Up
chr1:117100142-117100797	655	Promoter	TTF2	2.04903	1.61922	1.83412	1.19787	0.611573	0.904719	0.49327	0.109724
chr1:117110298-117110903	605	Genebody	TRIM45	2.1269	1.79528	1.96109	2.76288	4.26697	3.51493	1.79234	0.108587
chr1:117122280-117122950	670	Promoter	TRIM45	0.846697	1.06802	0.95736	2.3421	3.58729	2.96469	3.09673	0.00548426	Up
chr1:117123925-117125063	1138	Promoter	TRIM45	2.01829	1.85272	1.93551	1.51381	0.456301	0.985055	0.508939	0.114364
chr1:117125902-117126368	466	Intergenic		3.35515	2.98888	3.17201	1.97651	0.445726	1.21112	0.381814	0.062623
chr1:117126746-117127196	450	Intergenic		2.45978	2.61242	2.5361	1.40243	0.560483	0.981456	0.386994	0.0568536
chr1:117127653-117128486	833	Intergenic		2.37525	1.79477	2.08501	1.22856	0.569942	0.899253	0.431294	0.0515908
chr1:117144012-117144707	695	Genebody	VTCN1	1.21441	0.900905	1.05766	2.01243	4.24809	3.13026	2.95962	0.010784	Up
chr1:117146483-117147152	669	Genebody	VTCN1	3.20571	2.75045	2.97808	2.77902	4.5019	3.64046	1.22242	0.540942
chr1:117167792-117168209	417	Genebody	VTCN1	1.99083	2.54337	2.2671	1.06348	0.604838	0.834158	0.367941	0.0545264
chr1:117176728-117177217	489	Genebody	VTCN1	1.66941	1.28043	1.47492	2.30211	3.36775	2.83493	1.9221	0.108059
chr1:117181592-117182072	480	Genebody	VTCN1	1.67188	1.81024	1.74106	1.88333	4.26544	3.07438	1.76581	0.166807
chr1:117189060-117189392	332	Genebody	VTCN1	2.33383	1.96291	2.14837	2.15776	2.1897	2.17373	1.0118	0.977937
chr1:11720260-11720867	607	Genebody	DRAXIN	0.888986	0.947309	0.918147	2.13558	3.51965	2.82762	3.0797	0.00788888	Up
chr1:117207309-117208030	721	Genebody	VTCN1	2.43718	2.26852	2.35285	1.82158	0.802519	1.31205	0.557642	0.144553
chr1:11725600-11726932	1332	Genebody	DRAXIN	0.94527	0.796236	0.870753	2.11286	3.26354	2.6882	3.08722	0.00182767	Up
chr1:11729412-11730401	989	Intergenic		1.31507	1.66672	1.49089	3.0181	4.23037	3.62424	2.43091	0.0107912	Up
chr1:11732177-11733000	823	Intergenic		1.09278	0.916052	1.00442	1.55437	2.9925	2.27343	2.26344	0.0496635	Up
chr1:117376059-117376673	614	Genebody	MAN1A2	0.878851	0.457849	0.66835	2.05568	4.54271	3.2992	4.93633	0.000882168	Up
chr1:117394634-117395015	381	Genebody	MAN1A2	3.15946	2.58246	2.87096	2.41747	0.623047	1.52026	0.529529	0.197153
chr1:11742203-11742704	501	Genebody	AGTRAP	4.11498	3.67276	3.89387	2.79169	2.07294	2.43232	0.624653	0.175846
chr1:117501182-117501687	505	Promoter	MAN1A2	1.75351	1.41698	1.58524	3.44509	5.22943	4.33726	2.73602	0.0103203	Up
chr1:117535786-117536300	514	Intergenic		2.04583	2.08826	2.06704	1.72557	1.12571	1.42564	0.6897	0.353074
chr1:11765241-11765800	559	Promoter	C1orf167	3.04447	2.58306	2.81377	2.53255	1.32704	1.92979	0.68584	0.315472
chr1:1176712-1177340	628	Promoter	TTLL10-AS1	3.3489	2.99106	3.16998	2.25429	1.37023	1.81226	0.571694	0.126809
chr1:117677855-117678412	557	Intergenic		3.42801	3.67056	3.54929	2.93973	1.81126	2.37549	0.669287	0.248488
chr1:117693287-117694045	758	Intergenic		4.32611	3.94471	4.13541	2.90277	1.99644	2.4496	0.592349	0.113272
chr1:117695743-117696341	598	Intergenic		1.27257	1.32482	1.2987	1.93954	4.06882	3.00418	2.31323	0.0489873	Up
chr1:117731632-117732304	672	Intergenic		2.22368	2.41492	2.3193	1.31985	0.551946	0.9359	0.403527	0.0443104	Down
chr1:11774513-11774915	402	Promoter	C1orf167	2.20279	1.97076	2.08677	1.18802	0.664312	0.926166	0.443827	0.109531
chr1:117749449-117750112	663	Intergenic		1.77388	1.96587	1.86987	0.951875	0.223775	0.587825	0.314366	0.0346149	Down
chr1:117756686-117757551	865	Intergenic		2.36736	2.21586	2.29161	1.61692	0.600313	1.10862	0.483772	0.0863185
chr1:117775888-117776343	455	Intergenic		0.851462	0.898683	0.875073	1.76189	3.48898	2.62543	3.00025	0.0257087	Up
chr1:117789690-117790315	625	Intergenic		2.05884	2.43296	2.2459	1.50098	0.474762	0.98787	0.439855	0.0837085
chr1:117806061-117806557	496	Intergenic		3.73802	3.34911	3.54357	2.81984	1.40586	2.11285	0.596249	0.176159
chr1:117819980-117820567	587	Intergenic		0.518565	0.653057	0.585811	1.68532	3.46265	2.57398	4.39388	0.00214091	Up
chr1:117820986-117821922	936	Intergenic		2.513	2.17065	2.34182	3.04321	4.94544	3.99432	1.70565	0.107337
chr1:117822185-117822663	478	Intergenic		0.665762	0.882173	0.773967	2.60487	4.90405	3.75446	4.85093	0.000699877	Up
chr1:117827659-117828634	975	Intergenic		0.468304	0.340751	0.404527	1.53946	2.73901	2.13924	5.28824	0.000249854	Up
chr1:117837726-117838809	1083	Intergenic		0.779328	0.542747	0.661037	1.70093	3.16453	2.43273	3.68017	0.00152647	Up
chr1:117839362-117840152	790	Intergenic		1.17346	0.889618	1.03154	2.56928	4.43211	3.5007	3.39367	0.00190221	Up
chr1:117850225-117850652	427	Intergenic		0.680472	0.748135	0.714304	2.87605	4.76013	3.81809	5.34519	0.000395351	Up
chr1:11787032-11788967	1935	Promoter	C1orf167	0.622096	0.587729	0.604912	1.6131	2.80625	2.20967	3.65289	0.000468772	Up
chr1:117886401-117886794	393	Promoter	GDAP2	2.04199	2.24349	2.14274	1.56243	1.77432	1.66838	0.778617	0.555841
chr1:11790410-11791810	1400	Genebody	MTHFR	1.59117	1.81632	1.70375	2.74123	4.0058	3.37352	1.98006	0.0400781
chr1:117916205-117916764	559	Genebody	GDAP2	2.07915	2.35447	2.21681	1.46461	0.66352	1.06406	0.479997	0.100653
chr1:117920716-117921140	424	Promoter	GDAP2	2.05586	2.20001	2.12794	1.81025	0.349913	1.08008	0.507572	0.21659
chr1:117932680-117933241	561	Genebody	WDR3	1.18385	0.956653	1.07025	2.3411	3.80825	3.07467	2.87285	0.0122749	Up
chr1:11794229-11795439	1210	Genebody	MTHFR	0.674661	0.506902	0.590781	1.5365	2.955	2.24575	3.80132	0.00116061	Up
chr1:117944903-117945544	641	Genebody	WDR3	2.24488	2.67125	2.45807	1.41029	0.462911	0.936602	0.381032	0.0429546	Down
chr1:117979204-117979902	698	Genebody	SPAG17	2.23997	2.19682	2.21839	1.39287	0.573897	0.983385	0.443287	0.0665872
chr1:11800543-11801729	1186	Promoter	MTHFR	1.36496	1.01277	1.18887	3.09204	5.69184	4.39194	3.69423	0.000462321	Up
chr1:118055001-118055346	345	Genebody	SPAG17	2.04536	2.74082	2.39309	1.73038	0.516046	1.12321	0.469356	0.161999
chr1:1180820-1181681	861	Promoter	TTLL10	2.20159	2.3152	2.2584	1.58481	1.41298	1.4989	0.6637	0.22356
chr1:118103702-118106007	2305	Genebody	SPAG17	2.26302	2.55009	2.40656	1.75376	0.534236	1.144	0.475367	0.0669289
chr1:118107135-118107564	429	Genebody	SPAG17	2.25767	2.1148	2.18623	1.3518	0.726253	1.03903	0.47526	0.120381
chr1:118129450-118129977	527	Genebody	SPAG17	5.27721	4.60692	4.94207	3.00998	1.06979	2.03989	0.41276	0.0374878	Down
chr1:118132051-118132465	414	Genebody	SPAG17	2.10552	2.0371	2.07131	1.35958	1.14677	1.25317	0.605016	0.255815
chr1:118163358-118164692	1334	Genebody	SPAG17	2.91453	2.66291	2.78872	1.85397	0.767395	1.31069	0.469995	0.0495221	Down
chr1:118207177-118207637	460	Intergenic		2.07544	2.08339	2.07942	1.48318	0.45154	0.96736	0.465207	0.137397
chr1:11820965-11822589	1624	Genebody	CLCN6	1.22686	1.19598	1.21142	2.18459	3.77303	2.97881	2.45893	0.00920676	Up
chr1:118216372-118217108	736	Intergenic		2.5755	2.5348	2.55515	1.7381	0.624899	1.1815	0.4624	0.0759169
chr1:118241625-118243164	1539	Intergenic		2.19366	1.75191	1.97279	1.11937	0.40489	0.762131	0.386322	0.0228947	Down
chr1:118261135-118261588	453	Intergenic		2.1686	2.36946	2.26903	1.35549	0.26201	0.808749	0.35643	0.0762097
chr1:118329425-118330119	694	Intergenic		1.81426	2.30154	2.0579	1.27801	0.641339	0.959676	0.466337	0.0789304
chr1:118371609-118372003	394	Intergenic		2.84451	2.39996	2.62223	1.8615	0.715457	1.28848	0.491367	0.138664
chr1:118388993-118389536	543	Intergenic		2.19138	2.65917	2.42528	1.03659	0.437166	0.736876	0.303832	0.0142059	Down
chr1:118484879-118485523	644	Intergenic		2.64264	2.5596	2.60112	1.72155	0.483793	1.10267	0.423922	0.0696441
chr1:118502878-118503349	471	Intergenic		2.02697	1.51927	1.77312	0.796697	0.283496	0.540097	0.304603	0.0453453	Down
chr1:118536828-118537639	811	Intergenic		1.87668	2.00102	1.93885	1.36705	0.402465	0.884757	0.456331	0.0913816
chr1:118586877-118587365	488	Intergenic		2.58012	2.7494	2.66476	1.88741	0.334425	1.11092	0.416892	0.102728
chr1:118597822-118598266	444	Intergenic		3.30325	3.33844	3.32084	2.07445	0.601472	1.33796	0.402898	0.0624683
chr1:11860700-11861155	455	Promoter	NPPB	2.18947	2.38713	2.2883	2.51163	1.49993	2.00578	0.876537	0.736656
chr1:11863030-11863625	595	Intergenic		1.74407	1.84693	1.7955	2.17865	3.86492	3.02179	1.68298	0.164652
chr1:11867890-11868325	435	Intergenic		2.06749	1.9975	2.0325	1.52921	0.682129	1.10567	0.543996	0.202488
chr1:118841309-118841867	558	Intergenic		2.67799	2.24419	2.46109	1.62007	0.611532	1.1158	0.453377	0.0844183
chr1:118893098-118893783	685	Genebody	TBX15	4.28217	4.04797	4.16507	3.08761	1.81934	2.45348	0.58906	0.123574
chr1:118908398-118909022	624	Genebody	TBX15	2.2617	2.04778	2.15474	1.31204	0.499299	0.905671	0.420316	0.0648796
chr1:118924720-118925234	514	Genebody	TBX15	2.79955	3.65445	3.227	2.12378	0.72161	1.42269	0.440871	0.0724447
chr1:118949434-118949870	436	Genebody	TBX15	1.01551	1.23092	1.12321	2.6602	3.19865	2.92943	2.60807	0.0305164	Up
chr1:118987897-118988379	482	Promoter	TBX15	1.63624	1.85575	1.74599	0.920064	0.338588	0.629326	0.36044	0.0707884
chr1:118998297-118998730	433	Intergenic		2.71613	2.53792	2.62702	2.44228	1.78173	2.112	0.803953	0.565938
chr1:119012237-119013024	787	Intergenic		2.79538	2.58161	2.6885	2.60075	3.88346	3.2421	1.20592	0.557691
chr1:11901332-11901925	593	Intergenic		1.53995	1.50838	1.52417	2.76127	5.30404	4.03265	2.64581	0.0147386	Up
chr1:119014374-119015203	829	Intergenic		2.62038	2.63578	2.62808	1.72829	0.787452	1.25787	0.478627	0.0668743
chr1:1190165-1190562	397	Genebody	TTLL10	2.75331	2.51057	2.63194	1.58966	0.747421	1.16854	0.443984	0.0921736
chr1:119055491-119055956	465	Genebody	WARS2-IT1	3.45163	3.76474	3.60819	3.11787	0.861463	1.98967	0.551431	0.177326
chr1:11907038-11907507	469	Promoter	RNU5E-1	2.27163	2.0979	2.18477	1.41835	0.790848	1.1046	0.505592	0.132097
chr1:119081616-119082089	473	Promoter	WARS2	0.438782	0.432242	0.435512	2.27181	4.26583	3.26882	7.50569	0.000126865	Up
chr1:119086768-119087221	453	Promoter	RBMX2P3	2.04642	2.08738	2.0669	1.28018	0.622273	0.951229	0.46022	0.113233
chr1:119102401-119102897	496	Genebody	WARS2	2.95694	2.85963	2.90828	1.47869	0.807622	1.14316	0.39307	0.0341438	Down
chr1:119116622-119117114	492	Genebody	WARS2	1.09678	0.857071	0.976924	1.83739	4.82482	3.33111	3.40979	0.010652	Up
chr1:119127559-119127974	415	Promoter	RPS3AP12	2.66723	2.49405	2.58064	1.76731	0.464752	1.11603	0.432462	0.108281
chr1:11917275-11917625	350	Intergenic		2.29287	2.08101	2.18694	1.70566	0.974957	1.34031	0.612869	0.302073
chr1:11917733-11921412	3679	Genebody	KIAA2013	1.09818	0.972515	1.03535	2.08165	3.91172	2.99669	2.89438	0.00219611	Up
chr1:119177584-119178067	483	Genebody	RP11-418J17.1	2.4636	2.80431	2.63396	1.48318	0.583623	1.0334	0.392338	0.0519692
chr1:119224474-119224872	398	Genebody	RP11-418J17.1	3.2331	2.53637	2.88473	2.48563	0.298217	1.39192	0.482514	0.198244
chr1:11923277-11924412	1135	Promoter	KIAA2013	0.816766	0.866888	0.841827	1.63803	3.21562	2.42683	2.88281	0.00700793	Up
chr1:119256035-119256561	526	Genebody	RP11-418J17.1	3.78787	3.47391	3.63089	2.65901	0.959001	1.809	0.498226	0.101304
chr1:11926920-11927318	398	Promoter	KIAA2013	2.74639	2.63268	2.68954	2.35706	2.42302	2.39004	0.888643	0.755367
chr1:119288728-119289205	477	Genebody	RP11-418J17.3	1.94346	1.60731	1.77539	0.500612	0.964205	0.732408	0.412535	0.0929606
chr1:119291716-119292246	530	Genebody	RP11-418J17.3	2.76725	2.16987	2.46856	1.8022	0.811798	1.307	0.529458	0.138388
chr1:119296700-119297259	559	Genebody	RP11-418J17.3	3.78703	3.61171	3.69937	2.47152	0.875847	1.67369	0.452424	0.0669675
chr1:119319343-119320547	1204	Genebody	RP11-418J17.3	2.59717	2.56837	2.58277	1.64332	0.788641	1.21598	0.470806	0.0468995	Down
chr1:119326992-119328313	1321	Promoter	RP11-418J17.3	0.450386	0.464308	0.457347	1.67854	3.33564	2.50709	5.48182	7.95503e-05	Up
chr1:11938814-11939864	1050	Genebody	PLOD1	1.83166	1.50904	1.67035	3.05394	5.65193	4.35293	2.606	0.00726272	Up
chr1:119395390-119395990	600	Intergenic		2.30604	2.57693	2.44149	1.96151	0.593452	1.27748	0.523238	0.149678
chr1:119415941-119416362	421	Promoter	HSD3B2	3.25366	3.12625	3.18995	2.18778	0.845775	1.51678	0.475486	0.098469
chr1:119432276-119432712	436	Intergenic		2.25315	1.87569	2.06442	1.21274	0.408339	0.810538	0.392622	0.0876381
chr1:119439503-119439902	399	Promoter	HSD3BP2	2.84354	2.36988	2.60671	1.66718	0.706491	1.18684	0.4553	0.105449
chr1:119441711-119442281	570	Promoter	HSD3BP2	3.22846	2.82464	3.02655	2.33406	0.728801	1.53143	0.505998	0.121411
chr1:119443647-119444152	505	Genebody	HSD3BP2	2.49327	2.63154	2.5624	1.89142	0.910744	1.40108	0.546785	0.148535
chr1:119447124-119447533	409	Intergenic		2.23275	2.12448	2.17862	1.3345	0.399021	0.86676	0.397849	0.0954628
chr1:119450547-119451308	761	Intergenic		2.47271	2.5019	2.4873	1.32239	0.526387	0.924388	0.371642	0.0240482	Down
chr1:119454216-119454827	611	Intergenic		2.46833	2.40505	2.43669	1.78661	0.412794	1.0997	0.45131	0.106105
chr1:11946941-11947609	668	Genebody	PLOD1	1.07707	0.994706	1.03589	2.68105	4.30875	3.4949	3.37381	0.00226211	Up
chr1:119474850-119475227	377	Intergenic		2.42226	2.20313	2.3127	1.49302	0.43289	0.962952	0.416377	0.111481
chr1:119478366-119478830	464	Intergenic		2.05755	2.12051	2.08903	1.61743	0.447647	1.03254	0.494268	0.168236
chr1:119480145-119480701	556	Intergenic		3.33464	3.2405	3.28757	1.84064	1.09404	1.46734	0.44633	0.0458415	Down
chr1:119490152-119490587	435	Intergenic		2.35375	2.87876	2.61626	1.72526	0.648023	1.18664	0.453565	0.100657
chr1:119507990-119508384	394	Promoter	HSD3B1	2.52845	2.46482	2.49664	2.12125	0.979046	1.55015	0.620894	0.280893
chr1:119510449-119510917	468	Genebody	HSD3B1	1.98083	2.12969	2.05526	1.2756	0.380418	0.828008	0.402872	0.0920819
chr1:119564587-119564946	359	Promoter	HSD3BP4	2.58226	2.31359	2.44792	1.85294	0.619902	1.23642	0.50509	0.179842
chr1:119569665-119570083	418	Genebody	HSD3BP4	2.51568	2.26216	2.38892	1.46899	0.638884	1.05394	0.441176	0.0983166
chr1:119573058-119573518	460	Intergenic		2.40631	2.11117	2.25874	1.59442	0.612804	1.10361	0.488596	0.135186
chr1:119601869-119602304	435	Promoter	HSD3BP5	3.27617	2.99626	3.13621	1.84289	0.682129	1.26251	0.402559	0.0553373
chr1:119605020-119605518	498	Genebody	HSD3BP5	1.08356	0.795427	0.939495	2.43176	5.24335	3.83756	4.0847	0.00200347	Up
chr1:119610538-119611022	484	Intergenic		2.08687	1.66327	1.87507	1.33915	0.275882	0.807517	0.430659	0.137355
chr1:119613750-119614783	1033	Intergenic		2.03593	1.74416	1.89004	1.42	1.60858	1.51429	0.801195	0.502029
chr1:119631240-119632767	1527	Genebody	ZNF697	0.833619	0.928863	0.881241	2.40155	4.9843	3.69292	4.19059	0.000207576	Up
chr1:119645995-119647420	1425	Promoter	ZNF697	1.79629	1.74859	1.77244	2.52557	3.74812	3.13684	1.76979	0.0787204
chr1:119715767-119716349	582	Genebody	PHGDH	2.13963	2.12969	2.13466	1.43603	0.866726	1.15138	0.539374	0.13392
chr1:11971610-11972818	1208	Promoter	PLOD1	2.29077	2.33772	2.31425	1.60964	0.712339	1.16099	0.501671	0.0733829
chr1:119731042-119731506	464	Genebody	PHGDH	0.834947	1.04649	0.940717	1.72771	3.26143	2.49457	2.65178	0.0455576	Up
chr1:119737105-119737857	752	Promoter	PHGDH	1.83993	1.76719	1.80356	2.67643	5.36632	4.02138	2.22969	0.0360959	Up
chr1:119741904-119743000	1096	Promoter	PHGDH	0.770084	0.571286	0.670685	1.61851	2.84272	2.23062	3.32588	0.00293511	Up
chr1:119743834-119744552	718	Genebody	PHGDH	0.539576	0.33814	0.438858	1.54412	3.03752	2.29082	5.21995	0.000739916	Up
chr1:119769772-119770912	1140	Promoter	HMGCS2	1.74774	1.95035	1.84904	1.40642	0.364401	0.88541	0.478847	0.103981
chr1:119783575-119784070	495	Intergenic		3.91329	3.82054	3.86691	3.30794	1.52859	2.41827	0.625374	0.211327
chr1:11979038-11979892	854	Promoter	MFN2	0.486051	0.374068	0.430059	1.41805	3.00548	2.21177	5.14293	0.000543012	Up
chr1:119804640-119804989	349	Genebody	REG4	2.49766	2.85586	2.67676	1.80829	0.595153	1.20172	0.448946	0.123089
chr1:119805487-119805953	466	Genebody	REG4	3.11761	3.26309	3.19035	2.70855	0.445726	1.57714	0.494347	0.1681
chr1:119876126-119876664	538	Intergenic		2.98328	2.44637	2.71483	1.87052	0.910034	1.39027	0.512104	0.110346
chr1:119880845-119881223	378	Intergenic		2.30604	1.62262	1.96433	1.26345	0.470994	0.867222	0.441484	0.141022
chr1:119894715-119895292	577	Promoter	ADAM30	0.71939	0.752958	0.736174	2.15794	4.13977	3.14885	4.27732	0.00126135	Up
chr1:119895614-119896418	804	Promoter	ADAM30	0.344186	0.381437	0.362811	1.35774	2.6757	2.01672	5.55859	0.000461875	Up
chr1:119898082-119898882	800	Promoter	ADAM30	1.67765	1.96464	1.82114	1.04471	0.537816	0.791266	0.434488	0.0570693
chr1:11990319-11991615	1296	Genebody	MFN2	0.85409	0.857792	0.855941	1.55299	2.8047	2.17885	2.54556	0.0139844	Up
chr1:119916929-119917483	554	Genebody	NOTCH2	5.02002	4.40546	4.71274	3.3559	1.60682	2.48136	0.526521	0.089646
chr1:119971816-119972407	591	Genebody	NOTCH2	3.69903	2.91887	3.30895	2.59745	2.93714	2.76729	0.836305	0.590173
chr1:119975280-119976118	838	Genebody	NOTCH2	1.25484	0.975897	1.11537	2.23893	2.92123	2.58008	2.31321	0.0282724	Up
chr1:119977883-119978713	830	Genebody	NOTCH2	1.96708	2.07837	2.02273	2.89756	5.07652	3.98704	1.97112	0.0581141
chr1:119980741-119981989	1248	Genebody	NOTCH2	2.07322	1.80205	1.93763	3.0751	4.52935	3.80223	1.9623	0.0425996
chr1:12001634-12002541	907	Genebody	MFN2	1.5255	1.40884	1.46717	3.55424	6.78839	5.17131	3.52469	0.000689332	Up
chr1:12004322-12004953	631	Genebody	MFN2	0.745536	0.769524	0.75753	1.70295	2.845	2.27398	3.00183	0.0136758	Up
chr1:12012105-12012538	433	Genebody	MFN2	2.5244	2.21331	2.36885	1.37871	0.479696	0.929201	0.392258	0.0744879
chr1:120133335-120133822	487	Intergenic		3.06841	2.91247	2.99044	2.2065	0.761618	1.48406	0.496267	0.116452
chr1:12013649-12015525	1876	Intergenic		1.21694	1.0149	1.11592	1.87295	3.25829	2.56562	2.29911	0.0166739	Up
chr1:120143822-120144292	470	Intergenic		1.79577	2.12063	1.9582	1.88711	0.978565	1.43284	0.731712	0.469778
chr1:12026579-12027193	614	Promoter	MIIP	1.78024	1.62328	1.70176	1.55565	1.01486	1.28525	0.755251	0.478948
chr1:12030922-12031599	677	Promoter	MIIP	1.02188	1.07586	1.04887	2.46905	3.48445	2.97675	2.83806	0.00822095	Up
chr1:120421306-120421693	387	Intergenic		2.28817	2.5094	2.39879	1.89517	0.613387	1.25428	0.522882	0.193279
chr1:12046696-12047303	607	Intergenic		3.41918	3.43136	3.42527	2.55708	1.09989	1.82849	0.533822	0.111871
chr1:12052032-12052855	823	Intergenic		2.16875	2.53079	2.34977	2.32119	1.85679	2.08899	0.88902	0.719997
chr1:12056456-12056941	485	Intergenic		1.11261	1.21195	1.16228	2.00459	3.85438	2.92948	2.52047	0.0398031	Up
chr1:12062049-12062466	417	Promoter	TNFRSF8	2.85352	2.29823	2.57587	1.47251	1.03178	1.25215	0.486105	0.105811
chr1:12067419-12068955	1536	Genebody	TNFRSF8	0.927822	1.03989	0.983855	1.65458	2.79147	2.22302	2.2595	0.0238004	Up
chr1:12069123-12070386	1263	Genebody	TNFRSF8	1.84045	1.54795	1.6942	2.37685	3.80599	3.09142	1.82471	0.0753005
chr1:12073195-12073801	606	Genebody	TNFRSF8	4.61209	4.51242	4.56225	3.37754	1.37101	2.37428	0.520417	0.0924563
chr1:1207482-1209741	2259	Promoter	TNFRSF18	1.72111	1.78181	1.75146	3.61669	6.52824	5.07246	2.89613	0.00188455	Up
chr1:12074987-12076757	1770	Genebody	TNFRSF8	1.61814	1.63156	1.62485	2.36094	4.18267	3.2718	2.0136	0.0401265	Up
chr1:12086780-12087349	569	Genebody	TNFRSF8	2.57758	2.33555	2.45657	2.45806	0.886528	1.6723	0.680746	0.353295
chr1:12089694-12090758	1064	Genebody	TNFRSF8	3.5761	3.09846	3.33728	2.32444	2.18919	2.25682	0.676244	0.195868
chr1:12105165-12105718	553	Genebody	TNFRSF8	2.17677	2.42623	2.3015	2.00484	0.912178	1.45851	0.633721	0.264296
chr1:12113322-12113968	646	Genebody	TNFRSF8	4.51927	4.19345	4.35636	3.30042	1.60765	2.45403	0.563322	0.113674
chr1:121399968-121401470	1502	Promoter	SRGAP2-AS1	3.68476	3.50506	3.59491	2.69135	1.18532	1.93834	0.53919	0.0827906
chr1:121412371-121413111	740	Promoter	RP11-343N15.2	1.72018	1.65771	1.68894	1.12942	0.240589	0.685005	0.405582	0.0876622
chr1:121413288-121413938	650	Promoter	RP11-343N15.2	2.89497	2.51631	2.70564	2.15175	1.1869	1.66933	0.61698	0.195161
chr1:121418497-121419650	1153	Genebody	RP11-343N15.2	4.30808	3.85672	4.0824	3.03261	2.83087	2.93174	0.718141	0.253247
chr1:1214534-1215602	1068	Promoter	TNFRSF4	0.621854	0.442689	0.532272	1.27765	2.48661	1.88213	3.53603	0.00356366	Up
chr1:12148056-12148933	877	Intergenic		1.75123	1.80672	1.77897	2.19771	3.84019	3.01895	1.69702	0.130527
chr1:121512059-121512547	488	Promoter	RP11-344P13.4	2.86365	3.14217	3.00291	2.41169	0.66885	1.54027	0.512925	0.146293
chr1:121519711-121520240	529	Promoter	EMBP1	1.07238	1.06283	1.0676	2.74066	3.67402	3.20734	3.00424	0.00748369	Up
chr1:121530297-121530728	431	Genebody	EMBP1	2.4077	2.43111	2.41941	1.82042	1.27365	1.54704	0.639428	0.271184
chr1:12153060-12153930	870	Intergenic		1.11326	0.984064	1.04866	1.78408	3.99046	2.88727	2.75328	0.0139474	Up
chr1:121557580-121558407	827	Genebody	EMBP1	1.77345	1.77689	1.77517	2.86682	3.60592	3.23637	1.82313	0.0805398
chr1:121574104-121574849	745	Genebody	LINC01691	1.57863	1.355	1.46682	2.67868	6.63153	4.65511	3.17361	0.00460801	Up
chr1:12159823-12160350	527	Intergenic		1.12895	0.994125	1.06154	1.74773	2.8997	2.32371	2.189	0.0766525
chr1:12171868-12172365	497	Genebody	TNFRSF1B	0.974385	1.02842	1.0014	2.26506	4.95539	3.61022	3.60516	0.00442689	Up
chr1:12173778-12174340	562	Genebody	TNFRSF1B	2.11729	2.38738	2.25233	1.66924	1.92714	1.79819	0.798366	0.538212
chr1:1217403-1219274	1871	Promoter	SDF4	0.96876	0.785402	0.877081	1.92354	2.94982	2.43668	2.77817	0.00301369	Up
chr1:12177642-12179493	1851	Genebody	TNFRSF1B	1.47258	1.4221	1.44734	2.11019	3.21413	2.66216	1.83935	0.0630217
chr1:12232248-12232683	435	Promoter	VPS13D	1.46314	1.58625	1.5247	2.35263	3.78582	3.06922	2.013	0.093691
chr1:12243677-12244187	510	Promoter	VPS13D	1.73632	1.02726	1.38179	2.74243	4.94544	3.84393	2.78185	0.0173137	Up
chr1:1225143-1225874	731	Genebody	SDF4	0.511052	0.594332	0.552692	1.95999	2.78054	2.37026	4.28858	0.000894697	Up
chr1:12305337-12306064	727	Genebody	VPS13D	0.723216	0.580026	0.651621	2.08808	2.53054	2.30931	3.54395	0.00274801	Up
chr1:1236950-1238628	1678	Intergenic		1.17089	1.16511	1.168	2.7445	5.03975	3.89212	3.3323	0.000692139	Up
chr1:12381678-12382300	622	Genebody	VPS13D	3.2255	2.79394	3.00972	2.82448	1.26419	2.04433	0.679245	0.301876
chr1:12383988-12384537	549	Genebody	VPS13D	2.19263	2.23443	2.21353	1.52235	0.621558	1.07196	0.484274	0.110252
chr1:1239080-1240258	1178	Intergenic		0.892662	0.781007	0.836835	2.41804	3.75316	3.0856	3.68722	0.000470655	Up
chr1:1243223-1244741	1518	Promoter	C1QTNF12	0.692725	0.766015	0.72937	1.65172	2.84411	2.24792	3.082	0.00245903	Up
chr1:12438189-12439611	1422	Genebody	VPS13D	2.42281	1.83315	2.12798	2.96271	6.27048	4.61659	2.16947	0.0335815	Up
chr1:12450400-12450897	497	Genebody	VPS13D	0.501112	0.359948	0.43053	1.99051	3.82102	2.90576	6.74927	0.000312126	Up
chr1:12455636-12456867	1231	Genebody	VPS13D	1.03407	0.799283	0.916675	1.64885	2.82022	2.23454	2.43765	0.0194227	Up
chr1:1246182-1247840	1658	Promoter	C1QTNF12	0.642577	0.68592	0.664248	1.75915	3.04243	2.40079	3.6143	0.000568338	Up
chr1:12464384-12465632	1248	Promoter	VPS13D	1.56323	1.43345	1.49834	2.61042	4.04194	3.32618	2.21991	0.0196454	Up
chr1:12470040-12470486	446	Genebody	VPS13D	2.94719	2.5499	2.74854	2.17988	3.29326	2.73657	0.995643	0.994472
chr1:12473125-12474569	1444	Genebody	VPS13D	1.17857	1.09729	1.13793	3.0475	5.77424	4.41087	3.87621	0.00024063	Up
chr1:12475460-12476349	889	Genebody	VPS13D	0.684809	0.661187	0.672998	1.97618	3.87179	2.92399	4.34472	0.000515773	Up
chr1:12477157-12477931	774	Genebody	VPS13D	1.30497	1.50234	1.40366	2.57832	4.27454	3.42643	2.44108	0.0181667	Up
chr1:12478604-12479498	894	Genebody	VPS13D	1.70245	1.57226	1.63735	2.93816	6.82072	4.87944	2.98008	0.00448562	Up
chr1:12480988-12481503	515	Genebody	VPS13D	1.88066	1.76165	1.82115	2.11965	3.16892	2.64429	1.45199	0.315124
chr1:12486128-12487581	1453	Genebody	VPS13D	0.866552	0.71234	0.789446	2.79385	6.27965	4.53675	5.74675	3.22869e-05	Up
chr1:1250139-1251696	1557	Promoter	RP5-902P8.12	0.702033	0.664759	0.683396	1.80754	3.40177	2.60466	3.81134	0.000465657	Up
chr1:12501593-12502808	1215	Genebody	VPS13D	1.93594	1.98771	1.96182	2.45671	3.3458	2.90125	1.47885	0.202685
chr1:12506826-12508277	1451	Promoter	SNORA59A	1.08707	0.933483	1.01027	1.76326	3.48669	2.62497	2.59827	0.00999357	Up
chr1:125097587-125098473	886	Pericentromere		5.65319	5.48047	5.56683	4.17751	1.57406	2.87578	0.516593	0.0794101
chr1:12512028-12512684	656	Genebody	VPS13D	0.738215	0.662282	0.700249	2.44408	4.47803	3.46106	4.94261	0.00028777	Up
chr1:125122411-125123125	714	Pericentromere		2.63548	2.82766	2.73157	1.86332	0.602595	1.23296	0.451374	0.0743403
chr1:125142426-125143352	926	Pericentromere		6.43999	5.8509	6.14544	4.25493	1.60219	2.92856	0.476542	0.0525481
chr1:12525144-12526414	1270	Promoter	RP5-888M10.2	1.89568	1.91169	1.90368	1.98769	3.00231	2.495	1.31062	0.383709
chr1:12527540-12530120	2580	Promoter	RP5-888M10.2	2.03254	1.5205	1.77652	2.43949	4.32438	3.38193	1.90369	0.0593678
chr1:12539759-12542539	2780	Intergenic		0.880942	0.712451	0.796696	3.08	6.45753	4.76876	5.98567	1.71818e-05	Up
chr1:12548145-12550993	2848	Intergenic		2.2688	2.03248	2.15064	4.17431	8.41836	6.29633	2.92766	0.00241241	Up
chr1:12552014-12554168	2154	Intergenic		1.32967	1.07374	1.20171	4.72738	8.66485	6.69611	5.57217	1.67447e-05	Up
chr1:12554239-12555323	1084	Intergenic		0.510563	0.400791	0.455677	2.53331	4.89981	3.71656	8.15613	7.57797e-06	Up
chr1:12556106-12558743	2637	Intergenic		1.07038	0.978834	1.02461	2.35441	4.29842	3.32642	3.24653	0.000781017	Up
chr1:12572046-12574008	1962	Promoter	RNU6ATAC18P	1.57262	1.28954	1.43108	3.59909	7.22911	5.4141	3.78323	0.00032007	Up
chr1:12578866-12579637	771	Promoter	MIR6730	0.52043	0.397763	0.459097	1.81406	3.09811	2.45609	5.34982	0.00028379	Up
chr1:12579875-12580822	947	Promoter	MIR6730	0.555204	0.364319	0.459761	1.96322	4.10466	3.03394	6.59894	5.89408e-05	Up
chr1:12582559-12584088	1529	Genebody	DHRS3	4.29838	3.91117	4.10477	2.84462	2.63929	2.74196	0.667992	0.165716
chr1:1258343-1259161	818	Promoter	UBE2J2	1.42084	1.2497	1.33527	2.60644	5.22354	3.91499	2.93199	0.00539205	Up
chr1:12584748-12585563	815	Genebody	DHRS3	4.10844	3.84128	3.97486	3.30667	2.20269	2.75468	0.693026	0.242297
chr1:12586799-12587409	610	Genebody	DHRS3	0.975343	0.75412	0.864732	2.46062	3.42938	2.945	3.40568	0.00333944	Up
chr1:12590309-12593356	3047	Genebody	DHRS3	0.667519	0.704539	0.686029	1.87527	3.32563	2.60045	3.79059	0.000207396	Up
chr1:12593511-12595347	1836	Promoter	DHRS3	1.52229	1.30148	1.41188	2.74057	5.13938	3.93997	2.79058	0.00326058	Up
chr1:12596789-12598825	2036	Promoter	DHRS3	0.910638	1.08577	0.998202	2.35407	4.35033	3.3522	3.35824	0.000694722	Up
chr1:12599012-12600970	1958	Genebody	DHRS3	1.61117	1.41617	1.51367	2.20394	3.61436	2.90915	1.92192	0.050609
chr1:12601156-12604164	3008	Genebody	DHRS3	0.929164	0.751906	0.840535	1.91093	3.63509	2.77301	3.2991	0.000844434	Up
chr1:12604760-12605317	557	Genebody	DHRS3	0.993627	1.03235	1.01299	2.60289	3.62251	3.1127	3.07279	0.00637844	Up
chr1:12607834-12608889	1055	Genebody	DHRS3	2.60987	2.45873	2.5343	3.55682	6.00484	4.78083	1.88645	0.0591168
chr1:12609056-12611423	2367	Genebody	DHRS3	1.03465	1.07429	1.05447	1.86635	3.14653	2.50644	2.37696	0.0101797	Up
chr1:12613727-12614987	1260	Promoter	DHRS3	1.1091	1.11555	1.11232	1.70566	3.33228	2.51897	2.2646	0.0304385	Up
chr1:12620117-12621277	1160	Promoter	RP11-474O21.5	0.620246	0.60586	0.613053	1.72036	2.95447	2.33742	3.81275	0.000790574	Up
chr1:12621529-12623095	1566	Intergenic		0.671492	0.701737	0.686615	1.65555	2.918	2.28678	3.33051	0.0013007	Up
chr1:12634842-12636553	1711	Intergenic		0.857185	0.709482	0.783334	2.03363	3.51181	2.77272	3.53964	0.000527395	Up
chr1:12638615-12639194	579	Intergenic		2.70034	2.5159	2.60812	1.73806	0.589353	1.16371	0.446186	0.0796262
chr1:12644616-12645563	947	Promoter	AADACL4	5.68353	4.53375	5.10864	3.45814	1.95833	2.70824	0.530129	0.0643733
chr1:1265043-1266777	1734	Promoter	UBE2J2	2.0906	1.94546	2.01803	2.36077	5.30479	3.83278	1.89927	0.0729548
chr1:12657782-12658431	649	Genebody	AADACL4	4.22123	4.62691	4.42407	3.62682	1.62308	2.62495	0.593333	0.1491
chr1:12665254-12665707	453	Genebody	AADACL4	0.824678	0.535949	0.680313	1.35549	3.86465	2.61007	3.83657	0.015281	Up
chr1:1270061-1271694	1633	Promoter	UBE2J2	1.6268	1.54152	1.58416	1.99498	3.56144	2.77821	1.75375	0.093235
chr1:1271768-1273127	1359	Promoter	UBE2J2	1.75117	1.67366	1.71242	3.0122	5.88431	4.44825	2.59765	0.00664092	Up
chr1:12757706-12758141	435	Genebody	C1orf158	2.03568	2.73188	2.38378	1.84289	0.920874	1.38188	0.579703	0.215777
chr1:1275798-1276267	469	Promoter	LINC01786	1.26857	1.30778	1.28818	2.14571	3.4481	2.7969	2.17121	0.0718993
chr1:12759892-12760322	430	Genebody	C1orf158	1.80193	2.10988	1.95591	0.832995	0.310527	0.571761	0.292326	0.0367829	Down
chr1:1278977-1279573	596	Promoter	SCNN1D	1.88043	1.65087	1.76565	2.74737	4.7048	3.72608	2.11032	0.0538296
chr1:12801515-12802063	548	Intergenic		2.67636	2.42505	2.5507	1.80526	0.487324	1.14629	0.449402	0.0988089
chr1:1280852-1284644	3792	Promoter	SCNN1D	1.18951	0.994081	1.0918	2.46043	3.60735	3.03389	2.77881	0.00179188	Up
chr1:12829125-12829561	436	Promoter	PRAMEF11	2.72917	2.93077	2.82997	1.72131	0.374311	1.04781	0.370254	0.0663642
chr1:1290894-1292347	1453	Genebody	SCNN1D	0.904642	0.721134	0.812888	2.81733	5.1973	4.00732	4.92973	5.02361e-05	Up
chr1:1293417-1294381	964	Promoter	ACAP3	0.789413	0.662767	0.72609	2.03476	3.40127	2.71801	3.74336	0.000958517	Up
chr1:1298971-1299501	530	Promoter	ACAP3	0.469911	0.916169	0.69304	2.25275	3.91903	3.08589	4.45269	0.0017688	Up
chr1:1302826-1304801	1975	Promoter	ACAP3	0.819667	0.860503	0.840085	2.15042	3.79359	2.97201	3.53774	0.00042071	Up
chr1:1305072-1307549	2477	Promoter	ACAP3	1.12276	1.05238	1.08757	2.57536	4.62998	3.60267	3.31258	0.000621822	Up
chr1:1315402-1316054	652	Promoter	INTS11	0.700302	0.72514	0.712721	1.67426	3.70908	2.69167	3.77661	0.00368935	Up
chr1:1317242-1318285	1043	Promoter	INTS11	0.596962	0.661572	0.629267	1.39004	2.47509	1.93256	3.07113	0.00671018	Up
chr1:1320743-1321663	920	Promoter	INTS11	0.932444	1.19448	1.06346	2.50287	4.56378	3.53332	3.32247	0.00187375	Up
chr1:1330231-1337592	7361	Promoter	TAS1R3	0.639088	0.689162	0.664125	2.01361	3.65012	2.83186	4.26405	8.10204e-05	Up
chr1:1340700-1341272	572	Promoter	DVL1	2.22541	2.16692	2.19617	1.64005	1.21907	1.42956	0.650934	0.259129
chr1:1341482-1345056	3574	Promoter	DVL1	1.42853	1.40152	1.41503	2.42438	3.91456	3.16947	2.23987	0.0139676	Up
chr1:1345338-1347643	2305	Promoter	DVL1	1.5487	1.41918	1.48394	2.67873	5.02697	3.85285	2.59637	0.00560633	Up
chr1:13486269-13486761	492	Genebody	LRRC38	2.02482	2.07775	2.05128	1.56005	0.482482	1.02127	0.497867	0.159749
chr1:13504602-13505032	430	Genebody	LRRC38	3.18556	3.00138	3.09347	2.06265	0.79357	1.42811	0.461654	0.0904314
chr1:1351287-1352698	1411	Promoter	MXRA8	1.25517	1.27691	1.26604	3.94078	8.18047	6.06063	4.78708	6.21561e-05	Up
chr1:1352967-1355938	2971	Promoter	MXRA8	0.74048	0.722561	0.73152	2.80162	5.39321	4.09741	5.60123	1.71818e-05	Up
chr1:13561225-13562438	1213	Intergenic		2.19008	2.04366	2.11687	1.68738	0.501475	1.09443	0.517002	0.116212
chr1:13563438-13565034	1596	Intergenic		2.42741	2.24979	2.3386	1.54963	0.585644	1.06763	0.456527	0.0471884	Down
chr1:13565807-13567165	1358	Intergenic		1.8034	1.80663	1.80502	1.05505	0.502555	0.7788	0.431465	0.0344778	Down
chr1:1356628-1360470	3842	Promoter	MXRA8	1.75024	1.6297	1.68997	4.47502	8.54961	6.51231	3.85351	0.000214137	Up
chr1:13567677-13568455	778	Intergenic		3.94814	3.2356	3.59187	2.74045	1.10605	1.92325	0.535446	0.106331
chr1:13587816-13588481	665	Promoter	PDPN	1.49806	1.07605	1.28706	2.74444	4.52898	3.63671	2.8256	0.00843589	Up
chr1:13589858-13591147	1289	Genebody	PDPN	2.14682	1.85377	2.0003	1.9187	3.98244	2.95057	1.47507	0.244644
chr1:13592486-13593513	1027	Genebody	PDPN	1.60323	1.33132	1.46727	3.55414	5.8074	4.68077	3.19012	0.00101921	Up
chr1:13599699-13600744	1045	Genebody	PDPN	0.953312	1.19833	1.07582	2.28509	4.37281	3.32895	3.09433	0.00310636	Up
chr1:13605121-13606799	1678	Genebody	PDPN	1.31106	1.05088	1.18097	2.21593	3.14763	2.68178	2.27082	0.014751	Up
chr1:1360802-1362706	1904	Promoter	MXRA8	1.03917	0.879169	0.959171	2.75915	5.3844	4.07177	4.2451	0.000128876	Up
chr1:13638450-13639054	604	Intergenic		3.34453	3.08876	3.21664	1.80732	0.614086	1.2107	0.376387	0.031223	Down
chr1:1365775-1367973	2198	Intergenic		5.30663	4.50549	4.90606	3.92658	3.48971	3.70814	0.755829	0.324795
chr1:13699354-13700220	866	Promoter	PRDM2	0.527248	0.575459	0.551354	1.71354	3.75191	2.73272	4.95639	0.000407262	Up
chr1:13705987-13706535	548	Promoter	PRDM2	2.22188	2.42505	2.32347	1.92976	2.05759	1.99367	0.85806	0.671582
chr1:13718433-13718834	401	Genebody	PRDM2	2.24279	1.75261	1.9977	1.48873	0.517976	1.00335	0.502254	0.189159
chr1:13730789-13731458	669	Promoter	PRDM2	1.24092	1.37523	1.30807	3.41641	7.16312	5.28977	4.04394	0.000543929	Up
chr1:13767137-13768088	951	Genebody	PRDM2	0.87295	0.940558	0.906754	2.36747	3.90019	3.13383	3.4561	0.00120626	Up
chr1:13775459-13775969	510	Genebody	PRDM2	2.06187	1.52837	1.79512	2.67554	3.08363	2.87958	1.60412	0.200445
chr1:13778469-13778850	381	Genebody	PRDM2	1.88841	2.38123	2.13482	1.34304	0.700928	1.02198	0.47872	0.14406
chr1:13779827-13780387	560	Genebody	PRDM2	1.82836	1.46036	1.64436	3.50269	6.59686	5.04977	3.07096	0.00426376	Up
chr1:13780519-13781112	593	Genebody	PRDM2	2.26327	2.4996	2.38144	1.75455	1.42609	1.59032	0.667799	0.267085
chr1:13781823-13784159	2336	Genebody	PRDM2	0.811459	0.809574	0.810517	1.73778	3.23274	2.48526	3.06627	0.00152743	Up
chr1:13792257-13792990	733	Genebody	PRDM2	0.792801	0.732172	0.762487	2.53638	4.83749	3.68693	4.83541	0.000227832	Up
chr1:13801052-13802112	1060	Genebody	PRDM2	0.456858	0.44603	0.451444	2.23666	4.31093	3.2738	7.25184	1.70564e-05	Up
chr1:13809122-13810182	1060	Genebody	PRDM2	1.68385	1.55508	1.61946	2.79985	5.87854	4.33919	2.67941	0.00736403	Up
chr1:1382095-1383020	925	Intergenic		4.18827	4.07519	4.13173	3.04252	2.83895	2.94074	0.711744	0.249088
chr1:13884341-13885110	769	Intergenic		3.58052	3.12392	3.35222	2.1293	0.617376	1.37334	0.40968	0.0464226	Down
chr1:13920507-13920974	467	Genebody	KAZN	2.34061	2.32579	2.3332	1.42442	0.349463	0.886944	0.380141	0.076028
chr1:13925338-13926090	752	Genebody	KAZN	2.06072	2.34493	2.20282	1.29285	0.414312	0.853582	0.387494	0.0442319	Down
chr1:13972861-13973303	442	Genebody	KAZN	2.81734	2.83316	2.82525	1.23486	0.134265	0.684565	0.242302	0.0242855	Down
chr1:1398100-1398603	503	Promoter	CCNL2	0.880239	0.558885	0.719562	1.79721	3.92292	2.86007	3.97473	0.0052004	Up
chr1:13991669-13992174	505	Genebody	KAZN	3.04124	2.93518	2.98821	1.7901	0.323167	1.05663	0.3536	0.055563
chr1:1403643-1404273	630	Promoter	MRPL20	1.05419	1.15612	1.10515	2.16591	3.20276	2.68434	2.42892	0.0299283	Up
chr1:14049459-14050255	796	Genebody	KAZN	1.8599	1.52503	1.69246	1.02854	0.0931929	0.560865	0.331389	0.0752345
chr1:1406172-1406797	625	Promoter	MRPL20	0.929797	1.26759	1.09869	2.0195	3.10969	2.56459	2.33422	0.043976	Up
chr1:14084011-14084419	408	Genebody	KAZN	2.50952	2.53684	2.52318	1.5886	0.399999	0.9943	0.394067	0.0881031
chr1:14108582-14109310	728	Genebody	KAZN	0.912281	1.03559	0.973936	2.17893	3.99439	3.08666	3.16926	0.00475553	Up
chr1:14114164-14114668	504	Genebody	KAZN	1.20793	1.21697	1.21245	2.13207	3.47358	2.80283	2.31171	0.0520732
chr1:14137363-14138950	1587	Genebody	KAZN	1.42983	1.39296	1.41139	1.75187	3.29073	2.5213	1.78639	0.0912608
chr1:14139083-14140202	1119	Genebody	KAZN	1.64452	1.71289	1.67871	1.82912	3.07598	2.45255	1.46098	0.250697
chr1:14140320-14143012	2692	Genebody	KAZN	1.20785	1.00156	1.1047	2.45204	5.07036	3.7612	3.40472	0.000809498	Up
chr1:14143630-14144454	824	Genebody	KAZN	1.1922	0.775373	0.983788	2.67026	3.70908	3.18967	3.24223	0.00242426	Up
chr1:14145536-14146065	529	Genebody	KAZN	0.836976	0.603882	0.720429	1.6444	3.16919	2.40679	3.34078	0.0137424	Up
chr1:14148885-14149310	425	Genebody	KAZN	2.27891	2.43536	2.35714	1.36453	0.942542	1.15353	0.489379	0.115143
chr1:14184037-14184548	511	Genebody	KAZN	3.54707	3.00074	3.2739	2.53679	1.50976	2.02328	0.618001	0.195087
chr1:14195886-14197444	1558	Genebody	KAZN	2.04258	2.03401	2.03829	1.45605	0.771336	1.11369	0.546385	0.0887968
chr1:1422246-1423298	1052	Promoter	ANKRD65	0.920664	0.789524	0.855094	1.65377	3.85011	2.75194	3.21829	0.00457125	Up
chr1:14244513-14244991	478	Genebody	KAZN	3.32881	3.15444	3.24162	2.14099	1.33465	1.73782	0.536095	0.110439
chr1:14256282-14256707	425	Genebody	KAZN	2.24636	2.10464	2.1755	2.20732	0.802906	1.50511	0.691848	0.424213
chr1:14296135-14296939	804	Genebody	KAZN	1.51442	1.22378	1.3691	2.82155	4.4103	3.61592	2.6411	0.00888209	Up
chr1:1430049-1431235	1186	Promoter	LINC01770	1.09663	0.926577	1.01161	2.48802	4.87872	3.68337	3.64111	0.000677382	Up
chr1:14301035-14302414	1379	Genebody	KAZN	1.00335	0.963689	0.983522	3.04272	5.49772	4.27022	4.34176	9.64959e-05	Up
chr1:14302972-14304439	1467	Genebody	KAZN	2.03724	1.86402	1.95063	2.70905	5.07691	3.89298	1.99575	0.0461255
chr1:14304966-14306473	1507	Genebody	KAZN	0.964039	0.754648	0.859344	2.2976	3.75092	3.02426	3.51927	0.000534989	Up
chr1:14326148-14326881	733	Genebody	KAZN	2.90694	2.91126	2.9091	2.07099	0.951305	1.51115	0.519456	0.0947864
chr1:143280577-143281288	711	Pericentromere		3.34717	3.34281	3.34499	2.95071	1.14768	2.04919	0.612617	0.195859
chr1:1433056-1434738	1682	Promoter	LINC01770	0.69099	0.706521	0.698756	1.83546	3.28128	2.55837	3.66132	0.00048975	Up
chr1:143310605-143311548	943	Pericentromere		2.18622	2.12743	2.15683	1.35657	0.723722	1.04014	0.482257	0.0648056
chr1:14332012-14333031	1019	Genebody	KAZN	2.82428	2.13178	2.47803	2.39361	3.14489	2.76925	1.11752	0.721253
chr1:14333580-14335405	1825	Genebody	KAZN	2.0091	1.82745	1.91828	2.76644	3.71517	3.2408	1.68944	0.0911028
chr1:14340507-14341703	1196	Genebody	KAZN	1.49237	1.33551	1.41394	2.01085	2.70428	2.35756	1.66737	0.123373
chr1:14345116-14346801	1685	Genebody	KAZN	1.73261	1.37261	1.55261	1.3868	2.28048	1.83364	1.181	0.601072
chr1:143503140-143503816	676	Promoter	RP11-763B22.6	2.39474	2.30612	2.35043	1.9933	0.987624	1.49046	0.634123	0.23264
chr1:143534179-143534806	627	Intergenic		2.95703	2.60862	2.78282	2.3667	1.08847	1.72759	0.620803	0.215622
chr1:143595480-143595832	352	Genebody	NBPF17P	2.0833	2.10549	2.0944	1.16295	0.337189	0.750068	0.358131	0.0879498
chr1:14360752-14361509	757	Genebody	RP4-704D23.1	1.06011	0.827119	0.943615	1.9152	4.09615	3.00568	3.18528	0.00628479	Up
chr1:143633915-143634443	528	Promoter	NBPF17P	3.6163	3.31554	3.46592	2.77815	1.18016	1.97916	0.571034	0.157358
chr1:143690830-143691415	585	Intergenic		3.19298	2.7959	2.99444	1.77855	0.557947	1.16825	0.390138	0.0442899	Down
chr1:14394927-14395325	398	Genebody	KAZN	3.09404	2.95374	3.02389	1.67137	0.633712	1.15254	0.381145	0.0516756
chr1:14399373-14399829	456	Genebody	KAZN	1.33508	1.20496	1.27002	2.20688	3.48133	2.8441	2.23942	0.064567
chr1:1440613-1442207	1594	Genebody	VWA1	0.82462	0.833706	0.829163	2.2257	4.23496	3.23033	3.89589	0.000286919	Up
chr1:144137626-144137963	337	Intergenic		2.83294	2.46463	2.64879	2.17636	1.01257	1.59446	0.60196	0.272914
chr1:14413990-14414776	786	Genebody	KAZN	1.49629	1.05672	1.2765	2.32195	4.34141	3.33168	2.61001	0.0154613	Up
chr1:14435866-14436894	1028	Genebody	KAZN	0.995996	0.783097	0.889546	2.00763	2.77098	2.38931	2.68599	0.00870016	Up
chr1:14437080-14438864	1784	Genebody	KAZN	0.752308	0.78789	0.770099	1.5393	2.54479	2.04205	2.65167	0.00624386	Up
chr1:14439772-14441122	1350	Genebody	KAZN	1.46562	1.15477	1.31019	2.28684	4.34099	3.31392	2.52934	0.0101032	Up
chr1:14442261-14443634	1373	Genebody	KAZN	0.906965	0.930674	0.91882	2.70818	4.66809	3.68813	4.01399	0.000172494	Up
chr1:144454885-144455436	551	Promoter	NBPF15	2.41067	2.55099	2.48083	1.67161	0.861637	1.26662	0.510563	0.109595
chr1:14462600-14463154	554	Genebody	KAZN	0.924082	0.784219	0.85415	1.41625	3.72247	2.56936	3.00809	0.0248359	Up
chr1:14474688-14475375	687	Genebody	KAZN	4.04816	4.12918	4.08867	2.78069	1.94362	2.36216	0.577732	0.105209
chr1:14475819-14477810	1991	Genebody	KAZN	1.25784	0.904932	1.08139	2.21024	3.71839	2.96432	2.74122	0.00375317	Up
chr1:14479319-14480468	1149	Genebody	KAZN	1.08378	0.856325	0.970053	3.16192	6.44327	4.8026	4.95086	7.15062e-05	Up
chr1:14485584-14486303	719	Genebody	KAZN	0.846725	0.941922	0.894324	2.84672	3.85868	3.3527	3.74886	0.000802264	Up
chr1:14487462-14488018	556	Genebody	KAZN	2.66273	2.82682	2.74478	1.93267	3.06866	2.50066	0.911063	0.798342
chr1:14488118-14488586	468	Genebody	KAZN	0.798246	0.982935	0.89059	1.60361	3.86758	2.7356	3.07167	0.025116	Up
chr1:1448972-1449607	635	Promoter	ATAD3C	4.85903	4.08498	4.47201	3.38445	0.957935	2.17119	0.485508	0.0929446
chr1:14492409-14493192	783	Genebody	KAZN	3.07472	2.93751	3.00612	2.04766	1.66743	1.85754	0.617922	0.149483
chr1:14515073-14515706	633	Genebody	KAZN	2.20768	1.71587	1.96177	3.20653	6.44547	4.826	2.46002	0.020652	Up
chr1:14521388-14523397	2009	Genebody	KAZN	1.35677	1.24665	1.30171	2.2244	3.67769	2.95105	2.26706	0.0147122	Up
chr1:14542596-14543925	1329	Genebody	KAZN	1.05151	0.865337	0.958426	1.73261	3.8849	2.80876	2.93059	0.00580226	Up
chr1:14560576-14561095	519	Genebody	KAZN	1.99946	2.21586	2.10766	1.61035	0.714658	1.1625	0.551561	0.178536
chr1:145612627-145612998	371	Promoter	GPR89A	2.31226	2.58318	2.44772	1.47119	0.399901	0.935544	0.38221	0.0880357
chr1:145690761-145691596	835	Promoter	PDZK1	1.52447	1.20895	1.36671	2.38996	3.71352	3.05174	2.23291	0.032718	Up
chr1:145695243-145695730	487	Genebody	PDZK1	2.89794	2.44018	2.66906	1.29588	0.670223	0.983051	0.368313	0.031457	Down
chr1:145697143-145697608	465	Genebody	PDZK1	2.79701	2.77547	2.78624	1.76068	0.701933	1.23131	0.441924	0.0775117
chr1:145706999-145708626	1627	Promoter	PDZK1	1.51374	1.23305	1.37339	2.04427	3.51074	2.77751	2.02237	0.0429074	Up
chr1:145716492-145717021	529	Promoter	CD160	1.38624	1.15945	1.27285	2.12804	4.09471	3.11138	2.44442	0.0389014	Up
chr1:145719309-145720113	804	Promoter	CD160	0.94651	0.667515	0.807013	1.8881	3.41383	2.65097	3.28491	0.00463185	Up
chr1:145721350-145722046	696	Promoter	CD160	1.39158	1.41367	1.40263	2.5977	4.26331	3.4305	2.44577	0.0197353	Up
chr1:145733504-145734198	694	Genebody	CD160	2.7513	2.72502	2.73816	1.57294	0.769607	1.17127	0.427759	0.0414603	Down
chr1:145736684-145737290	606	Genebody	CD160	1.32426	1.28625	1.30526	2.16725	3.18271	2.67498	2.04939	0.0707422
chr1:14576215-14576633	418	Genebody	KAZN	2.74739	2.90412	2.82576	1.87704	1.24227	1.55966	0.551943	0.147295
chr1:145779752-145780236	484	Genebody	RNF115	0.914794	0.792034	0.853414	1.90301	4.13823	3.02062	3.53945	0.00776057	Up
chr1:145782727-145783181	454	Genebody	RNF115	0.822861	0.675497	0.749179	2.36688	3.92149	3.14419	4.19684	0.00226423	Up
chr1:145793369-145794669	1300	Genebody	RNF115	2.05415	2.49665	2.2754	2.82089	3.56071	3.1908	1.4023	0.257208
chr1:14580577-14581941	1364	Genebody	KAZN	1.71432	1.92047	1.81739	1.57561	0.391574	0.98359	0.54121	0.156829
chr1:145832221-145832812	591	Genebody	POLR3C	1.98999	2.20537	2.09768	1.52961	0.677801	1.1037	0.526156	0.139036
chr1:145849505-145851028	1523	Promoter	MIR6736	1.13561	1.23335	1.18448	1.91508	3.54591	2.7305	2.30523	0.0194881	Up
chr1:145858118-145858953	835	Promoter	PIAS3	2.43584	2.20366	2.31975	1.69544	0.977242	1.33634	0.576072	0.136004
chr1:145865034-145865443	409	Intergenic		1.52233	1.49964	1.51098	2.58559	3.37354	2.97956	1.97194	0.102157
chr1:145878039-145879012	973	Genebody	ANKRD35	1.1945	1.02435	1.10943	2.1737	4.86411	3.51891	3.17183	0.00368349	Up
chr1:145884932-145885742	810	Promoter	ANKRD35	3.45052	3.2813	3.36591	2.84276	1.61185	2.2273	0.661723	0.218304
chr1:145919511-145920214	703	Promoter	GNRHR2	0.78727	0.454415	0.620842	1.5528	3.22896	2.39088	3.85102	0.00433506	Up
chr1:145950286-145951393	1107	Genebody	LIX1L	1.1249	1.1543	1.1396	2.71179	4.7176	3.7147	3.25964	0.00117084	Up
chr1:145959534-145959916	382	Promoter	CH17-270A2.1	2.10079	2.20774	2.15427	1.65208	0.543739	1.09791	0.509643	0.193888
chr1:145962716-145963739	1023	Promoter	ANKRD34A	1.24432	1.16165	1.20298	2.93446	4.59737	3.76592	3.13048	0.00142141	Up
chr1:14597468-14598515	1047	Promoter	KAZN	0.832554	0.744477	0.788516	2.70429	5.51225	4.10827	5.21013	6.96454e-05	Up
chr1:145979438-145980514	1076	Intergenic		1.73596	1.42507	1.58052	2.12415	4.61911	3.37163	2.13324	0.0462492	Up
chr1:145985118-145986520	1402	Intergenic		1.94418	1.62233	1.78326	3.12663	5.28054	4.20359	2.35725	0.0115414	Up
chr1:14599284-14600036	752	Promoter	KAZN	0.809569	0.883595	0.846582	1.63308	3.63016	2.63162	3.10852	0.0091797	Up
chr1:145994013-145996209	2196	Promoter	TXNIP	0.516655	0.54697	0.531812	1.63109	2.79025	2.21067	4.15687	0.00014205	Up
chr1:146026654-146027080	426	Genebody	HFE2	3.02059	3.35951	3.19005	2.24218	0.905502	1.57384	0.493359	0.109878
chr1:1461618-1462105	487	Promoter	ATAD3C	0.539813	0.498531	0.519172	2.0664	2.80275	2.43458	4.68934	0.00218125	Up
chr1:146355532-146355977	445	Intergenic		2.33195	2.15362	2.24279	1.76315	0.800161	1.28166	0.571457	0.213801
chr1:14665211-14666964	1753	Genebody	KAZN	0.710361	0.889295	0.799828	1.6249	3.13145	2.37818	2.97336	0.00328249	Up
chr1:146770578-146771028	450	Genebody	HYDIN2	1.96782	2.01611	1.99197	2.00888	2.6046	2.30674	1.15802	0.702276
chr1:146771316-146771879	563	Genebody	HYDIN2	0.884734	0.726289	0.805512	2.84781	6.58806	4.71794	5.85707	0.000144813	Up
chr1:146798267-146798659	392	Genebody	HYDIN2	2.0472	2.18402	2.11561	1.4794	0.34063	0.910013	0.430142	0.13846
chr1:146861297-146861727	430	Genebody	HYDIN2	0.965321	0.802349	0.883835	2.14199	3.89884	3.02042	3.4174	0.0102345	Up
chr1:14687298-14687745	447	Genebody	KAZN	1.91912	1.94388	1.9315	1.06842	1.22806	1.14824	0.594481	0.241234
chr1:147062805-147063170	365	Intergenic		3.22214	2.73067	2.97641	1.96267	0.609711	1.28619	0.432129	0.0989097
chr1:147170171-147171500	1329	Promoter	PRKAB2	0.780827	0.798033	0.78943	2.77217	4.66635	3.71926	4.71132	5.66422e-05	Up
chr1:147182899-147183388	489	Genebody	RP11-337C18.8	1.01862	0.914591	0.966606	1.95331	4.9151	3.4342	3.55285	0.00729779	Up
chr1:147198719-147199389	670	Genebody	RP11-337C18.8	1.48688	2.00255	1.74471	1.37471	0.465019	0.919864	0.527229	0.167313
chr1:147222226-147222662	436	Promoter	RPL7AP15	2.63397	2.16877	2.40137	1.48658	0.510423	0.998503	0.415806	0.0878571
chr1:14723281-14723916	635	Genebody	KAZN	1.11126	1.16714	1.1392	2.39061	4.81304	3.60182	3.16172	0.00547702	Up
chr1:147245279-147246096	817	Promoter	FMO5	1.15161	1.01662	1.08412	2.2756	3.12343	2.69952	2.49006	0.0167176	Up
chr1:147272809-147273361	552	Promoter	CHD1L	1.50394	1.20374	1.35384	3.70795	7.90195	5.80495	4.28777	0.000494626	Up
chr1:147276855-147277245	390	Genebody	CHD1L	2.41248	2.22798	2.32023	1.1371	0.152167	0.644636	0.277833	0.0516935
chr1:147291775-147292302	527	Genebody	CHD1L	1.05019	0.775903	0.913047	1.74773	4.50438	3.12606	3.42376	0.0102631	Up
chr1:14731666-14734344	2678	Genebody	KAZN	0.888662	0.978163	0.933413	2.312	4.09411	3.20306	3.43155	0.000455598	Up
chr1:147355025-147355827	802	Genebody	LINC00624	2.32905	2.0872	2.20813	1.55253	0.258988	0.905759	0.410194	0.0884798
chr1:14742656-14743902	1246	Genebody	KAZN	1.38807	1.11783	1.25295	2.35452	4.22704	3.29078	2.62642	0.00728391	Up
chr1:14748145-14748710	565	Genebody	KAZN	1.86116	1.62837	1.74476	2.05283	3.86007	2.95645	1.69447	0.169623
chr1:147487896-147488625	729	Genebody	LINC00624	3.16962	2.97982	3.07472	2.17594	0.753009	1.46447	0.476295	0.079746
chr1:147493896-147494392	496	Genebody	LINC00624	2.25955	2.44743	2.35349	1.99452	0.538414	1.26647	0.538123	0.19327
chr1:147512304-147512743	439	Genebody	LINC00624	2.52141	2.24127	2.38134	1.08789	0.304161	0.696026	0.292283	0.0302128	Down
chr1:147516318-147517056	738	Promoter	LINC00624	2.54977	2.3721	2.46093	1.91829	0.361861	1.14007	0.463269	0.119647
chr1:147526317-147526898	581	Intergenic		2.57197	2.37528	2.47363	1.49722	0.510716	1.00397	0.405869	0.0580359
chr1:147540039-147540602	563	Promoter	BCL9	3.58809	3.40448	3.49628	2.12071	1.02774	1.57422	0.450256	0.0529695
chr1:147594291-147596081	1790	Genebody	BCL9	1.83195	1.96312	1.89754	1.2578	0.356403	0.807103	0.425342	0.0493254	Down
chr1:147600402-147601587	1185	Promoter	BCL9	2.4987	2.43701	2.46786	1.58331	0.525844	1.05458	0.427325	0.0448967	Down
chr1:147607789-147608648	859	Genebody	BCL9	2.19061	1.60657	1.89859	1.2708	0.518148	0.894476	0.471127	0.0843165
chr1:147620437-147620955	518	Genebody	BCL9	1.09515	0.863388	0.979268	2.60129	5.12683	3.86406	3.94587	0.00177771	Up
chr1:147622836-147623236	400	Genebody	BCL9	1.72953	0.83058	1.28006	1.87622	3.52362	2.69992	2.10922	0.122034
chr1:147635965-147636560	595	Genebody	ACP6	2.60447	2.4912	2.54784	1.63399	0.523634	1.07881	0.423423	0.0685175
chr1:147644299-147644961	662	Genebody	ACP6	2.06917	1.96884	2.019	1.31403	0.425816	0.869921	0.430866	0.078531
chr1:14765629-14766233	604	Genebody	KAZN	1.1912	1.26935	1.23028	2.54154	4.59336	3.56745	2.89971	0.00890316	Up
chr1:147673047-147673553	506	Promoter	ACP6	1.75004	1.46469	1.60737	3.26974	4.01695	3.64334	2.26665	0.0367605	Up
chr1:147714127-147714960	833	Intergenic		2.34203	1.99419	2.16811	1.78142	0.374025	1.07772	0.497079	0.142622
chr1:147727365-147727720	355	Intergenic		1.71492	2.44765	2.08128	1.34531	0.585094	0.9652	0.463753	0.153476
chr1:147761681-147762422	741	Promoter	GJA5	2.57679	2.44871	2.51275	1.6343	0.440484	1.03739	0.412851	0.0620376
chr1:147773041-147773762	721	Promoter	GJA5	3.49265	3.31417	3.40341	2.2474	1.02887	1.63813	0.481322	0.0632236
chr1:147788753-147789174	421	Genebody	RP11-433J22.3	3.05647	3.24765	3.15206	2.22829	0.458128	1.34321	0.426137	0.100185
chr1:147804987-147805828	841	Intergenic		2.69815	2.67414	2.68615	1.5211	0.546879	1.03399	0.384933	0.0279191	Down
chr1:14789339-14790426	1087	Genebody	KAZN	1.82023	1.37538	1.59781	2.14972	3.6033	2.87651	1.80029	0.0941924
chr1:147899679-147900082	403	Intergenic		2.23166	2.21953	2.22559	1.60831	0.662664	1.13549	0.510196	0.169141
chr1:147908858-147909330	472	Promoter	GJA8	2.40376	2.38237	2.39306	1.69843	0.188597	0.943513	0.39427	0.119583
chr1:1479272-1480211	939	Promoter	ATAD3B	3.19752	3.00742	3.10247	2.43406	1.99081	2.21244	0.713121	0.273926
chr1:147933012-147933387	375	Genebody	GPR89B	2.65656	2.5897	2.62313	1.59195	0.356071	0.974009	0.371315	0.0823365
chr1:14795515-14796411	896	Genebody	KAZN	1.76042	1.44039	1.60041	0.951817	0.645777	0.798797	0.499122	0.0892323
chr1:148032171-148032517	346	Intergenic		2.9592	2.43745	2.69833	1.97186	0.771831	1.37184	0.508406	0.16686
chr1:14803307-14803796	489	Genebody	KAZN	0.763965	0.731673	0.747819	1.77891	3.51945	2.64918	3.54254	0.0093877	Up
chr1:148141813-148142212	399	Genebody	NBPF11	2.77419	2.49798	2.63609	1.83818	0.966777	1.40248	0.53203	0.154789
chr1:14820597-14821105	508	Genebody	KAZN	3.07775	2.49023	2.78399	2.14886	1.25583	1.70234	0.611476	0.203985
chr1:148264643-148265268	625	Intergenic		0.819107	0.797356	0.808232	2.37427	3.01474	2.69451	3.33383	0.00386515	Up
chr1:148303527-148304106	579	Genebody	LINC01138	1.38602	1.34623	1.36612	2.2094	3.15175	2.68058	1.96218	0.087845
chr1:148328182-148328663	481	Promoter	RP11-495P10.3	2.44508	2.49718	2.47113	1.63119	0.771118	1.20115	0.486074	0.105958
chr1:148338565-148339052	487	Genebody	RP11-495P10.3	2.81271	1.94165	2.37718	1.12076	0.670223	0.895492	0.376703	0.0432102	Down
chr1:148352825-148353313	488	Genebody	LINC01138	3.51577	3.11598	3.31588	2.16702	0.881666	1.52434	0.459711	0.0750033
chr1:148388083-148388816	733	Promoter	MIR6077	1.37796	1.04596	1.21196	2.11753	4.35171	3.23462	2.66891	0.016886	Up
chr1:14844677-14845805	1128	Genebody	KAZN	5.0414	3.90821	4.47481	3.31151	2.73577	3.02364	0.675704	0.188713
chr1:148494055-148494458	403	Genebody	LINC01138	4.66931	3.7732	4.22125	3.04733	1.10444	2.07588	0.491769	0.101787
chr1:14852168-14852661	493	Genebody	KAZN	0.813898	0.492464	0.653181	1.93746	3.79184	2.86465	4.38569	0.00290051	Up
chr1:14859872-14860395	523	Genebody	KAZN	2.51328	2.07675	2.29502	1.17407	0.595722	0.884894	0.385572	0.0456563	Down
chr1:14872668-14874463	1795	Genebody	KAZN	2.31247	2.3563	2.33439	1.56787	0.652963	1.11042	0.475679	0.0491591	Down
chr1:14910879-14911761	882	Genebody	KAZN	0.549058	0.536045	0.542551	1.64377	3.06146	2.35262	4.33621	0.000761793	Up
chr1:14921013-14921536	523	Promoter	KAZN	1.16404	1.29492	1.22948	2.022	3.7729	2.89745	2.35665	0.0495314	Up
chr1:14923420-14924139	719	Promoter	KAZN	0.808238	0.710884	0.759561	2.41971	4.58089	3.5003	4.60832	0.00036691	Up
chr1:14939472-14941004	1532	Genebody	KAZN	0.785741	0.792379	0.78906	1.80363	2.77939	2.29151	2.9041	0.00286121	Up
chr1:149418897-149419249	352	Genebody	NBPF19	3.26253	2.3596	2.81106	2.08361	1.3909	1.73726	0.618008	0.26082
chr1:14942677-14947795	5118	Promoter	KAZN	1.84105	1.63035	1.7357	3.12937	5.91365	4.52151	2.60501	0.00559492	Up
chr1:14952600-14953436	836	Genebody	KAZN	1.22474	1.22279	1.22377	2.59113	5.27079	3.93096	3.21219	0.00275108	Up
chr1:14969829-14973010	3181	Genebody	KAZN	0.839484	0.670843	0.755163	3.0349	5.7321	4.3835	5.80471	1.45585e-05	Up
chr1:14973248-14974161	913	Genebody	KAZN	0.697117	0.741776	0.719447	1.86819	3.99752	2.93285	4.07654	0.000886973	Up
chr1:14975768-14978050	2282	Genebody	KAZN	1.57644	1.2095	1.39297	3.08693	5.3637	4.22531	3.03331	0.00138015	Up
chr1:14980617-14981278	661	Genebody	KAZN	0.858225	0.927914	0.893069	3.27713	5.49909	4.38811	4.91351	0.000128856	Up
chr1:14984970-14985383	413	Genebody	KAZN	2.37863	1.85639	2.11751	2.06496	1.00585	1.53541	0.7251	0.474436
chr1:14986685-14987225	540	Genebody	KAZN	0.614945	0.402275	0.50861	2.11628	3.65413	2.8852	5.67272	0.000439641	Up
chr1:14987529-14988383	854	Genebody	KAZN	1.70118	2.06485	1.88302	1.69767	1.54617	1.62192	0.861342	0.663153
chr1:149888351-149889264	913	Promoter	HIST2H2AB	2.63692	3.05108	2.844	2.40996	1.56001	1.98499	0.697955	0.271887
chr1:149896278-149896654	376	Genebody	BOLA1	2.90709	2.6168	2.76194	2.26816	1.02592	1.64704	0.596333	0.240552
chr1:149899762-149900396	634	Promoter	BOLA1	0.436475	0.705418	0.570947	1.7218	3.76758	2.74469	4.80726	0.00125251	Up
chr1:149915712-149916421	709	Promoter	SV2A	1.1514	0.937184	1.04429	2.35761	2.65756	2.50758	2.40123	0.0266379	Up
chr1:149919293-149919887	594	Promoter	SV2A	1.3976	1.22619	1.31189	2.55561	2.64756	2.60159	1.98308	0.0793384
chr1:149931272-149932094	822	Promoter	MTMR11	1.96939	1.94315	1.95627	1.63926	1.46197	1.55061	0.792637	0.498951
chr1:149935849-149936527	678	Promoter	MTMR11	1.12241	1.39467	1.25854	1.88679	3.63249	2.75964	2.19273	0.0582594
chr1:149938219-149939154	935	Promoter	MTMR11	1.53901	1.66731	1.60316	3.00998	3.74478	3.37738	2.10671	0.0309584	Up
chr1:149939413-149940249	836	Promoter	MTMR11	1.82056	1.42149	1.62103	3.81529	6.56631	5.1908	3.20217	0.00134782	Up
chr1:14994585-14996345	1760	Genebody	KAZN	1.49369	1.17617	1.33493	3.0915	5.94295	4.51723	3.38387	0.000739238	Up
chr1:149946405-149947075	670	Genebody	OTUD7B	0.743441	0.743803	0.743622	1.83294	3.10012	2.46653	3.31692	0.00576228	Up
chr1:149959910-149961118	1208	Genebody	OTUD7B	2.32513	2.33772	2.33143	1.51081	0.380733	0.945769	0.405661	0.0495375	Down
chr1:149963990-149964495	505	Genebody	OTUD7B	0.849355	0.784401	0.816878	2.12785	4.84751	3.48768	4.26952	0.00199302	Up
chr1:14996957-14998376	1419	Genebody	KAZN	1.24809	1.06259	1.15534	2.64443	4.0149	3.32966	2.88197	0.00203175	Up
chr1:149978168-149978692	524	Genebody	OTUD7B	0.844963	0.682802	0.763882	1.92049	3.85065	2.88557	3.7775	0.00454453	Up
chr1:149980224-149981496	1272	Genebody	OTUD7B	0.652654	0.642926	0.64779	1.39456	2.48438	1.93947	2.99398	0.00539224	Up
chr1:149982478-149983015	537	Genebody	OTUD7B	3.22073	3.40275	3.31174	3.52566	1.93397	2.72981	0.824284	0.584672
chr1:149984448-149986035	1587	Genebody	OTUD7B	1.34265	1.3527	1.34767	2.7944	4.45931	3.62685	2.6912	0.00319495	Up
chr1:149987052-149988133	1081	Genebody	OTUD7B	1.90713	1.80856	1.85784	2.03543	3.19784	2.61663	1.40842	0.286816
chr1:149996392-149997434	1042	Genebody	OTUD7B	0.730321	0.71126	0.72079	1.32589	2.26389	1.79489	2.49017	0.0257851	Up
chr1:150003432-150004341	909	Genebody	OTUD7B	2.75508	2.75524	2.75516	2.17664	2.20341	2.19002	0.794881	0.461334
chr1:150006850-150007536	686	Genebody	OTUD7B	2.52118	2.71955	2.62037	2.18801	2.96294	2.57548	0.982869	0.961284
chr1:150009782-150010537	755	Promoter	OTUD7B	1.90592	1.72632	1.81612	1.53622	0.412666	0.974443	0.536552	0.178536
chr1:150020916-150021855	939	Intergenic		1.59139	1.33361	1.4625	2.87001	4.94544	3.90772	2.67195	0.00657561	Up
chr1:150032310-150032872	562	Intergenic		2.92974	2.81938	2.87456	1.91204	0.527983	1.22001	0.424416	0.0727502
chr1:15004446-15006090	1644	Genebody	KAZN	1.22035	1.08039	1.15037	2.26176	3.78127	3.02152	2.62656	0.00499843	Up
chr1:150095549-150096736	1187	Promoter	VPS45	2.49449	2.37908	2.43679	1.63812	0.649948	1.14403	0.469485	0.0588236
chr1:150127853-150128384	531	Genebody	VPS45	2.18879	1.85295	2.02087	2.34488	3.63224	2.98856	1.47885	0.281575
chr1:150135203-150135894	691	Genebody	VPS45	0.901059	0.924613	0.912836	2.83865	5.38917	4.11391	4.50673	0.000303959	Up
chr1:150138664-150139464	800	Genebody	VPS45	2.16192	2.10839	2.13516	1.44981	0.686179	1.06799	0.500195	0.0903403
chr1:15014355-15015086	731	Genebody	KAZN	0.643547	0.48945	0.566499	2.33332	4.74924	3.54128	6.25117	8.13385e-05	Up
chr1:150151052-150152226	1174	Promoter	PLEKHO1	1.43784	1.34965	1.39375	3.26893	6.54617	4.90755	3.52113	0.000644957	Up
chr1:150152324-150155677	3353	Promoter	PLEKHO1	1.13892	0.960362	1.04964	2.42139	4.16372	3.29256	3.13684	0.000889327	Up
chr1:150156736-150158011	1275	Promoter	PLEKHO1	1.97506	1.90419	1.93963	5.53837	9.80942	7.67389	3.95638	0.000139087	Up
chr1:150158098-150159874	1776	Promoter	PLEKHO1	0.740115	0.611567	0.675841	2.09366	3.73414	2.9139	4.31151	0.000123398	Up
chr1:150160636-150161386	750	Promoter	PLEKHO1	0.996211	1.00521	1.00071	2.09227	3.75853	2.9254	2.92332	0.00801123	Up
chr1:150161948-150163347	1399	Genebody	PLEKHO1	1.59231	1.70802	1.65016	3.08457	5.19642	4.14049	2.50914	0.00658058	Up
chr1:150171726-150172323	597	Intergenic		1.99316	2.29022	2.14169	2.85705	3.62831	3.24268	1.51407	0.224716
chr1:150172585-150173856	1271	Intergenic		1.11038	0.985255	1.04782	2.9121	6.03491	4.4735	4.26935	0.00017969	Up
chr1:150185692-150187274	1582	Intergenic		1.14573	0.993497	1.06962	3.43935	6.54598	4.99266	4.66772	5.90335e-05	Up
chr1:150187400-150189072	1672	Intergenic		0.835803	0.863595	0.849699	1.82603	3.00808	2.41706	2.8446	0.003108	Up
chr1:150191039-150192173	1134	Intergenic		0.780883	0.676093	0.728488	3.1135	6.48925	4.80138	6.59088	1.51146e-05	Up
chr1:150192301-150193107	806	Intergenic		1.93982	1.90245	1.92114	4.90958	8.61463	6.76211	3.51984	0.000459871	Up
chr1:150193594-150195195	1601	Intergenic		1.71981	1.6282	1.674	2.31185	3.63263	2.97224	1.77553	0.0790101
chr1:15023197-15023673	476	Genebody	KAZN	1.54059	1.28855	1.41457	2.29332	3.61557	2.95445	2.08858	0.0789798
chr1:15025328-15026435	1107	Genebody	KAZN	2.82475	2.18164	2.50319	4.12932	8.57745	6.35339	2.53811	0.00982833	Up
chr1:150258815-150259935	1120	Promoter	CA14	1.93955	1.82545	1.8825	1.65997	1.16571	1.41284	0.750513	0.385405
chr1:15027572-15029295	1723	Genebody	KAZN	2.2244	2.2397	2.23205	2.77182	4.82202	3.79692	1.70109	0.10109
chr1:150277357-150277723	366	Genebody	C1orf54	2.41946	1.92021	2.16983	2.09712	1.21609	1.65661	0.763471	0.549906
chr1:150307062-150307539	477	Genebody	MRPS21	1.16027	0.830446	0.99536	2.217	3.26585	2.74143	2.75421	0.0257495	Up
chr1:15031394-15032334	940	Genebody	KAZN	1.07452	1.3186	1.19656	2.01413	3.66173	2.83793	2.37174	0.0253059	Up
chr1:150321511-150322075	564	Promoter	PRPF3	2.89482	2.99063	2.94273	1.78429	0.894387	1.33934	0.455135	0.0602683
chr1:15033192-15034134	942	Genebody	KAZN	1.88009	1.62779	1.75394	2.44441	4.18945	3.31693	1.89113	0.0732577
chr1:150356945-150357504	559	Intergenic		0.891065	1.14295	1.01701	2.71563	3.42376	3.06969	3.01836	0.00730568	Up
chr1:150371214-150371833	619	Genebody	RPRD2	0.469405	0.454151	0.461778	1.79108	2.87618	2.33363	5.05358	0.000773023	Up
chr1:150372391-150373054	663	Genebody	RPRD2	2.75473	2.7368	2.74576	2.00666	1.25314	1.6299	0.593605	0.153915
chr1:150385816-150386193	377	Genebody	RPRD2	2.12866	2.54207	2.33536	1.5835	2.04639	1.81494	0.777157	0.549447
chr1:150406456-150407100	644	Genebody	RPRD2	0.644546	0.515888	0.580217	2.93987	5.0683	4.00409	6.90102	3.29663e-05	Up
chr1:150412894-150413423	529	Genebody	RPRD2	2.69402	2.17398	2.434	1.93458	0.869425	1.402	0.576009	0.188869
chr1:150415934-150416526	592	Genebody	RPRD2	2.31383	2.46066	2.38725	1.32534	0.676656	1.001	0.419311	0.0497318	Down
chr1:150417766-150418142	376	Genebody	RPRD2	2.98068	2.58282	2.78175	1.76917	0.90754	1.33835	0.481119	0.114441
chr1:15042854-15043810	956	Genebody	KAZN	1.25916	1.12277	1.19096	2.40862	4.22121	3.31491	2.78339	0.00608157	Up
chr1:15046019-15046732	713	Genebody	KAZN	1.14494	0.931927	1.03843	1.74632	3.87034	2.80833	2.7044	0.0213438	Up
chr1:150460374-150460917	543	Genebody	RPRD2	0.968284	0.682443	0.825363	2.26164	3.25142	2.75653	3.33978	0.00648449	Up
chr1:150504940-150505602	662	Promoter	TARS2	1.58845	1.6407	1.61458	1.2625	0.425816	0.844155	0.522834	0.170633
chr1:150528414-150529217	803	Intergenic		1.86092	1.52765	1.69428	2.08162	2.75294	2.41728	1.42673	0.294728
chr1:150529432-150530176	744	Intergenic		1.9527	1.54574	1.74922	3.07202	5.34426	4.20814	2.40572	0.0185403	Up
chr1:150531276-150532293	1017	Intergenic		0.666644	0.716179	0.691412	1.61006	2.59672	2.10339	3.04217	0.00560909	Up
chr1:150534447-150535984	1537	Intergenic		1.2693	0.823056	1.04618	2.68555	5.15458	3.92006	3.74704	0.00049496	Up
chr1:150536850-150540502	3652	Intergenic		2.01937	1.89293	1.95615	2.59211	3.70501	3.14856	1.60957	0.117632
chr1:150547879-150548652	773	Promoter	ADAMTSL4	0.62648	0.727346	0.676913	1.96382	4.64474	3.30428	4.8814	0.000453644	Up
chr1:150549915-150551508	1593	Promoter	MIR4257	1.24205	1.25134	1.2467	3.06226	5.60669	4.33447	3.47677	0.000472664	Up
chr1:150551829-150553360	1531	Promoter	ADAMTSL4	1.00315	0.859666	0.931409	2.02763	3.20759	2.61761	2.81037	0.00331872	Up
chr1:150568987-150573281	4294	Promoter	RN7SL600P	1.35334	1.0951	1.22422	3.59483	6.74786	5.17134	4.2242	0.000109869	Up
chr1:150573483-150575312	1829	Promoter	ADAMTSL4-AS1	0.832143	0.705628	0.768885	1.99568	4.4371	3.21639	4.18319	0.000260538	Up
chr1:150594768-150595591	823	Intergenic		2.72354	2.23579	2.47966	2.03104	0.775166	1.4031	0.565843	0.154441
chr1:150598320-150598786	466	Intergenic		0.95013	0.712944	0.831537	1.97651	3.59765	2.78708	3.35172	0.0116464	Up
chr1:150602315-150603097	782	Promoter	SNORA40	1.59241	1.48697	1.53969	2.72643	3.81342	3.26993	2.12376	0.0388059	Up
chr1:150604962-150606075	1113	Genebody	ENSA	0.99452	0.803657	0.899089	2.5899	4.27894	3.43442	3.81989	0.000397712	Up
chr1:150611464-150612111	647	Genebody	ENSA	1.53974	1.24424	1.39199	1.92447	4.01291	2.96869	2.1327	0.0685977
chr1:150622202-150623110	908	Genebody	ENSA	2.04192	1.64652	1.84422	3.13706	5.34303	4.24004	2.2991	0.0196174	Up
chr1:150627891-150628361	470	Promoter	ENSA	0.647655	0.924377	0.786016	1.99598	3.97739	2.98669	3.79978	0.00574046	Up
chr1:150628860-150629345	485	Promoter	ENSA	1.99699	1.94966	1.97332	1.30122	0.275313	0.788268	0.399463	0.105518
chr1:150630446-150631163	717	Promoter	ENSA	1.08066	1.01584	1.04825	2.37888	3.78667	3.08278	2.94089	0.00628829	Up
chr1:150631892-150632530	638	Promoter	ENSA	3.01448	2.68381	2.84915	2.4061	1.69757	2.05184	0.720158	0.339851
chr1:150660612-150660969	357	Genebody	GOLPH3L	1.70531	2.18338	1.94435	1.05111	0.540258	0.795681	0.409228	0.110042
chr1:150737713-150738236	523	Genebody	CTSS	2.19581	2.80973	2.50277	1.53281	0.709193	1.121	0.447904	0.0761506
chr1:15083423-15084027	604	Genebody	KAZN	0.572693	0.507741	0.540217	1.60964	3.61082	2.61023	4.83182	0.00132072	Up
chr1:150842382-150842769	387	Genebody	ARNT	2.25241	2.54242	2.39742	2.77665	2.41521	2.59593	1.0828	0.838698
chr1:150854695-150855037	342	Genebody	ARNT	2.46787	2.05497	2.26142	1.8453	0.911001	1.37815	0.609419	0.30518
chr1:150874372-150874830	458	Promoter	ARNT	1.45009	0.976496	1.21329	2.83035	3.27176	3.05106	2.51469	0.0335754	Up
chr1:15088366-15089362	996	Genebody	KAZN	1.61145	1.39841	1.50493	1.96938	4.23043	3.09991	2.05983	0.0597449
chr1:150895308-150896400	1092	Genebody	RP11-235D19.4	1.03899	0.795709	0.917348	1.5932	2.51348	2.05334	2.23834	0.0379197	Up
chr1:150976407-150978557	2150	Promoter	CERS2	2.2138	2.03262	2.12321	2.67352	4.07136	3.37244	1.58837	0.132357
chr1:150982101-150982612	511	Promoter	ANXA9	2.16615	1.92547	2.04581	1.80246	2.81629	2.30937	1.12883	0.747165
chr1:150985185-150986143	958	Genebody	ANXA9	1.54539	1.70731	1.62635	0.979239	0.57301	0.776125	0.477219	0.0717782
chr1:15100977-15101631	654	Genebody	KAZN	5.83916	5.334	5.58658	4.74663	1.76947	3.25805	0.583192	0.144834
chr1:151021731-151023814	2083	Promoter	RNU6-884P	1.1425	0.975384	1.05894	2.03893	2.66384	2.35138	2.2205	0.0146586	Up
chr1:151056641-151058624	1983	Promoter	MLLT11	1.31874	1.44342	1.38108	1.44503	1.92281	1.68392	1.21928	0.510033
chr1:151069359-151070336	977	Promoter	CDC42SE1	1.0055	0.784738	0.89512	2.16481	4.02418	3.09449	3.45707	0.00167064	Up
chr1:151079371-151079941	570	Genebody	GABPB2	0.801047	0.739788	0.770417	1.94505	4.08649	3.01577	3.91446	0.00290567	Up
chr1:15109488-15110745	1257	Genebody	KAZN	4.7772	4.56435	4.67077	3.81296	1.84126	2.82711	0.605277	0.132361
chr1:151095001-151095551	550	Promoter	GABPB2	2.96851	2.83443	2.90147	2.79107	1.88826	2.33967	0.806374	0.540661
chr1:151096956-151097956	1000	Genebody	GABPB2	1.89557	1.55893	1.72725	2.38792	4.05031	3.21912	1.86372	0.0779909
chr1:151104626-151105094	468	Genebody	GABPB2	2.77908	2.70307	2.74107	1.6765	0.285314	0.980907	0.357855	0.0671763
chr1:151137307-151137656	349	Promoter	SEMA6C	2.14085	2.30666	2.22376	1.75942	0.680175	1.2198	0.54853	0.237418
chr1:151141572-151142349	777	Promoter	SEMA6C	0.534219	0.65782	0.596019	1.51468	2.94053	2.2276	3.73747	0.00336131	Up
chr1:151156567-151157283	716	Promoter	SCNM1	1.93244	1.73112	1.83178	1.59608	0.953171	1.27462	0.695839	0.34158
chr1:151177228-151177908	680	Promoter	TMOD4	2.56378	2.66838	2.61608	2.00666	0.850906	1.42878	0.546154	0.132699
chr1:151194571-151195388	817	Promoter	VPS72	1.13468	0.719455	0.927065	2.8184	5.28441	4.05141	4.37015	0.00038177	Up
chr1:151195500-151196956	1456	Promoter	VPS72	1.06433	0.991711	1.02802	1.69863	3.27092	2.48477	2.41705	0.0167973	Up
chr1:151199008-151200531	1523	Promoter	PIP5K1A	2.27122	2.31567	2.29345	1.54551	0.467592	1.00655	0.438881	0.0519987
chr1:151200653-151202009	1356	Promoter	PIP5K1A	0.704058	0.725603	0.71483	2.41509	4.32179	3.36844	4.71222	7.68816e-05	Up
chr1:151205103-151206074	971	Genebody	PIP5K1A	1.02596	1.11858	1.07227	3.09161	5.54643	4.31902	4.02791	0.000260548	Up
chr1:151208424-151210862	2438	Genebody	PIP5K1A	0.856963	0.681361	0.769162	2.14082	2.81756	2.47919	3.22323	0.000511967	Up
chr1:151211450-151213287	1837	Promoter	PIP5K1A	1.28044	1.09209	1.18626	3.05477	5.56463	4.3097	3.633	0.000332722	Up
chr1:151214901-151215863	962	Promoter	PIP5K1A	0.891734	0.544599	0.718166	2.10991	3.39292	2.75141	3.83116	0.00102921	Up
chr1:151222128-151222601	473	Promoter	PIP5K1A	2.66194	2.45838	2.56016	1.51454	3.26211	2.38832	0.93288	0.867458
chr1:151236593-151237313	720	Promoter	PIP5K1A	1.1338	0.940614	1.03721	1.98993	3.4412	2.71557	2.61815	0.0190126	Up
chr1:151238088-151238919	831	Promoter	PIP5K1A	1.24876	0.984117	1.11644	1.84728	2.83872	2.343	2.09864	0.0597503
chr1:151293406-151293813	407	Promoter	PI4KB	2.00575	2.54307	2.27441	1.5506	0.874868	1.21273	0.533208	0.174273
chr1:151309968-151310457	489	Genebody	PI4KB	1.30157	1.56787	1.43472	2.09283	4.18693	3.13988	2.1885	0.0701544
chr1:151311859-151313953	2094	Genebody	PI4KB	0.84577	0.768886	0.807328	2.21556	4.22984	3.2227	3.99181	0.000190586	Up
chr1:151318797-151319499	702	Genebody	PI4KB	2.10895	1.83845	1.9737	3.03714	5.55833	4.29774	2.1775	0.0377951	Up
chr1:151324919-151325729	810	Promoter	PI4KB	1.26405	1.13584	1.19994	2.84276	5.91621	4.37948	3.64974	0.00106844	Up
chr1:151326459-151327265	806	Promoter	PI4KB	2.91832	2.42563	2.67197	2.13736	0.736293	1.43683	0.53774	0.131448
chr1:151347459-151348598	1139	Promoter	RFX5	1.8586	1.54819	1.70339	2.51581	4.35059	3.4332	2.01551	0.0468334	Up
chr1:151361729-151362340	611	Intergenic		3.94028	4.16179	4.05103	2.51242	0.946998	1.72971	0.42698	0.042432	Down
chr1:151371300-151371808	508	Promoter	SELENBP1	2.31512	1.93685	2.12598	2.18244	2.27802	2.23023	1.04903	0.897021
chr1:151396563-151397105	542	Promoter	PSMB4	4.23767	4.10221	4.16994	2.17141	1.42341	1.79741	0.431039	0.0271291	Down
chr1:151401159-151401773	614	Promoter	PSMB4	0.608435	0.915698	0.762066	1.66677	3.21373	2.44025	3.20214	0.0120622	Up
chr1:151410645-151411395	750	Promoter	POGZ	2.06622	2.72601	2.39611	1.88759	0.672579	1.28009	0.534235	0.137508
chr1:151416045-151417393	1348	Genebody	POGZ	1.19066	1.24179	1.21623	2.99882	4.31442	3.65662	3.00653	0.00118064	Up
chr1:15141717-15142311	594	Genebody	TMEM51-AS1	1.16467	1.2477	1.20618	2.44075	4.02129	3.23102	2.67872	0.0154608	Up
chr1:151477001-151477481	480	Intergenic		3.19964	2.95495	3.07729	2.41635	1.17454	1.79544	0.58345	0.175912
chr1:151479173-151480216	1043	Intergenic		0.875545	0.808588	0.842067	2.20771	4.52344	3.36557	3.9968	0.000555025	Up
chr1:151486567-151487505	938	Intergenic		2.80265	2.73817	2.77041	1.61837	1.10719	1.36278	0.491905	0.050437
chr1:151492940-151493578	638	Intergenic		2.47231	3.0243	2.7483	2.70018	1.41852	2.05935	0.749316	0.427306
chr1:15150588-15151042	454	Promoter	TMEM51-AS1	2.13334	2.22351	2.17843	1.57792	0.490186	1.03405	0.474679	0.140713
chr1:151516383-151517050	667	Promoter	CGN	0.726041	0.574729	0.650385	1.81562	3.02509	2.42036	3.72142	0.00319041	Up
chr1:151534883-151536257	1374	Promoter	CGN	1.04729	1.0044	1.02584	2.80552	4.65389	3.72971	3.63575	0.000332504	Up
chr1:151536406-151537087	681	Promoter	CGN	1.93017	1.80132	1.86575	4.53339	8.86693	6.70016	3.59114	0.000662529	Up
chr1:151541640-151542100	460	Promoter	RP11-74C1.4	1.95512	1.50004	1.72758	1.66858	3.77358	2.72108	1.57508	0.277297
chr1:151542990-151544871	1881	Promoter	MIR554	1.30933	1.08013	1.19473	2.27602	3.80964	3.04283	2.54688	0.0060882	Up
chr1:151545773-151546214	441	Promoter	MIR554	2.25898	2.08623	2.1726	2.93945	3.22967	3.08456	1.41975	0.332448
chr1:151548005-151548807	802	Genebody	RP11-74C1.4	1.72522	1.56142	1.64332	3.67928	7.01117	5.34523	3.2527	0.0014365	Up
chr1:151549175-151551022	1847	Genebody	RP11-74C1.4	0.951383	0.850954	0.901169	2.95512	5.17303	4.06407	4.50978	5.68741e-05	Up
chr1:151551308-151555335	4027	Genebody	RP11-74C1.4	1.40527	1.10425	1.25476	2.5498	4.85579	3.70279	2.951	0.00210138	Up
chr1:151556235-151560142	3907	Promoter	RP11-74C1.2	0.973886	0.85035	0.912118	2.24394	4.0366	3.14027	3.44283	0.000444292	Up
chr1:151565771-151566170	399	Promoter	TUFT1	1.76854	2.30583	2.03719	1.49619	1.04114	1.26867	0.622754	0.299912
chr1:151568609-151569357	748	Genebody	TUFT1	1.38733	1.28123	1.33428	2.30309	3.74875	3.02592	2.26783	0.0337493	Up
chr1:151569482-151571275	1793	Genebody	TUFT1	2.83979	2.47296	2.65638	2.87289	5.28745	4.08017	1.53599	0.176649
chr1:151574083-151576245	2162	Genebody	TUFT1	0.927964	0.862909	0.895437	2.2011	3.79486	2.99798	3.34806	0.000568491	Up
chr1:15158001-15160050	2049	Genebody	TMEM51	0.600989	0.473958	0.537474	1.63989	2.78769	2.21379	4.11889	0.000187104	Up
chr1:151583597-151585742	2145	Intergenic		1.10948	1.14378	1.12663	2.9024	4.84169	3.87204	3.43684	0.000374766	Up
chr1:151586517-151587329	812	Intergenic		0.851987	1.05435	0.953171	1.99553	3.21575	2.60564	2.73366	0.0120952	Up
chr1:151590002-151590464	462	Intergenic		2.75527	2.40627	2.58077	2.21514	1.54143	1.87829	0.7278	0.406489
chr1:151596160-151596693	533	Intergenic		1.14221	1.41447	1.27834	1.82406	4.3145	3.06928	2.401	0.0522112
chr1:151612586-151613962	1376	Promoter	RP11-404E16.1	2.76524	2.6745	2.71987	1.97093	1.19682	1.58388	0.582335	0.102763
chr1:151675382-151676033	651	Genebody	SNX27	2.44419	2.49282	2.46851	1.54583	0.752071	1.14895	0.465444	0.0700509
chr1:151681064-151681749	685	Genebody	SNX27	1.51492	1.52965	1.52228	3.06271	4.98153	4.02212	2.64217	0.00934978	Up
chr1:151681987-151682869	882	Genebody	SNX27	0.752994	0.593996	0.673495	1.89517	2.99418	2.44468	3.62984	0.00171007	Up
chr1:151696343-151696830	487	Genebody	SNX27	2.50019	2.59761	2.5489	1.71616	0.761618	1.23889	0.486049	0.105209
chr1:15170005-15173609	3604	Promoter	C1orf195	1.56637	1.37922	1.47279	2.19123	3.31388	2.75256	1.86894	0.0531189
chr1:151700899-151701394	495	Promoter	RP11-98D18.1	2.01255	2.27167	2.14211	1.20602	0.569475	0.887747	0.414427	0.0727635
chr1:151703469-151703961	492	Promoter	RP11-98D18.1	2.58727	2.46733	2.5273	2.08007	1.65853	1.8693	0.739644	0.417175
chr1:151715088-151715897	809	Promoter	CELF3	2.53123	2.8431	2.68717	2.10835	1.22872	1.66854	0.620928	0.175775
chr1:151717019-151717488	469	Promoter	CELF3	4.15973	3.70539	3.93256	2.80033	1.83477	2.31755	0.589323	0.146915
chr1:15173804-15175347	1543	Genebody	TMEM51	0.690468	0.886106	0.788287	1.7355	3.20187	2.46869	3.13171	0.00229384	Up
chr1:151752714-151753129	415	Promoter	RP11-98D18.15	1.9004	1.97061	1.9355	1.64401	1.0725	1.35826	0.701758	0.427904
chr1:151760433-151761404	971	Promoter	MRPL9	1.85243	1.80289	1.82766	1.66877	0.916765	1.29277	0.707333	0.33557
chr1:151763980-151764503	523	Promoter	OAZ3	1.26987	1.51481	1.39234	2.022	3.14882	2.58541	1.85688	0.126048
chr1:15176724-15178593	1869	Genebody	TMEM51	1.30293	1.43575	1.36934	2.29064	3.95317	3.12191	2.27986	0.0153188	Up
chr1:1517922-1518812	890	Promoter	ATAD3A	3.40465	3.41708	3.41087	2.45308	1.667	2.06004	0.603964	0.125859
chr1:151828867-151829862	995	Promoter	RORC	2.22493	2.19604	2.21049	2.46849	2.50503	2.48676	1.12498	0.704019
chr1:151830398-151830981	583	Promoter	RORC	2.15969	2.41097	2.28533	1.57985	0.941584	1.26072	0.551657	0.140545
chr1:151831265-151832010	745	Promoter	RORC	2.6001	2.43557	2.51783	2.44974	3.28589	2.86781	1.139	0.688066
chr1:151836555-151837113	558	Genebody	C2CD4D	3.54585	2.58769	3.06677	2.26198	2.07389	2.16794	0.706912	0.321657
chr1:151867345-151867764	419	Intergenic		1.88226	2.22626	2.05426	1.30265	1.38095	1.3418	0.653177	0.327574
chr1:151876772-151877125	353	Genebody	THEM4	2.43017	1.80994	2.12005	1.59452	0.462321	1.02842	0.485093	0.192204
chr1:15188964-15189408	444	Genebody	TMEM51	1.8386	1.87067	1.85464	2.18969	3.24127	2.71548	1.46416	0.321738
chr1:151892835-151893891	1056	Promoter	THEM4	2.0702	1.85138	1.96079	2.40666	3.0628	2.73473	1.39471	0.284575
chr1:151897992-151898617	625	Genebody	THEM4	0.841245	0.715576	0.778411	1.74659	4.05921	2.9029	3.72927	0.00407197	Up
chr1:151904758-151906248	1490	Genebody	THEM4	1.0679	0.814714	0.941307	2.09487	3.12658	2.61072	2.77351	0.00377601	Up
chr1:151915467-151916243	776	Intergenic		1.76519	2.04187	1.90353	1.51663	1.28097	1.3988	0.734844	0.383286
chr1:151921422-151921838	416	Intergenic		2.2617	2.08874	2.17522	1.47605	0.534963	1.00551	0.462256	0.132241
chr1:151941148-151941602	454	Intergenic		2.16382	1.99834	2.08108	2.78015	3.92149	3.35082	1.61013	0.195155
chr1:151946745-151947759	1014	Intergenic		1.54191	1.82725	1.68458	2.00171	2.99945	2.50058	1.48439	0.231774
chr1:151970561-151971028	467	Intergenic		1.03698	0.793504	0.915241	1.27833	3.55817	2.41825	2.6422	0.0632583
chr1:151972268-151973054	786	Intergenic		0.528102	0.390172	0.459137	1.51903	3.45426	2.48664	5.41591	0.000449688	Up
chr1:151973995-151974338	343	Intergenic		2.94474	2.71955	2.83215	2.08856	0.692073	1.39032	0.490906	0.153528
chr1:151974502-151975306	804	Intergenic		3.08046	2.32041	2.70044	1.8881	1.07028	1.47919	0.54776	0.108059
chr1:151976405-151976908	503	Intergenic		0.33009	0.45727	0.39368	1.52594	3.59847	2.5622	6.50834	0.000857739	Up
chr1:151981014-151981623	609	Intergenic		0.749748	0.587501	0.668625	2.18459	4.01969	3.10214	4.63958	0.000693244	Up
chr1:151989827-151990579	752	Promoter	S100A10	0.864766	0.492774	0.67877	1.70112	3.27504	2.48808	3.66557	0.00401858	Up
chr1:151992630-151993649	1019	Promoter	S100A10	1.94169	1.52987	1.73578	4.92113	9.7113	7.31622	4.21494	0.000149953	Up
chr1:151994055-151994953	898	Promoter	AL591893.1	0.93988	0.868003	0.903942	2.71614	5.79905	4.25759	4.71003	0.000182706	Up
chr1:152006985-152007476	491	Genebody	AL591893.1	3.04341	3.77359	3.4085	2.50117	0.815846	1.65851	0.486579	0.105457
chr1:152028444-152029319	875	Genebody	AL591893.1	1.86592	1.78164	1.82378	1.38402	0.796922	1.09047	0.597918	0.173112
chr1:152034615-152035143	528	Promoter	S100A11	0.759946	0.556624	0.658285	1.93825	3.56858	2.75341	4.18271	0.00270801	Up
chr1:152037037-152037677	640	Promoter	S100A11	0.864766	0.539078	0.701922	1.86556	3.77862	2.82209	4.02052	0.00254758	Up
chr1:152041752-152043033	1281	Genebody	S100A11	2.35465	2.57358	2.46412	1.43802	1.0192	1.22861	0.498601	0.0457818	Down
chr1:152046658-152047714	1056	Promoter	S100A11	0.655126	0.605026	0.630076	1.69597	3.0347	2.36533	3.75404	0.00115452	Up
chr1:152048726-152049373	647	Promoter	S100A11	1.00511	0.770244	0.887676	2.42535	4.24222	3.33379	3.75564	0.00168238	Up
chr1:152066798-152067305	507	Intergenic		2.21053	2.29351	2.25202	1.17748	0.321892	0.749684	0.332894	0.0431762	Down
chr1:152070518-152071018	500	Intergenic		4.34459	4.06345	4.20402	2.28558	1.00887	1.64722	0.391821	0.0258971	Down
chr1:15209406-15210212	806	Genebody	TMEM51	1.08149	0.84025	0.960872	2.03155	3.38695	2.70925	2.81957	0.00982742	Up
chr1:152108972-152112971	3999	Genebody	TCHH	3.56719	3.25924	3.41322	2.83636	2.90122	2.86879	0.840496	0.538046
chr1:152130118-152130957	839	Genebody	PUDPP2	2.50669	2.6196	2.56314	1.74835	0.565866	1.15711	0.451441	0.0696937
chr1:152143273-152143748	475	Genebody	PUDPP2	2.59248	2.07141	2.33194	1.47225	0.468515	0.970383	0.416127	0.0863506
chr1:152144654-152145739	1085	Genebody	PUDPP2	0.650368	0.471084	0.560726	2.23229	5.18245	3.70737	6.61173	3.71226e-05	Up
chr1:152168111-152168898	787	Promoter	FLG-AS1	0.562593	0.74688	0.654736	2.01558	3.05398	2.53478	3.87145	0.001319	Up
chr1:152179160-152179699	539	Genebody	FLG-AS1	0.898459	0.82975	0.864104	2.18349	4.21142	3.19746	3.70031	0.00339083	Up
chr1:152184360-152184785	425	Genebody	PUDPP2	2.47425	1.89417	2.18421	1.44479	0.872724	1.15876	0.530516	0.16972
chr1:152186679-152187204	525	Promoter	FLG-AS1	1.1069	1.02225	1.06458	2.27421	3.27812	2.77616	2.60776	0.0251998	Up
chr1:152191538-152191938	400	Promoter	FLG-AS1	2.80184	2.61952	2.71068	2.00415	1.48363	1.74389	0.64334	0.268327
chr1:152194343-152194814	471	Promoter	PUDPP2	2.02697	2.14326	2.08511	1.30369	0.440994	0.872341	0.418366	0.0948175
chr1:152197243-152198502	1259	Promoter	PUDPP2	4.84654	4.41501	4.63077	3.29209	1.54373	2.41791	0.52214	0.0659453
chr1:152221956-152222646	690	Promoter	HRNR	2.62688	3.12972	2.8783	1.73038	0.580551	1.15546	0.401439	0.043853	Down
chr1:152314178-152314622	444	Promoter	FLG-AS1	2.9293	2.61894	2.77412	1.61346	0.400981	1.00722	0.363077	0.0570644
chr1:152331153-152331808	655	Genebody	FLG-AS1	2.34477	2.75072	2.54774	1.53639	0.588922	1.06266	0.417098	0.0519043
chr1:152405672-152406029	357	Genebody	FLG-AS1	2.55796	2.6129	2.58543	2.19777	0.581816	1.38979	0.537547	0.225502
chr1:152410356-152411257	901	Genebody	CRNN	1.12103	0.865113	0.993071	1.89307	4.21542	3.05425	3.07556	0.00629729	Up
chr1:152413203-152413645	442	Promoter	CRNN	2.66082	2.22606	2.44344	1.73653	1.04056	1.38854	0.568274	0.182896
chr1:152463634-152464036	402	Intergenic		2.09953	2.32041	2.20997	1.35774	0.811937	1.08484	0.490883	0.136052
chr1:152484168-152484713	545	Intergenic		5.22985	4.68923	4.95954	3.44261	0.952791	2.1977	0.443126	0.0671443
chr1:152503063-152503512	449	Intergenic		2.52689	2.36211	2.4445	2.16531	2.04867	2.10699	0.861931	0.69354
chr1:152561589-152561998	409	Intergenic		3.14614	2.65561	2.90087	1.75153	0.689217	1.22037	0.420692	0.0733243
chr1:152564979-152565363	384	Promoter	LCE3E	3.09875	2.66211	2.88043	2.22091	0.386362	1.30363	0.452583	0.145769
chr1:15260464-15261687	1223	Genebody	FHAD1	0.961637	1.13885	1.05025	2.03619	4.22162	3.1289	2.97921	0.00411145	Up
chr1:152721472-152721958	486	Intergenic		2.84697	2.57666	2.71182	1.6495	0.518966	1.08423	0.399819	0.0627097
chr1:1527570-1529023	1453	Genebody	ATAD3A	0.93321	0.879432	0.906321	2.01908	3.57378	2.79643	3.08548	0.00190844	Up
chr1:152768531-152769246	715	Intergenic		1.81903	1.87651	1.84777	1.21662	0.352751	0.784687	0.424666	0.0808572
chr1:152771436-152772003	567	Intergenic		3.66039	3.49314	3.57677	2.22608	1.04665	1.63637	0.457499	0.0563514
chr1:152839588-152840163	575	Promoter	LCE6A	4.35541	4.35568	4.35555	2.78838	1.1095	1.94894	0.447461	0.050113
chr1:152885191-152885753	562	Genebody	SMCP	0.689351	0.477475	0.583413	1.97273	4.01267	2.9927	5.12964	0.000731218	Up
chr1:152900556-152901136	580	Intergenic		2.50484	2.97422	2.73953	1.35276	0.792975	1.07287	0.391625	0.0282124	Down
chr1:152905042-152905893	851	Intergenic		2.53638	1.77182	2.1541	4.77023	8.40317	6.5867	3.05775	0.00182083	Up
chr1:152907229-152908160	931	Promoter	IVL	0.847118	0.823511	0.835315	2.27177	4.09552	3.18364	3.81131	0.000741619	Up
chr1:152908407-152909664	1257	Promoter	IVL	1.06771	0.833579	0.950647	2.30678	3.89497	3.10087	3.26186	0.00132762	Up
chr1:152918164-152918867	703	Intergenic		2.89322	1.9449	2.41906	1.77117	1.03411	1.40264	0.579829	0.158468
chr1:152948068-152948466	398	Promoter	LINC01527	2.39875	2.24741	2.32308	1.37138	0.484603	0.927993	0.399466	0.0868009
chr1:152983126-152983598	472	Promoter	SPRR1A	2.25719	2.32822	2.2927	1.62616	0.377194	1.00168	0.436897	0.116894
chr1:152986148-152986659	511	Promoter	SPRR1A	4.22399	3.47586	3.84992	2.87058	0.987152	1.92886	0.501014	0.10551
chr1:152999973-153000878	905	Promoter	SPRR3	2.82841	2.28736	2.55788	1.5643	0.409843	0.987073	0.385895	0.0430694	Down
chr1:153103258-153103734	476	Promoter	SPRR2E	2.23822	2.38919	2.31371	1.36166	0.529868	0.945764	0.408766	0.0726027
chr1:15314450-15315108	658	Promoter	FHAD1	4.52097	3.63148	4.07622	3.36984	3.04392	3.20688	0.786729	0.441253
chr1:153230584-153231885	1301	Intergenic		1.59526	1.79739	1.69633	1.56013	0.923706	1.24192	0.732123	0.357567
chr1:153243894-153245384	1490	Intergenic		4.66161	4.27082	4.46622	3.21671	2.54906	2.88288	0.645487	0.140765
chr1:153297282-153297992	710	Genebody	PGLYRP3	3.81959	3.70746	3.76353	2.25819	0.898537	1.57837	0.419385	0.0341938	Down
chr1:153299205-153300403	1198	Genebody	PGLYRP3	2.2175	2.41057	2.31403	1.56613	0.606827	1.08648	0.469517	0.0617594
chr1:15330503-15331924	1421	Genebody	FHAD1	1.74292	1.96034	1.85163	1.1163	0.720412	0.918355	0.495972	0.0548412
chr1:1533202-1537175	3973	Genebody	TMEM240	0.637311	0.704358	0.670834	1.72154	2.77831	2.24992	3.35392	0.000422698	Up
chr1:153337570-153338859	1289	Genebody	PGLYRP4	2.41517	2.51796	2.46657	2.06426	0.713616	1.38894	0.563105	0.136943
chr1:153350494-153350909	415	Promoter	PGLYRP4	2.43385	2.89433	2.66409	1.47961	0.250251	0.864928	0.324662	0.0587109
chr1:153354373-153354970	597	Intergenic		0.950229	0.791946	0.871087	1.82851	3.45435	2.64143	3.03234	0.0129311	Up
chr1:15336228-15338776	2548	Promoter	RP3-467K16.7	2.4056	2.13136	2.26848	2.66425	4.42527	3.54476	1.56262	0.150555
chr1:153374975-153375569	594	Promoter	S100A12	1.0482	0.666873	0.857537	1.78032	3.82147	2.80089	3.26621	0.0107528	Up
chr1:15340120-15340702	582	Promoter	FHAD1	0.427926	0.658667	0.543297	1.78772	3.4669	2.62731	4.83587	0.00129405	Up
chr1:153420406-153421128	722	Genebody	S100A7A	3.43032	2.90252	3.16642	1.93717	0.739761	1.33847	0.422707	0.043251	Down
chr1:153452353-153452864	511	Intergenic		0.460306	0.500123	0.480215	1.60218	3.16469	2.38344	4.96327	0.00234465	Up
chr1:153455964-153456741	777	Intergenic		2.86697	2.64772	2.75735	1.7781	0.362793	1.07045	0.388215	0.0583622
chr1:153465650-153466542	892	Intergenic		0.713529	0.730589	0.722059	2.31373	4.32448	3.31911	4.59672	0.000236761	Up
chr1:153483666-153484192	526	Intergenic		1.39415	1.36041	1.37728	2.36717	3.15906	2.76311	2.00621	0.0834264
chr1:153485986-153486579	593	Intergenic		1.84328	1.98244	1.91286	2.01342	3.02731	2.52037	1.31759	0.442804
chr1:153489100-153490376	1276	Intergenic		1.29037	1.05149	1.17093	2.19222	3.74396	2.96809	2.53481	0.00944508	Up
chr1:153504877-153505415	538	Intergenic		3.36905	3.27767	3.32336	2.6314	0.992764	1.81208	0.545257	0.140589
chr1:153507361-153508582	1221	Intergenic		1.52981	1.15118	1.3405	3.25486	6.00257	4.62871	3.45298	0.000698414	Up
chr1:153515510-153516505	995	Intergenic		1.01512	0.886123	0.950623	1.49138	2.98217	2.23678	2.35296	0.0353922	Up
chr1:153525008-153525355	347	Intergenic		2.67155	2.50408	2.58782	2.40856	2.26606	2.33731	0.9032	0.799398
chr1:15352573-15353123	550	Genebody	FHAD1	1.55972	1.16165	1.36069	3.00816	5.36805	4.1881	3.07793	0.00566968	Up
chr1:153526088-153526699	611	Intergenic		1.35872	1.4012	1.37996	2.62409	4.15222	3.38816	2.45526	0.0229725	Up
chr1:153532401-153533732	1331	Promoter	BX470102.3	1.33061	1.20005	1.26533	3.20371	7.13391	5.16881	4.08495	0.000268816	Up
chr1:153534073-153535527	1454	Promoter	S100A6	1.03724	0.96671	1.00198	2.40481	4.21416	3.30949	3.30296	0.000857176	Up
chr1:153536444-153537111	667	Promoter	S100A6	1.09943	0.823779	0.961606	2.17363	3.73688	2.95525	3.07325	0.00699937	Up
chr1:153540447-153541555	1108	Promoter	S100A5	1.94807	1.68376	1.81591	2.97104	4.7669	3.86897	2.13059	0.0276764	Up
chr1:15354161-15355720	1559	Promoter	FHAD1	1.10051	0.942583	1.02155	1.59734	2.92158	2.25946	2.21181	0.0299847	Up
chr1:153542838-153544007	1169	Promoter	S100A4	1.62153	1.33356	1.47755	2.46583	4.61969	3.54276	2.39773	0.0154776	Up
chr1:153544415-153546149	1734	Promoter	S100A4	0.973486	1.04642	1.00995	3.01982	6.16896	4.59439	4.54911	8.61539e-05	Up
chr1:153546510-153549351	2841	Promoter	S100A3	1.14937	1.03449	1.09193	2.61762	5.14388	3.88075	3.55404	0.000454371	Up
chr1:153549731-153550621	890	Promoter	S100A4	0.808411	0.789661	0.799036	1.91647	3.8341	2.87529	3.59844	0.00184637	Up
chr1:15355779-15358536	2757	Promoter	FHAD1	1.60093	1.57583	1.58838	2.94484	5.46204	4.20344	2.64637	0.00441003	Up
chr1:153557913-153558595	682	Intergenic		1.27813	0.899342	1.08874	2.47595	5.41678	3.94636	3.62472	0.00229566	Up
chr1:153562868-153565620	2752	Promoter	S100A2	0.87985	0.905428	0.892639	2.20645	3.48804	2.84724	3.18969	0.000622502	Up
chr1:153566873-153568723	1850	Promoter	S100A2	1.86229	1.6508	1.75654	4.01982	8.19606	6.10794	3.47725	0.000610928	Up
chr1:153570514-153571453	939	Intergenic		2.63758	2.36784	2.50271	1.76197	1.26401	1.51299	0.60454	0.140154
chr1:153576506-153577189	683	Intergenic		2.2689	2.37602	2.32246	1.89795	0.695113	1.29653	0.558257	0.163267
chr1:153587117-153587754	637	Intergenic		1.28154	1.38413	1.33283	2.03501	3.02782	2.53141	1.89927	0.0984702
chr1:153593636-153594142	506	Intergenic		0.492199	0.429305	0.460752	1.5506	3.48917	2.51988	5.46907	0.00158671	Up
chr1:153596109-153596530	421	Intergenic		2.33343	2.79237	2.5629	1.94469	0.669572	1.30713	0.51002	0.156498
chr1:153596793-153597964	1171	Intergenic		0.909814	0.731115	0.820465	2.05378	3.30681	2.6803	3.2668	0.0016962	Up
chr1:153607887-153612990	5103	Promoter	S100A16	1.73801	1.6702	1.7041	3.03161	5.71298	4.3723	2.56575	0.00613596	Up
chr1:153613220-153613801	581	Promoter	S100A16	0.881139	0.989702	0.93542	2.55408	3.85591	3.205	3.42626	0.00296552	Up
chr1:153616010-153617887	1877	Promoter	S100A14	1.16469	0.946277	1.05549	2.23544	3.53321	2.88432	2.7327	0.00314685	Up
chr1:153623881-153624669	788	Promoter	S100A13	1.94902	2.6432	2.29611	1.75328	0.847251	1.30026	0.566291	0.148167
chr1:153632970-153633686	716	Promoter	CHTOP	1.08217	1.35634	1.21925	2.5966	4.18566	3.39113	2.78132	0.0084153	Up
chr1:153634330-153634803	473	Promoter	RP1-178F15.4	2.92521	2.64748	2.78635	1.51454	0.815527	1.16503	0.418121	0.0520112
chr1:153634915-153637794	2879	Promoter	CHTOP	0.643994	0.497101	0.570547	1.94915	3.33418	2.64166	4.63005	5.06895e-05	Up
chr1:15367838-15368874	1036	Genebody	FHAD1	2.52418	1.93646	2.23032	3.16106	5.15547	4.15827	1.86443	0.0680717
chr1:153678550-153678967	417	Promoter	NPR1	2.5549	2.32887	2.44188	2.57689	3.3444	2.96064	1.21244	0.599846
chr1:153679704-153680595	891	Promoter	NPR1	3.35425	3.26983	3.31204	2.81405	1.79834	2.30619	0.696307	0.257127
chr1:153683623-153684546	923	Genebody	NPR1	2.18862	2.09047	2.13954	1.84795	1.83244	1.84019	0.860087	0.642617
chr1:153697081-153698055	974	Intergenic		0.752897	0.69532	0.724109	1.97884	3.54914	2.76399	3.81709	0.000879806	Up
chr1:153707483-153708257	774	Intergenic		3.11048	3.45043	3.28045	2.53424	1.39929	1.96677	0.599541	0.145637
chr1:153708465-153709219	754	Intergenic		1.76165	1.45745	1.60955	2.64671	4.70276	3.67473	2.28308	0.0301171	Up
chr1:153714053-153714806	753	Intergenic		2.44386	2.51151	2.47768	1.85742	0.650197	1.25381	0.506041	0.109816
chr1:153732218-153732869	651	Genebody	INTS3	1.78532	1.43288	1.6091	2.96066	5.08218	4.02142	2.49917	0.0168808	Up
chr1:153742198-153743274	1076	Genebody	INTS3	2.49464	2.07823	2.28644	1.52178	2.67495	2.09836	0.917743	0.801294
chr1:153748643-153749345	702	Promoter	INTS3	2.04982	2.03868	2.04425	2.28393	2.17684	2.23038	1.09105	0.799171
chr1:153752772-153753686	914	Promoter	RP11-216N14.9	1.5895	1.46795	1.52873	2.44465	4.38272	3.41368	2.23302	0.0303219	Up
chr1:153769940-153770295	355	Promoter	INTS3	3.04008	2.44765	2.74386	1.82577	1.0866	1.45619	0.530707	0.161795
chr1:153777313-153778402	1089	Promoter	SLC27A3	1.57548	1.37286	1.47417	2.0518	2.71113	2.38147	1.61546	0.148035
chr1:153790696-153792621	1925	Promoter	RP11-216N14.5	1.02784	0.969148	0.998492	2.02907	3.74569	2.88738	2.89174	0.00254797	Up
chr1:1538133-1539919	1786	Promoter	TMEM240	0.720477	0.66538	0.692928	1.66173	2.50872	2.08522	3.00929	0.00193925	Up
chr1:153840671-153842342	1671	Genebody	GATAD2B	0.73694	0.711172	0.724056	2.14355	3.30288	2.72322	3.76106	0.000249365	Up
chr1:153855668-153856173	505	Promoter	RP11-216N14.7	1.42472	1.16395	1.29434	2.43183	5.4057	3.91877	3.02762	0.0111279	Up
chr1:153891018-153891767	749	Promoter	RP11-759F5.1	2.62316	2.28608	2.45462	2.04952	1.24791	1.64872	0.671679	0.262455
chr1:153904467-153906329	1862	Genebody	GATAD2B	1.00317	0.754885	0.879026	1.94199	2.98798	2.46499	2.80423	0.00298144	Up
chr1:153950270-153951752	1482	Promoter	CRTC2	2.39941	2.33662	2.36802	1.35808	0.570627	0.964354	0.407241	0.0209815	Down
chr1:153957913-153958507	594	Promoter	CRTC2	2.14299	2.04364	2.09332	1.17731	0.499539	0.838422	0.400523	0.0546321
chr1:153961999-153962679	680	Promoter	MIR6737	1.01737	0.80803	0.912701	2.18224	3.38181	2.78202	3.04812	0.00670478	Up
chr1:153973300-153973727	427	Genebody	CREB3L4	2.52747	2.1247	2.32609	1.63775	1.25084	1.44429	0.620912	0.253314
chr1:153981726-153982165	439	Genebody	RAB13	2.08017	2.41591	2.24804	1.63184	0.540731	1.08628	0.483213	0.145292
chr1:153993205-153993889	684	Promoter	RP11-422P24.9	0.78891	0.728579	0.758744	1.94505	3.53555	2.7403	3.61163	0.00278725	Up
chr1:154016363-154016990	627	Genebody	NUP210L	2.58189	2.36406	2.47297	1.63221	0.709871	1.17104	0.473535	0.0824889
chr1:154054576-154055439	863	Promoter	NUP210L	2.05219	2.30984	2.18102	1.22539	0.22349	0.724438	0.332156	0.0367199	Down
chr1:154062330-154062759	429	Genebody	NUP210L	2.12866	2.44244	2.28555	1.47108	0.484169	0.977624	0.427741	0.10282
chr1:1540657-1544499	3842	Promoter	TMEM240	0.79229	0.754982	0.773636	2.41509	4.41768	3.41639	4.41601	6.42433e-05	Up
chr1:15406665-15407200	535	Promoter	RP3-467K16.4	1.31897	0.97926	1.14912	2.2317	3.99332	3.11251	2.70862	0.0214759	Up
chr1:154074264-154074663	399	Genebody	NUP210L	2.46209	2.53001	2.49605	1.62444	0.446205	1.03532	0.414783	0.100611
chr1:15407595-15408121	526	Promoter	RP3-467K16.4	1.21002	1.19036	1.20019	2.14018	4.90783	3.524	2.93621	0.0149118	Up
chr1:15411402-15413223	1821	Promoter	EFHD2	0.714228	0.701711	0.707969	2.00445	3.91887	2.96166	4.18332	0.000177734	Up
chr1:154124029-154124435	406	Genebody	NUP210L	2.72636	2.61228	2.66932	1.97453	0.803938	1.38923	0.520445	0.15433
chr1:15415861-15420023	4162	Genebody	EFHD2	1.77524	1.68861	1.73193	3.04494	5.33993	4.19243	2.42068	0.00846489	Up
chr1:154180609-154181066	457	Promoter	TPM3	1.1505	0.782906	0.966703	2.79922	3.44124	3.12023	3.22771	0.00810426	Up
chr1:154195076-154195798	722	Promoter	TPM3	1.8014	1.76983	1.78561	1.3702	0.390429	0.880312	0.493003	0.134311
chr1:154196736-154197388	652	Promoter	TPM3	2.14335	1.60707	1.87521	2.40676	4.00489	3.20582	1.70958	0.141657
chr1:154205633-154206306	673	Promoter	C1orf189	1.62417	1.70882	1.66649	3.4468	5.90807	4.67743	2.80675	0.00541386	Up
chr1:154232605-154233501	896	Genebody	UBAP2L	0.95742	0.869941	0.91368	2.094	3.11298	2.60349	2.84945	0.00639558	Up
chr1:15426250-15427648	1398	Genebody	EFHD2	2.52378	2.69639	2.61009	3.5382	7.07855	5.30838	2.03379	0.042986	Up
chr1:154263814-154264312	498	Promoter	UBAP2L	0.750159	0.615814	0.682987	1.71251	3.2771	2.4948	3.65278	0.0089318	Up
chr1:154268706-154269231	525	Promoter	UBAP2L	2.76725	2.8477	2.80748	1.85186	0.932568	1.39221	0.495894	0.0940322
chr1:154293184-154293700	516	Promoter	RNU6-239P	2.7887	2.27827	2.53349	2.01638	0.603803	1.31009	0.517109	0.153532
chr1:15429600-15430291	691	Genebody	EFHD2	1.64193	1.23898	1.44046	2.2956	4.44445	3.37003	2.33956	0.0351065	Up
chr1:154312489-154313054	565	Promoter	RP11-137P24.5	3.79579	3.46028	3.62803	3.07924	1.10288	2.09106	0.576361	0.169592
chr1:154321245-154322034	789	Promoter	AQP10	2.20959	2.12159	2.16559	1.36193	0.470099	0.916015	0.422986	0.0579735
chr1:154328646-154329606	960	Promoter	ATP8B2	0.735051	0.732081	0.733566	1.79449	2.87453	2.33451	3.18242	0.00362592	Up
chr1:154341877-154342615	738	Genebody	ATP8B2	1.14365	1.02156	1.0826	1.80273	4.08099	2.94186	2.71739	0.0188857	Up
chr1:154347165-154347658	493	Promoter	ATP8B2	2.13297	1.91802	2.0255	1.55689	0.963006	1.25995	0.622044	0.261498
chr1:154352532-154354248	1716	Intergenic		2.07221	2.3233	2.19776	3.35963	5.85325	4.60644	2.09597	0.0286426	Up
chr1:154396170-154396895	725	Intergenic		2.69091	2.69663	2.69377	1.81153	0.839019	1.32527	0.491976	0.0798067
chr1:154404015-154404485	470	Promoter	IL6R	2.26679	2.82751	2.54715	1.81453	0.599766	1.20715	0.473921	0.116618
chr1:15441039-15441675	636	Promoter	CTRC	2.39306	2.69225	2.54266	2.09184	1.04974	1.57079	0.617775	0.207989
chr1:154417952-154419234	1282	Genebody	IL6R	1.40305	1.17615	1.2896	2.78067	4.18935	3.48501	2.7024	0.00364739	Up
chr1:154420334-154421362	1028	Genebody	IL6R	0.794105	0.435054	0.614579	1.92467	2.78542	2.35504	3.83196	0.00126457	Up
chr1:154421668-154423019	1351	Genebody	IL6R	0.573524	0.520206	0.546865	1.43927	2.51481	1.97704	3.61523	0.00122534	Up
chr1:154436988-154437683	695	Promoter	IL6R	1.81165	1.50764	1.65965	2.79777	5.65701	4.22739	2.54716	0.0166412	Up
chr1:154440538-154441079	541	Genebody	IL6R	0.818411	0.826682	0.822547	2.39612	4.38782	3.39197	4.12374	0.00136054	Up
chr1:154441687-154442700	1013	Genebody	IL6R	2.63613	2.24532	2.44073	2.593	4.67205	3.63252	1.4883	0.219495
chr1:154444899-154447334	2435	Genebody	IL6R	1.78422	1.45361	1.61892	2.49369	4.72812	3.61091	2.23044	0.0212377	Up
chr1:154451789-154452564	775	Promoter	IL6R	1.66035	2.17641	1.91838	1.43055	0.63174	1.03115	0.537509	0.137133
chr1:154463496-154464323	827	Genebody	IL6R	0.853264	0.865268	0.859266	1.77372	2.99597	2.38484	2.77544	0.012172	Up
chr1:154481771-154482484	713	Promoter	RP11-350G8.9	1.49424	1.39789	1.44606	2.51184	4.55702	3.53443	2.44417	0.0210818	Up
chr1:154484267-154484940	673	Promoter	SHE	0.822363	1.08225	0.952307	2.07821	3.99015	3.03418	3.18614	0.00635907	Up
chr1:154490466-154490865	399	Promoter	SHE	1.62984	1.98558	1.80771	1.3252	0.334654	0.829925	0.459104	0.176204
chr1:154515328-154515853	525	Genebody	TDRD10	2.16109	2.26356	2.21233	1.33204	0.480414	0.906225	0.409626	0.0715911
chr1:15453595-15454577	982	Promoter	CELA2A	0.958112	0.819779	0.888946	1.59797	3.35403	2.476	2.78532	0.0122777	Up
chr1:154540084-154541676	1592	Promoter	TDRD10	1.86859	1.98254	1.92557	1.33924	0.838736	1.08899	0.565542	0.0956069
chr1:154552214-154553467	1253	Promoter	UBE2Q1	1.19259	0.999408	1.096	1.79686	3.07856	2.43771	2.22419	0.0307955	Up
chr1:154583569-154584238	669	Promoter	ADAR	0.82728	0.744914	0.786097	2.42208	4.7902	3.60614	4.5874	0.000463997	Up
chr1:154592358-154592860	502	Genebody	ADAR	1.95692	2.16363	2.06028	1.32511	0.502425	0.913768	0.443517	0.101756
chr1:154604769-154605523	754	Promoter	ADAR	1.94515	1.88113	1.91314	1.04059	0.885456	0.963021	0.503372	0.0852503
chr1:154607579-154607981	402	Promoter	ADAR	1.89302	2.22505	2.05904	1.23045	0.516687	0.873568	0.424261	0.107434
chr1:154616233-154616605	372	Genebody	ADAR	2.52921	2.09534	2.31228	1.28383	0.717886	1.00086	0.432845	0.100014
chr1:15463871-15465337	1466	Promoter	CELA2B	0.839991	0.801903	0.820947	1.6405	2.98548	2.31299	2.81747	0.00531927	Up
chr1:154676758-154677166	408	Intergenic		3.45907	3.16322	3.31114	2.67554	0.763634	1.71959	0.519334	0.156824
chr1:154711774-154712259	485	Genebody	KCNN3	2.65314	2.05504	2.35409	2.14526	0.795349	1.4703	0.624574	0.284685
chr1:154713786-154715055	1269	Genebody	KCNN3	5.82235	5.2764	5.54938	4.85218	4.39594	4.62406	0.833258	0.520561
chr1:154728437-154729975	1538	Genebody	KCNN3	2.31204	2.07707	2.19456	2.38437	3.22193	2.80315	1.27732	0.406109
chr1:154731231-154731817	586	Genebody	KCNN3	1.0389	0.894034	0.966467	2.64872	5.31677	3.98274	4.12093	0.00100675	Up
chr1:154741585-154742305	720	Genebody	KCNN3	1.71032	1.73925	1.72478	2.70062	6.73816	4.71939	2.73622	0.0126018	Up
chr1:154742880-154743497	617	Genebody	KCNN3	2.87041	2.96155	2.91598	1.65866	0.889698	1.27418	0.436965	0.044579	Down
chr1:154746259-154746790	531	Genebody	KCNN3	2.65781	2.7674	2.7126	1.73457	0.474985	1.10478	0.407275	0.0687445
chr1:154755325-154756652	1327	Genebody	KCNN3	5.66171	4.81468	5.23819	4.03599	1.9342	2.9851	0.569871	0.100234
chr1:154778453-154778797	344	Genebody	KCNN3	2.21219	1.93158	2.07189	1.53707	0.905705	1.22139	0.589506	0.281858
chr1:154839601-154840031	430	Genebody	KCNN3	0.579192	0.416033	0.497613	1.82466	3.72633	2.77549	5.57762	0.00170406	Up
chr1:154848095-154848949	854	Genebody	KCNN3	1.94421	1.97508	1.95964	1.57783	1.05974	1.31878	0.672972	0.266369
chr1:154851367-154852110	743	Genebody	KCNN3	2.34639	2.87207	2.60923	2.63998	2.23643	2.4382	0.934453	0.835558
chr1:154866561-154867712	1151	Promoter	KCNN3	1.15402	1.01026	1.08214	1.71899	3.60918	2.66409	2.46186	0.0209071	Up
chr1:154872237-154872603	366	Promoter	KCNN3	2.64628	2.19952	2.4229	1.6777	0.689118	1.18341	0.488426	0.151823
chr1:154875239-154875686	447	Intergenic		2.69296	2.51561	2.60429	2.09868	0.697008	1.39785	0.536748	0.175317
chr1:154881703-154882573	870	Intergenic		1.19278	0.881252	1.03702	2.74474	4.7408	3.74277	3.60917	0.000966554	Up
chr1:154883591-154885068	1477	Intergenic		2.51057	2.28398	2.39727	2.49439	3.84719	3.17079	1.32267	0.351945
chr1:154897963-154898791	828	Intergenic		2.95775	2.80872	2.88324	2.32777	0.752566	1.54017	0.53418	0.12697
chr1:154908661-154909202	541	Intergenic		2.91559	2.92882	2.9222	2.27001	1.34377	1.80689	0.61833	0.197153
chr1:15491006-15491460	454	Genebody	CELA2B	0.883814	0.759934	0.821874	1.50278	3.79078	2.64678	3.22042	0.0242516	Up
chr1:154931963-154932576	613	Genebody	PMVK	1.48971	1.43832	1.46402	2.4764	4.11447	3.29544	2.25096	0.040995	Up
chr1:154948582-154949291	709	Genebody	PBXIP1	2.71261	2.16273	2.43767	1.46749	0.669622	1.06856	0.438351	0.0553725
chr1:154956562-154957831	1269	Promoter	PBXIP1	0.566971	0.362501	0.464736	1.76076	2.51364	2.1372	4.59875	0.000231085	Up
chr1:154970888-154972358	1470	Promoter	SHC1	2.40017	1.86891	2.13454	3.20246	5.71248	4.45747	2.08826	0.0332499	Up
chr1:154983281-154983694	413	Promoter	FLAD1	2.78065	2.50613	2.64339	1.85846	0.682542	1.2705	0.480634	0.124834
chr1:154999438-155000373	935	Promoter	ZBTB7B	1.28744	1.31198	1.29971	2.17084	3.61784	2.89434	2.22691	0.0322834	Up
chr1:155002135-155002809	674	Promoter	ZBTB7B	1.90916	1.89587	1.90251	1.51839	0.506284	1.01234	0.532105	0.160425
chr1:155009718-155010296	578	Genebody	ZBTB7B	3.11196	2.96241	3.03719	2.27224	1.97646	2.12435	0.699448	0.295665
chr1:155011964-155012556	592	Promoter	ZBTB7B	1.63604	1.5541	1.59507	2.56425	4.8619	3.71307	2.32784	0.035272	Up
chr1:155013471-155014348	877	Promoter	ZBTB7B	0.725733	0.743085	0.734409	2.23661	3.90785	3.07223	4.18327	0.000454137	Up
chr1:155015478-155017087	1609	Promoter	ZBTB7B	1.07491	1.10389	1.0894	1.93993	3.19041	2.56517	2.35466	0.0135073	Up
chr1:155017964-155020259	2295	Genebody	DCST2	1.80263	1.69262	1.74763	2.55663	3.56847	3.06255	1.75241	0.074461
chr1:155021383-155023202	1819	Genebody	DCST2	1.5137	1.42604	1.46987	2.3536	3.03414	2.69387	1.83273	0.0583668
chr1:155025661-155027402	1741	Promoter	DCST2	1.3272	1.25506	1.29113	2.07696	3.21269	2.64483	2.04846	0.0332913	Up
chr1:155038354-155039342	988	Genebody	DCST1	1.72253	1.6684	1.69547	2.7622	4.56502	3.66361	2.16083	0.0290487	Up
chr1:155043554-155044039	485	Genebody	DCST1	2.56755	2.79275	2.68015	1.96942	1.22361	1.59652	0.595681	0.187794
chr1:155044319-155045099	780	Promoter	DCST1-AS1	1.88031	1.67099	1.77565	3.41131	5.47802	4.44467	2.50312	0.0101702	Up
chr1:155046361-155046778	417	Promoter	DCST1-AS1	2.58808	2.48209	2.53508	2.86321	1.56546	2.21434	0.873478	0.732026
chr1:155050183-155051194	1011	Promoter	ADAM15	0.971686	0.935295	0.95349	2.8512	5.16556	4.00838	4.2039	0.000209013	Up
chr1:155064265-155064673	408	Promoter	EFNA4	1.83127	1.44067	1.63597	2.13207	4.07271	3.10239	1.89636	0.132535
chr1:155069572-155071916	2344	Genebody	RP11-540D14.8	0.962163	0.817714	0.889939	1.69547	2.78497	2.24022	2.51728	0.00669745	Up
chr1:155077683-155078229	546	Promoter	EFNA3	2.25536	2.1999	2.22763	2.24922	1.68471	1.96696	0.882984	0.733845
chr1:155081462-155081977	515	Promoter	EFNA3	3.76131	3.96991	3.86561	3.51067	1.84374	2.6772	0.692569	0.301156
chr1:155123934-155125327	1393	Promoter	EFNA1	1.53957	1.58695	1.56326	3.35499	7.39153	5.37326	3.43722	0.000904934	Up
chr1:155125896-155127664	1768	Promoter	EFNA1	0.586946	0.469785	0.528365	1.64005	3.02936	2.33471	4.41874	0.000166827	Up
chr1:155128231-155129977	1746	Promoter	EFNA1	2.47246	2.19556	2.33401	4.06388	7.2737	5.66879	2.42878	0.00888023	Up
chr1:155174672-155175221	549	Promoter	TRIM46	1.46175	1.5129	1.48733	2.11265	4.54007	3.32636	2.23647	0.0578241
chr1:155175437-155176316	879	Promoter	TRIM46	0.425005	0.537874	0.481439	2.27033	3.02127	2.6458	5.4956	8.89615e-05	Up
chr1:155178604-155179328	724	Genebody	TRIM46	2.94307	2.7886	2.86584	2.52079	1.84429	2.18254	0.761572	0.408376
chr1:155183220-155183943	723	Genebody	RP11-201K10.3	4.24848	4.15334	4.20091	4.01053	2.54454	3.27754	0.780197	0.429494
chr1:155188092-155188611	519	Promoter	MUC1	1.94614	2.142	2.04407	1.54462	1.20063	1.37262	0.671515	0.315135
chr1:155207064-155208551	1487	Promoter	THBS3	1.05144	0.910883	0.981164	2.04174	3.12291	2.58232	2.6319	0.00553167	Up
chr1:155221749-155222487	738	Genebody	GBAP1	2.32479	1.86997	2.09738	3.46678	5.85009	4.65844	2.22107	0.0275769	Up
chr1:155223721-155226978	3257	Promoter	GBAP1	1.64829	1.34569	1.49699	2.59226	3.99492	3.29359	2.20015	0.0162885	Up
chr1:155231959-155233311	1352	Promoter	MTX1P1	0.839182	1.00184	0.920509	3.01518	6.57319	4.79418	5.20818	5.28933e-05	Up
chr1:155236412-155236829	417	Promoter	GBA	0.995415	1.07251	1.03396	2.29057	4.30502	3.2978	3.18948	0.0125706	Up
chr1:155237722-155238153	431	Promoter	GBA	1.99037	2.28287	2.13662	1.66213	1.2048	1.43346	0.670903	0.345557
chr1:155245198-155245767	569	Promoter	GBA	0.462019	0.606344	0.534182	2.27821	3.49396	2.88609	5.40281	0.000355325	Up
chr1:155253231-155254002	771	Promoter	FAM189B	1.74075	1.35902	1.54989	1.76981	2.67477	2.22229	1.43384	0.312179
chr1:155272677-155273311	634	Promoter	CLK2	2.55338	2.7209	2.63714	1.82941	0.608429	1.21892	0.462213	0.0851476
chr1:155276528-155277002	474	Promoter	HCN3	1.98495	1.88707	1.93601	1.04355	0.156501	0.600023	0.309928	0.065538
chr1:155296641-155298195	1554	Genebody	PKLR	2.64438	2.34348	2.49393	1.73419	0.706491	1.22034	0.489325	0.0609704
chr1:155298792-155299634	842	Promoter	PKLR	2.59635	2.0791	2.33773	1.96495	1.28628	1.62562	0.695383	0.293093
chr1:155304291-155306808	2517	Intergenic		1.59417	1.33011	1.46214	2.85293	5.25784	4.05538	2.7736	0.003161	Up
chr1:155307667-155308413	746	Promoter	FDPS	0.81608	0.513867	0.664973	2.24068	3.46048	2.85058	4.28676	0.000731519	Up
chr1:155309949-155310929	980	Promoter	FDPS	0.762406	0.638907	0.700657	1.61863	2.86129	2.23996	3.19694	0.00459087	Up
chr1:155313227-155313788	561	Genebody	FDPS	1.60313	1.25276	1.42795	2.15867	3.01487	2.58677	1.81153	0.12793
chr1:155320137-155322614	2477	Promoter	RUSC1-AS1	0.804369	0.809919	0.807144	1.8179	3.03075	2.42433	3.00358	0.0013365	Up
chr1:155325275-155325892	617	Promoter	RUSC1	1.27823	1.05622	1.16722	3.12381	5.74697	4.43539	3.79995	0.000961258	Up
chr1:155329817-155330693	876	Genebody	RUSC1	1.8164	1.5608	1.6886	2.37546	2.70983	2.54264	1.50577	0.213015
chr1:15533152-15533672	520	Genebody	DNAJC16	0.58538	0.491467	0.538424	1.83686	2.93873	2.3878	4.43479	0.00283997	Up
chr1:155396784-155397435	651	Promoter	ASH1L-IT1	1.12645	0.863654	0.995054	2.72486	3.46408	3.09447	3.10985	0.00439855	Up
chr1:15540068-15540678	610	Promoter	SCARNA21	0.861931	0.670329	0.76613	2.62839	4.7914	3.70989	4.84238	0.000347674	Up
chr1:155416083-155417124	1041	Promoter	RNU6-1297P	2.32598	1.91488	2.12043	2.50687	3.73402	3.12045	1.47161	0.222691
chr1:155419877-155420395	518	Promoter	RNU6-1297P	0.881461	0.715379	0.79842	1.94274	3.55155	2.74714	3.44072	0.00761197	Up
chr1:1554332-1555718	1386	Genebody	SSU72	1.35767	1.15243	1.25505	3.32271	6.61532	4.96902	3.95922	0.000239996	Up
chr1:155434424-155435337	913	Promoter	POU5F1P4	1.71248	1.46956	1.59102	4.25947	7.19878	5.72913	3.60091	0.00038644	Up
chr1:155465882-155466593	711	Genebody	ASH1L	0.973014	0.808744	0.890879	2.80678	4.29857	3.55267	3.98783	0.00058478	Up
chr1:155479144-155479608	464	Genebody	ASH1L	1.90845	2.86407	2.38626	1.28659	1.85454	1.57057	0.658171	0.305633
chr1:155518570-155519066	496	Genebody	ASH1L	3.208	3.03996	3.12398	2.44157	2.24339	2.34248	0.749837	0.408123
chr1:155526361-155526969	608	Genebody	ASH1L	3.57285	3.06844	3.32064	2.55287	2.53779	2.54533	0.766518	0.416426
chr1:155527203-155528174	971	Genebody	ASH1L	2.30842	2.02661	2.16751	3.12674	5.36307	4.24491	1.95842	0.0525213
chr1:155534916-155535624	708	Genebody	ASH1L	0.859881	0.685833	0.772857	1.99957	4.19105	3.09531	4.00502	0.00153214	Up
chr1:155574641-155575615	974	Intergenic		1.12224	0.787155	0.954699	3.0996	4.95051	4.02506	4.21605	0.000205997	Up
chr1:155650576-155651295	719	Genebody	RP11-29H23.5	0.673532	0.693112	0.683322	1.68431	3.48725	2.58578	3.78413	0.00279764	Up
chr1:1556835-1557494	659	Genebody	SSU72	0.902821	0.678657	0.790739	1.91531	4.52519	3.22025	4.07245	0.00199104	Up
chr1:155683842-155684925	1083	Genebody	YY1AP1	0.779328	0.61354	0.696434	1.57494	2.94534	2.26014	3.2453	0.0037493	Up
chr1:155705983-155707061	1078	Genebody	DAP3	0.795778	0.900871	0.848324	2.07274	3.50952	2.79113	3.29016	0.00183561	Up
chr1:15572729-15574048	1319	Genebody	AGMAT	0.723807	0.755645	0.739726	1.62936	3.77938	2.70437	3.65591	0.0013873	Up
chr1:155763356-155764243	887	Genebody	GON4L	1.98107	1.69991	1.84049	2.46138	3.16129	2.81133	1.52749	0.19478
chr1:155834113-155834959	846	Genebody	GON4L	1.07942	1.16302	1.12122	1.81453	2.85853	2.33653	2.08391	0.0595158
chr1:15584191-15585462	1271	Promoter	AGMAT	0.740256	0.58311	0.661683	1.82509	3.64196	2.73353	4.13117	0.000461189	Up
chr1:155873832-155874419	587	Genebody	SYT11	2.54568	1.76325	2.15447	3.16723	5.56046	4.36385	2.02549	0.0650096
chr1:155889983-155891629	1646	Intergenic		1.14321	0.962631	1.05292	1.7098	3.20883	2.45931	2.3357	0.0189706	Up
chr1:155892969-155893545	576	Promoter	U4	1.05694	0.998293	1.02761	2.57625	4.27574	3.426	3.33393	0.00357102	Up
chr1:155893777-155894946	1169	Promoter	U4	0.733831	0.776089	0.75496	2.72847	4.55623	3.64235	4.82456	6.2381e-05	Up
chr1:155895180-155896272	1092	Intergenic		0.988304	0.678693	0.833499	2.74904	3.89929	3.32417	3.98821	0.000291319	Up
chr1:155896398-155897060	662	Intergenic		0.982333	0.830001	0.906167	3.27218	6.67858	4.97538	5.49058	8.90462e-05	Up
chr1:155909728-155910361	633	Promoter	RIT1	0.983621	1.00933	0.996476	1.88619	3.00008	2.44313	2.45177	0.0349659	Up
chr1:155911492-155912560	1068	Promoter	RIT1	1.03642	0.837519	0.936972	2.26782	4.57036	3.41909	3.64909	0.000983225	Up
chr1:155914231-155915913	1682	Promoter	KIAA0907	1.1352	1.09397	1.11458	2.15996	3.73113	2.94554	2.64273	0.00499247	Up
chr1:155928525-155930332	1807	Genebody	KIAA0907	0.673819	0.756647	0.715233	1.53858	2.48777	2.01318	2.81471	0.00390705	Up
chr1:155930715-155931854	1139	Genebody	KIAA0907	1.05685	0.863843	0.960348	2.47088	3.88167	3.17627	3.30742	0.00111634	Up
chr1:155933747-155934482	735	Promoter	KIAA0907	2.67313	2.65994	2.66653	1.90291	0.645935	1.27442	0.477932	0.0882379
chr1:155939871-155941968	2097	Promoter	RXFP4	1.14807	1.15777	1.15292	1.79757	2.95028	2.37393	2.05905	0.0329414	Up
chr1:155961231-155962118	887	Promoter	ARHGEF2	1.31031	1.29654	1.30343	1.80757	3.59617	2.70187	2.0729	0.0616532
chr1:155962211-155963707	1496	Promoter	ARHGEF2	1.97	1.63143	1.80072	3.9335	7.24956	5.59153	3.10517	0.00124601	Up
chr1:155966727-155968119	1392	Promoter	ARHGEF2	1.1729	1.02813	1.10051	1.85025	2.67523	2.26274	2.05607	0.0407113	Up
chr1:155970608-155971557	949	Promoter	ARHGEF2	2.20155	1.9928	2.09718	3.10936	5.4874	4.29838	2.0496	0.0413246	Up
chr1:155971708-155973057	1349	Promoter	ARHGEF2	1.52825	1.5724	1.55032	2.35176	3.14543	2.74859	1.77292	0.0789108
chr1:155973592-155976954	3362	Promoter	ARHGEF2	2.37875	2.11702	2.24789	2.82078	4.48796	3.65437	1.62569	0.119137
chr1:155977316-155977820	504	Promoter	ARHGEF2	1.67463	1.4705	1.57256	1.86133	3.29696	2.57914	1.64009	0.213645
chr1:155978865-155980184	1319	Promoter	ARHGEF2	0.786747	0.959088	0.872917	1.92678	3.14948	2.53813	2.90764	0.00371766	Up
chr1:155981322-155981810	488	Promoter	ARHGEF2	2.18318	1.83293	2.00806	1.15342	2.03695	1.59518	0.794392	0.583554
chr1:155982848-155983364	516	Genebody	RP11-336K24.12	1.55524	1.56012	1.55768	2.71054	4.5429	3.62672	2.32828	0.0373603	Up
chr1:156006917-156007393	476	Promoter	ARHGEF2	0.813898	0.805345	0.809622	1.50499	3.83375	2.66937	3.29706	0.0194317	Up
chr1:156008313-156009040	727	Promoter	ARHGEF2	1.17998	0.843674	1.01183	2.25231	3.55092	2.90162	2.86769	0.00937529	Up
chr1:156013259-156013976	717	Promoter	SSR2	3.33846	3.02969	3.18407	2.06963	0.910457	1.49004	0.467967	0.0605008
chr1:156040362-156041514	1152	Promoter	UBQLN4	1.42927	1.2645	1.34689	3.10927	5.88558	4.49743	3.33913	0.000930419	Up
chr1:156044494-156045055	561	Promoter	UBQLN4	1.97309	2.00442	1.98875	1.15535	0.264462	0.709904	0.35696	0.0639524
chr1:156064989-156065686	697	Promoter	RAB25	2.00497	1.97997	1.99247	1.59064	0.404433	0.997537	0.500654	0.144938
chr1:156075588-156076048	460	Genebody	MEX3A	2.43639	2.47229	2.45434	1.70566	0.580551	1.1431	0.465748	0.113885
chr1:156077716-156078284	568	Genebody	MEX3A	3.62958	3.12705	3.37831	2.3723	1.09705	1.73468	0.513474	0.0970601
chr1:156078371-156079251	880	Promoter	MEX3A	2.43707	2.71536	2.57621	2.03516	1.39933	1.71725	0.666578	0.224987
chr1:156083097-156083998	901	Promoter	LMNA	1.07496	0.879295	0.977127	1.57125	3.11217	2.34171	2.39652	0.0342934	Up
chr1:156086544-156088197	1653	Genebody	LMNA	2.32697	2.04079	2.18388	3.725	5.7622	4.7436	2.17209	0.01815	Up
chr1:15608729-15609146	417	Promoter	RNU7-179P	2.38899	1.86923	2.12911	2.00425	0.53368	1.26896	0.596007	0.310989
chr1:156092577-156093072	495	Genebody	LMNA	2.29207	1.9619	2.12698	1.75734	1.04903	1.40319	0.659708	0.31103
chr1:156096829-156097767	938	Genebody	LMNA	1.19482	1.14431	1.16956	2.23663	4.30221	3.26942	2.79542	0.00723366	Up
chr1:156100198-156102384	2186	Genebody	LMNA	1.41148	1.40875	1.41011	2.21595	3.73283	2.97439	2.10933	0.0262358	Up
chr1:156102601-156104812	2211	Promoter	LMNA	1.27036	1.24256	1.25646	1.66631	2.72435	2.19533	1.74724	0.0875641
chr1:156104991-156106281	1290	Promoter	LMNA	0.858063	0.970743	0.914403	2.51221	3.96785	3.24003	3.54333	0.000495886	Up
chr1:156112105-156114084	1979	Promoter	LMNA	1.46822	1.35594	1.41208	2.31845	3.23115	2.7748	1.96504	0.0375035
chr1:156116357-156119665	3308	Genebody	LMNA	1.28826	1.13566	1.21196	3.26385	6.122	4.69292	3.87217	0.000193298	Up
chr1:156120441-156122379	1938	Promoter	LMNA	1.06378	0.896712	0.980245	2.78995	4.13396	3.46196	3.53172	0.000260352	Up
chr1:156123939-156126223	2284	Promoter	LMNA	1.7265	1.28117	1.50384	3.8086	7.93782	5.87321	3.90548	0.000307521	Up
chr1:156127330-156128702	1372	Promoter	LMNA	1.25051	1.1735	1.21201	2.47395	4.27139	3.37267	2.78272	0.00344025	Up
chr1:156140924-156143482	2558	Intergenic		0.757262	0.684365	0.720814	1.84702	3.02758	2.4373	3.38132	0.000478693	Up
chr1:156143708-156145110	1402	Promoter	SEMA4A	1.50995	1.37625	1.4431	2.37235	3.85194	3.11214	2.15657	0.0252415	Up
chr1:156149425-156150885	1460	Promoter	SEMA4A	0.843443	0.735181	0.789312	1.58883	2.97742	2.28313	2.89255	0.00489109	Up
chr1:156154643-156155010	367	Promoter	SEMA4A	2.45056	2.43725	2.44391	1.39427	1.0915	1.24288	0.508565	0.142124
chr1:156159713-156161706	1993	Promoter	SEMA4A	1.18716	1.10919	1.14817	1.80579	3.41689	2.61134	2.27434	0.0193633	Up
chr1:156161901-156162413	512	Promoter	SEMA4A	0.621551	0.449232	0.535391	2.06544	3.15851	2.61198	4.87863	0.0013328	Up
chr1:156169144-156169583	439	Genebody	SEMA4A	1.92258	2.18305	2.05282	1.8261	0.337957	1.08203	0.527095	0.244003
chr1:156173186-156173856	670	Promoter	SEMA4A	2.16837	2.11698	2.14267	1.65474	0.88575	1.27025	0.592832	0.181611
chr1:156175712-156176175	463	Promoter	SEMA4A	2.4206	2.12509	2.27285	1.65777	0.704965	1.18137	0.519774	0.155328
chr1:156178022-156178893	871	Genebody	SEMA4A	2.66876	2.52335	2.59606	1.74286	0.936851	1.33986	0.516112	0.0805168
chr1:156201371-156201876	505	Promoter	SLC25A44	4.05498	3.49185	3.77342	2.4656	0.851986	1.65879	0.4396	0.0643658
chr1:156203545-156204887	1342	Genebody	SLC25A44	0.938226	0.88552	0.911873	2.73261	5.42819	4.0804	4.47474	0.000116954	Up
chr1:156209215-156209775	560	Genebody	SLC25A44	2.66842	2.82945	2.74893	1.73612	0.874283	1.3052	0.474802	0.0767508
chr1:156213798-156214894	1096	Promoter	PMF1	1.88102	1.77215	1.82659	3.68833	5.92911	4.80872	2.63262	0.00420692	Up
chr1:15621892-15622365	473	Genebody	DDI2	0.643547	0.837469	0.740508	1.98332	4.61086	3.29709	4.45247	0.00234679	Up
chr1:156232797-156233931	1134	Genebody	PMF1	2.35485	1.89306	2.12395	4.22654	6.51542	5.37098	2.52876	0.0054467	Up
chr1:156237157-156237605	448	Genebody	PMF1	2.53253	2.31033	2.42143	2.43665	1.25844	1.84754	0.762997	0.503692
chr1:156239453-156242649	3196	Promoter	BGLAP	1.51524	1.45933	1.48728	3.04734	6.04872	4.54803	3.05794	0.00154469	Up
chr1:156246613-156248904	2291	Promoter	PAQR6	0.760964	0.797588	0.779276	2.12928	3.91793	3.0236	3.88001	0.000204948	Up
chr1:156253044-156253515	471	Promoter	SMG5	2.82013	2.60446	2.7123	1.70204	0.314996	1.00852	0.371831	0.0720553
chr1:156253709-156254316	607	Promoter	SMG5	2.84931	2.29459	2.57195	1.96698	0.635493	1.30124	0.505934	0.126056
chr1:156261780-156263111	1331	Genebody	SMG5	1.28903	1.54567	1.41735	2.1529	3.10994	2.63142	1.85658	0.0684846
chr1:156263193-156263750	557	Genebody	SMG5	2.11146	1.76646	1.93896	3.21533	5.24731	4.23132	2.18227	0.0412083	Up
chr1:156265935-156266604	669	Promoter	SMG5	1.40638	1.29883	1.3526	2.24361	5.10067	3.67214	2.71488	0.0160197	Up
chr1:156277054-156277698	644	Genebody	SMG5	3.30867	3.01596	3.16232	3.33715	2.14251	2.73983	0.866401	0.667814
chr1:156281182-156282799	1617	Promoter	SMG5	1.15516	1.27228	1.21372	1.56115	2.1103	1.83572	1.51247	0.192652
chr1:156301411-156302466	1055	Promoter	VHLL	1.15411	1.33232	1.24322	2.10176	4.13448	3.11812	2.5081	0.0153079	Up
chr1:15630258-15631239	981	Promoter	DDI2	0.535961	0.442872	0.489416	1.94734	2.96424	2.45579	5.01778	0.000165998	Up
chr1:156310761-156311487	726	Genebody	CCT3	1.39125	1.10885	1.25005	2.25541	4.0667	3.16106	2.52875	0.0201775	Up
chr1:156359673-156360449	776	Genebody	CCT3	2.63887	2.5194	2.57914	1.91227	1.73982	1.82605	0.708007	0.295111
chr1:156394018-156394594	576	Genebody	RP11-139I14.2	1.10498	0.976109	1.04054	3.13888	5.64089	4.38989	4.21884	0.000552087	Up
chr1:156398300-156398918	618	Intergenic		4.1867	3.49435	3.84052	3.67075	5.20951	4.44013	1.15613	0.643758
chr1:15640665-15641225	560	Genebody	DDI2	3.01433	2.92072	2.96752	2.71078	3.04674	2.87876	0.970088	0.929773
chr1:156409507-156410125	618	Promoter	C1orf61	2.21649	2.10901	2.16275	1.51798	0.480139	0.999059	0.461939	0.100734
chr1:156411712-156412677	965	Promoter	C1orf61	2.17939	1.99948	2.08944	1.41402	0.338237	0.876127	0.419312	0.0705029
chr1:156436491-156436963	472	Intergenic		3.34181	2.68016	3.01099	2.20434	0.785821	1.49508	0.496543	0.118293
chr1:156447343-156448752	1409	Genebody	RP11-98G7.1	1.94434	2.17655	2.06045	1.5495	0.747607	1.14855	0.557429	0.108391
chr1:156464371-156465464	1093	Genebody	MEF2D	1.11399	0.958653	1.03632	1.56053	2.68764	2.12408	2.04964	0.0597489
chr1:156468163-156468532	369	Genebody	MEF2D	2.84975	2.83959	2.84467	2.31119	1.24641	1.7788	0.62531	0.263773
chr1:156480469-156481287	818	Promoter	MEF2D	0.727334	0.968515	0.847924	1.79323	3.89952	2.84638	3.35687	0.00462184	Up
chr1:156481863-156482396	533	Promoter	MEF2D	2.544	2.08574	2.31487	1.95207	1.50312	1.72759	0.746301	0.436322
chr1:156487631-156488443	812	Promoter	MEF2D	2.01069	1.91987	1.96528	1.42838	2.2291	1.82874	0.930525	0.842178
chr1:156488511-156493747	5236	Promoter	MEF2D	1.70179	1.75712	1.72945	2.92203	5.14851	4.03527	2.33326	0.0117906	Up
chr1:156494107-156496451	2344	Genebody	MEF2D	1.09203	1.05758	1.0748	1.34619	2.60142	1.9738	1.83643	0.0785129
chr1:156496562-156498439	1877	Genebody	MEF2D	1.13521	1.08924	1.11222	2.45353	3.71501	3.08427	2.77306	0.00221363	Up
chr1:156501558-156502378	820	Promoter	MEF2D	1.04616	1.0129	1.02953	3.39051	4.88513	4.13782	4.01914	0.000244687	Up
chr1:156508437-156509221	784	Promoter	RP11-284F21.8	1.58835	1.38539	1.48687	2.54543	4.31464	3.43004	2.30689	0.0267203	Up
chr1:156510533-156511167	634	Promoter	RP11-284F21.8	0.87295	0.906966	0.889958	3.28218	6.41191	4.84704	5.44637	8.90555e-05	Up
chr1:156511531-156512068	537	Promoter	RP11-284F21.8	0.592615	0.666272	0.629443	1.68342	3.48115	2.58228	4.10249	0.00385054	Up
chr1:156526942-156527609	667	Genebody	IQGAP3	0.580833	0.747148	0.66399	1.61104	3.15855	2.3848	3.59161	0.00529631	Up
chr1:156542987-156543503	516	Genebody	IQGAP3	2.57419	2.30304	2.43861	1.95027	0.34503	1.14765	0.470615	0.149416
chr1:156544586-156545380	794	Genebody	IQGAP3	2.03884	2.09214	2.06549	1.58966	0.504509	1.04708	0.506941	0.122842
chr1:1565486-1569985	4499	Genebody	SSU72	0.593554	0.587925	0.59074	1.44444	2.32157	1.88301	3.18754	0.000636005	Up
chr1:156550994-156552716	1722	Genebody	IQGAP3	1.9284	1.63994	1.78417	1.79282	3.04997	2.4214	1.35716	0.326683
chr1:15655209-15655902	693	Genebody	DDI2	1.35767	1.25384	1.30576	1.99362	4.02486	3.00924	2.30459	0.0424467	Up
chr1:156566442-156566948	506	Genebody	IQGAP3	2.32427	2.34855	2.33641	1.92139	1.17283	1.54711	0.662174	0.293711
chr1:156592161-156593168	1007	Promoter	NAXE	0.865625	0.888253	0.876939	2.48989	3.90429	3.19709	3.64574	0.000638399	Up
chr1:156594882-156595790	908	Promoter	GPATCH4	4.54098	4.37666	4.45882	3.13706	1.09475	2.1159	0.474544	0.0606948
chr1:156602377-156602861	484	Promoter	GPATCH4	2.40133	2.2441	2.32272	2.57258	1.47137	2.02198	0.870522	0.720809
chr1:156622909-156623542	633	Promoter	HAPLN2	1.92352	1.59475	1.75913	1.75146	0.750019	1.25074	0.710998	0.418107
chr1:156636064-156636591	527	Intergenic		2.99304	3.2006	3.09682	2.03902	0.675657	1.35734	0.438301	0.0714796
chr1:156645208-156645663	455	Promoter	RP11-284F21.10	2.12866	2.16246	2.14556	1.31204	1.82601	1.56903	0.731291	0.443896
chr1:156652761-156653782	1021	Genebody	RP11-284F21.7	2.84585	2.56564	2.70575	1.85434	0.915463	1.3849	0.511837	0.0746133
chr1:156655286-156655707	421	Promoter	BCAN	2.46489	2.24604	2.35547	1.98521	0.881016	1.43311	0.608419	0.265335
chr1:156656825-156658468	1643	Promoter	BCAN	1.38952	1.60991	1.49971	1.8375	2.24847	2.04299	1.36225	0.305708
chr1:156660308-156661982	1674	Promoter	RP11-284F21.7	1.34726	1.35873	1.35299	2.3435	4.17437	3.25893	2.40869	0.0105265	Up
chr1:156662206-156665977	3771	Promoter	RP11-284F21.7	2.10241	1.8027	1.95255	2.89478	5.25231	4.07355	2.08627	0.0313232	Up
chr1:156673651-156674161	510	Genebody	NES	1.98048	1.65364	1.81706	1.83943	2.09454	1.96699	1.08251	0.835972
chr1:156675550-156677653	2103	Promoter	NES	0.743461	0.607615	0.675538	1.9141	3.16762	2.54086	3.76124	0.000264228	Up
chr1:15668035-15668546	511	Genebody	DDI2	1.48923	1.37534	1.43228	2.53679	3.91957	3.22818	2.25387	0.0471442	Up
chr1:156683528-156684038	510	Intergenic		3.28272	3.15695	3.21984	2.54176	1.39636	1.96906	0.61154	0.191503
chr1:156689686-156693752	4066	Promoter	RP11-66D17.3	1.8716	1.96103	1.91632	2.37852	3.68901	3.03377	1.58312	0.134151
chr1:156706066-156709088	3022	Promoter	CRABP2	1.26367	1.29388	1.27878	1.78919	2.70019	2.24469	1.75534	0.0772783
chr1:156709591-156711824	2233	Intergenic		2.08195	1.814	1.94798	2.61234	3.97318	3.29276	1.69035	0.0959869
chr1:156712232-156714381	2149	Promoter	RP11-66D17.5	1.82209	1.49841	1.66025	2.71445	4.61866	3.66655	2.20843	0.0190239	Up
chr1:156714891-156716105	1214	Promoter	RP11-66D17.5	2.43901	2.22091	2.32996	1.67194	0.904355	1.28815	0.552861	0.0980541
chr1:156717246-156718019	773	Intergenic		0.823374	0.578571	0.700972	1.8535	3.83863	2.84606	4.06016	0.00148971	Up
chr1:15675381-15676387	1006	Intergenic		4.67627	4.10273	4.3895	3.54356	3.80494	3.67425	0.837055	0.538597
chr1:156772880-156773434	554	Genebody	PRCC	2.04797	2.16813	2.10805	1.78571	1.79428	1.78999	0.849123	0.659303
chr1:15678342-15679355	1013	Intergenic		0.805863	0.857763	0.831813	3.216	5.7412	4.4786	5.38414	3.43636e-05	Up
chr1:156789333-156789993	660	Promoter	PRCC	2.41086	2.28458	2.34772	1.36969	0.876691	1.12319	0.478418	0.0696126
chr1:156795040-156795472	432	Promoter	PRCC	2.49821	2.10011	2.29916	2.05311	1.23636	1.64473	0.715361	0.417717
chr1:156798217-156799115	898	Promoter	PRCC	1.35589	0.882233	1.11906	3.02004	5.5347	4.27737	3.82228	0.000649062	Up
chr1:156813226-156815969	2743	Promoter	SH2D2A	1.77556	1.75624	1.7659	3.62522	6.74476	5.18499	2.93617	0.00180152	Up
chr1:15681423-15683965	2542	Promoter	RP4-680D5.9	1.71456	1.51307	1.61382	2.02639	2.72563	2.37601	1.47229	0.191047
chr1:156816104-156817120	1016	Promoter	SH2D2A	0.898812	0.930692	0.914752	1.98098	2.58467	2.28283	2.49557	0.0142059	Up
chr1:156821316-156821796	480	Genebody	NTRK1	2.85373	3.22116	3.03744	1.98993	1.14363	1.56678	0.515823	0.10406
chr1:156832302-156832815	513	Genebody	NTRK1	2.07679	2.96413	2.52046	1.82868	1.27251	1.55059	0.615203	0.216208
chr1:156852416-156853348	932	Genebody	INSRR	2.21202	2.01544	2.11373	2.23273	2.57884	2.40579	1.13817	0.683336
chr1:156854511-156855135	624	Genebody	INSRR	2.03996	1.96587	2.00292	1.09337	0.451747	0.772558	0.385717	0.0476075	Down
chr1:156863004-156863940	936	Promoter	NTRK1	3.47385	3.57679	3.52532	2.49653	1.63263	2.06458	0.585643	0.106298
chr1:156866245-156866723	478	Genebody	NTRK1	1.47625	0.775243	1.12575	2.31941	3.63148	2.97544	2.64308	0.034907	Up
chr1:156875012-156875361	349	Promoter	NTRK1	2.65625	2.01375	2.335	2.10153	1.06277	1.58215	0.677581	0.403166
chr1:156882868-156883673	805	Intergenic		2.06255	1.88894	1.97575	1.22892	0.700348	0.964634	0.488238	0.078485
chr1:156894001-156896844	2843	Promoter	PEAR1	1.74231	1.71694	1.72962	3.50371	5.94914	4.72642	2.73263	0.00267395	Up
chr1:156897328-156900785	3457	Genebody	PEAR1	1.70502	1.47113	1.58808	2.69886	4.96546	3.83216	2.41308	0.0099226	Up
chr1:156902204-156903174	970	Genebody	PEAR1	2.01125	1.59398	1.80261	3.41131	6.27102	4.84117	2.68564	0.0057271	Up
chr1:156903464-156904341	877	Promoter	PEAR1	2.01943	2.14183	2.08063	1.5559	0.828939	1.19242	0.573105	0.142812
chr1:156906643-156907583	940	Promoter	PEAR1	1.76633	1.35938	1.56285	3.48389	7.02357	5.25373	3.36163	0.00122574	Up
chr1:156907758-156909288	1530	Promoter	PEAR1	1.06711	1.00221	1.03466	2.24076	3.50059	2.87068	2.77452	0.00307536	Up
chr1:156910932-156911454	522	Promoter	PEAR1	3.10123	2.96198	3.03161	2.02588	0.937928	1.4819	0.488817	0.0883603
chr1:156912709-156913457	748	Promoter	PEAR1	0.980377	1.16165	1.07101	2.41711	5.07767	3.74739	3.49892	0.00217611	Up
chr1:156914248-156915007	759	Promoter	PEAR1	2.38808	1.93608	2.16208	4.02256	6.9588	5.49068	2.53954	0.00860796	Up
chr1:156919022-156919963	941	Promoter	LRRC71	1.45567	1.56162	1.50865	4.02397	7.26837	5.64617	3.74254	0.000323527	Up
chr1:156922965-156923413	448	Promoter	LRRC71	1.48246	0.998293	1.24037	2.05593	3.47726	2.76659	2.23045	0.0755336
chr1:156926120-156928740	2620	Promoter	LRRC71	2.09656	2.07767	2.08712	2.22647	2.44629	2.33638	1.11943	0.69161
chr1:156929823-156930271	448	Promoter	LRRC71	2.93403	2.79522	2.86462	2.20822	0.596102	1.40216	0.489474	0.135475
chr1:156932092-156932492	400	Promoter	LRRC71	3.00939	2.10839	2.55889	1.83358	0.815997	1.32479	0.51772	0.159857
chr1:156946051-156946787	736	Promoter	ARHGEF11	1.93632	2.18756	2.06194	2.06255	3.38655	2.72455	1.32135	0.415678
chr1:15696300-15697531	1231	Genebody	PLEKHM2	0.696871	0.446353	0.571612	1.44101	3.14564	2.29332	4.01203	0.00120972	Up
chr1:156969380-156969820	440	Promoter	ARHGEF11	2.13833	2.23618	2.18725	1.27924	0.741815	1.01053	0.462008	0.10514
chr1:156975939-156976770	831	Genebody	ARHGEF11	1.66501	1.79909	1.73205	0.923641	0.285657	0.604649	0.349094	0.0332684	Down
chr1:156982914-156983410	496	Genebody	ARHGEF11	1.9527	1.62303	1.78786	1.65064	0.927269	1.28895	0.720945	0.453722
chr1:156994831-156995716	885	Genebody	ARHGEF11	1.75103	1.54493	1.64798	1.19492	0.620275	0.907599	0.550735	0.138515
chr1:157000626-157001256	630	Genebody	ARHGEF11	1.60325	1.84573	1.72449	2.68032	5.32223	4.00127	2.32026	0.0334427	Up
[truncated: 130,967 more rows]
