# Supplementary material for: Ascorbate Suppresses VEGF Expression in Retinal Pigment Epithelial Cells
Source: Invest Ophthalmol Vis Sci. 2018 Jul;59(8):3608–18. doi: 10.1167/iovs.18-24101 (PMC6049987; doi:10.1167/iovs.18-24101)
Supplement: Supplement 2 [file iovs-59-08-22_s02.xlsx]

## Sheet: ARPE19_RNA.REDO.RCPMtable
Genomic Information				Fragments Per Kilobase per Million (FPKM)									False Discovery Rate
Ensembl ID	Gene Name	Location	Sense	0 mM Ascorbate Replicate 1	0 mM Ascorbate Replicate 2	0 mM Ascorbate Replicate 3	0 mM Ascorbate Average	50 mM Ascorbate Replicate 1	50 mM Ascorbate Replicate 2	50 mM Ascorbate Replicate 3	50 mM Ascorbate Average	Fold Change (50 mM/ 0mM)	DESeq2	edgeR	Direction
ENSG00000000003	TSPAN6	chrX:100627109-100639991	-	40.6909	41.2583	41.5408	41.1633	26.5404	30.9675	24.7572	27.4217	0.666168	3.19001e-06	0.0025458	Down
ENSG00000000419	DPM1	chr20:50934867-50958555	-	47.4188	45.8506	36.3911	43.2202	41.4636	38.6493	32.4763	37.5297	0.868338	0.0588068	0.962044
ENSG00000000457	SCYL3	chr1:169849631-169894267	-	4.6427	4.62731	4.28453	4.51818	4.34814	5.21418	4.07516	4.54583	1.00612	0.925892	0.834227
ENSG00000000460	C1orf112	chr1:169662007-169854080	+	2.58625	3.62884	2.29472	2.8366	2.29879	3.35848	2.65084	2.76937	0.976298	0.750685	0.604618
ENSG00000000971	CFH	chr1:196651878-196747504	+	11.883	13.0727	12.6233	12.5263	32.0211	37.2872	31.5004	33.6029	2.68258	1.2086e-18	2.88278e-25	Up
ENSG00000001036	FUCA2	chr6:143494811-143511690	-	25.6387	26.565	20.5841	24.2626	32.2003	32.1568	29.9178	31.425	1.2952	0.0792114	0.0139479
ENSG00000001084	GCLC	chr6:53497341-53616970	-	21.4896	21.2144	25.575	22.7597	18.917	16.0461	21.1113	18.6915	0.821254	0.538287	1
ENSG00000001167	NFYA	chr6:41072945-41099976	+	9.13489	10.4338	10.1968	9.92183	10.0407	9.74728	11.22	10.336	1.04174	0.981462	0.683844
ENSG00000001460	STPG1	chr1:24356999-24416934	-	4.68312	5.00707	4.51265	4.73428	4.08813	4.14067	5.29915	4.50932	0.952482	0.630719	0.495341
ENSG00000001461	NIPAL3	chr1:24415794-24472976	+	32.3242	27.5339	27.2391	29.0324	29.6527	25.4848	32.2498	29.1291	1.00333	0.536498	1
ENSG00000001497	LAS1L	chrX:65512582-65534775	-	14.6333	16.6685	18.871	16.7243	14.7909	12.8871	17.1027	14.9269	0.892529	0.330943	1
ENSG00000001561	ENPP4	chr6:46129993-46146699	+	12.429	14.0352	13.4733	13.3125	8.49213	9.76426	7.53829	8.59823	0.645876	2.26666e-05	0.00742411	Down
ENSG00000001629	ANKIB1	chr7:92246234-92401384	+	156.606	143.848	144.751	148.402	115.796	99.8491	110.188	108.611	0.731872	0.046519	1
ENSG00000001630	CYP51A1	chr7:92112151-92142952	-	51.8702	46.5945	55.3736	51.2794	58.2085	62.2316	53.8244	58.0882	1.13278	0.410845	0.325527
ENSG00000001631	KRIT1	chr7:92198969-92246166	-	41.73	50.8457	58.218	50.2646	37.095	35.6671	38.3194	37.0272	0.736645	0.00144323	0.240084
ENSG00000002016	RAD52	chr12:912077-990053	-	15.513	15.9556	15.1112	15.5266	13.5721	13.4682	9.78758	12.276	0.790641	0.844687	1
ENSG00000002079	MYH16	chr7:99238794-99311130	+	2.31494	3.50879	0.657376	2.16037	0.271061	0.259199	0.142821	0.22436	0.103853	3.83811e-13	2.34056e-10	Down
ENSG00000002330	BAD	chr11:64269830-64284704	-	2.27947	2.74698	3.16084	2.7291	6.20559	6.11833	5.03836	5.78743	2.12064	0.0020223	0.000465523	Up
ENSG00000002549	LAP3	chr4:17577192-17607972	+	28.3986	30.1081	20.109	26.2052	37.0703	38.431	34.3925	36.6313	1.39786	0.033681	0.00426614	Up
ENSG00000002586	CD99	chrX:2691179-2741309	+	61.5033	51.4909	50.7437	54.5793	58.6323	50.0461	56.3742	55.0175	1.00803	0.8442	0.808864
ENSG00000002822	MAD1L1	chr7:1815793-2233243	-	29.7575	19.1528	12.1575	20.3559	30.3444	22.439	24.4659	25.7498	1.26498	0.0200172	0.00489833	Up
ENSG00000002834	LASP1	chr17:38869859-38921770	+	82.0727	89.7825	74.0791	81.9781	64.9636	47.3473	64.3009	58.8706	0.718126	0.0925841	0.893153
ENSG00000002919	SNX11	chr17:48103357-48123074	+	3.63549	3.79493	2.58541	3.33861	3.00197	2.83219	4.70777	3.51398	1.05253	0.809582	0.69634
ENSG00000003056	M6PR	chr12:8940363-8949955	-	97.6293	109.965	138.859	115.484	73.2	85.5382	90.609	83.1157	0.719714	0.0505739	0.979293
ENSG00000003137	CYP26B1	chr2:72129238-72148038	-	1.83877	1.32223	0.8523	1.33777	3.03013	2.05386	2.63626	2.57342	1.92367	0.0785527	0.0506429
ENSG00000003147	ICA1	chr7:8113184-8262687	-	21.252	26.3278	27.723	25.1009	21.4492	19.4513	21.7688	20.8898	0.832231	0.834464	0.866507
ENSG00000003249	DBNDD1	chr16:90004865-90020128	-	2.33649	1.49066	1.67806	1.83507	1.83184	1.64141	1.67231	1.71519	0.934671	0.53689	1
ENSG00000003393	ALS2	chr2:201700554-201781189	-	53.7508	47.4954	53.8329	51.693	50.1943	42.7779	51.2582	48.0768	0.930044	0.851304	0.4304
ENSG00000003402	CFLAR	chr2:201116104-201176687	+	40.2026	42.139	46.6157	42.9858	59.5891	58.0105	53.1639	56.9212	1.32419	0.0168774	0.000637751	Up
ENSG00000003436	TFPI	chr2:187464230-187565760	-	53.7522	76.8403	58.4629	63.0185	43.9775	56.6415	48.004	49.541	0.786135	0.0627522	0.604618
ENSG00000003509	NDUFAF7	chr2:37231631-37253403	+	15.0763	17.0765	15.4905	15.8811	13.7032	14.9786	13.0562	13.9127	0.876052	0.775554	1
ENSG00000003756	RBM5	chr3:50088908-50119021	+	219.9	235.884	279.157	244.98	186.15	158.27	188.879	177.766	0.725635	0.695833	1
ENSG00000004059	ARF5	chr7:127588345-127591705	+	21.5363	19.1148	20.8221	20.4911	22.7413	20.1863	19.343	20.7569	1.01297	0.834067	1
ENSG00000004139	SARM1	chr17:28364356-28404049	+	1.77266	1.9595	1.90314	1.87843	3.48357	2.7636	2.90728	3.05148	1.62448	0.00181645	0.000487522	Up
ENSG00000004142	POLDIP2	chr17:28347177-28357522	-	10.3003	7.80553	9.2574	9.12108	13.6334	13.6252	11.62	12.9595	1.42083	0.0689339	0.0169868
ENSG00000004399	PLXND1	chr3:129555175-129606818	-	50.2921	36.7957	43.5556	43.5478	104.811	110.28	95.8718	103.654	2.38024	1.35411e-18	1.01703e-24	Up
ENSG00000004455	AK2	chr1:33007940-33080996	-	83.59	88.3876	127.835	99.9375	46.1761	44.0843	48.2188	46.1597	0.461886	2.67635e-18	6.85133e-12	Down
ENSG00000004478	FKBP4	chr12:2794953-2805423	+	21.0321	27.1842	26.3419	24.8527	19.1184	17.8291	17.3536	18.1004	0.728305	0.0312741	0.892045
ENSG00000004487	KDM1A	chr1:23019448-23083689	+	53.6808	50.3179	48.4724	50.8237	33.5815	36.3065	32.7285	34.2055	0.673023	5.65862e-08	0.00364974	Down
ENSG00000004534	RBM6	chr3:49940007-50100045	+	95.4058	83.1146	109.467	95.9958	74.0184	62.1521	69.485	68.5518	0.714113	0.00132028	0.238699
ENSG00000004700	RECQL	chr12:21468911-21501669	-	45.7173	54.4577	45.1633	48.4461	41.0047	47.4975	36.7218	41.7413	0.861604	0.253274	1
ENSG00000004766	VPS50	chr7:93232340-93361121	+	36.0495	31.5287	51.0451	39.5411	38.2897	29.6008	33.5901	33.8269	0.855486	0.445563	1
ENSG00000004779	NDUFAB1	chr16:23581002-23596356	-	113.567	97.4472	68.8011	93.2718	91.196	77.6922	76.5751	81.8211	0.877233	0.0147989	0.60919
ENSG00000004799	PDK4	chr7:95583499-95596491	-	4.67268	5.77223	6.22357	5.55616	1.9799	2.62011	2.18831	2.26277	0.407255	1.76083e-09	3.87479e-06	Down
ENSG00000004846	ABCB5	chr7:20615207-20777038	+	5.8166	2.8381	7.76578	5.47349	17.6656	14.5595	17.8434	16.6895	3.04915	1.40785e-05	1.78066e-07	Up
ENSG00000004864	SLC25A13	chr7:96120220-96322147	-	16.2993	15.3328	16.4165	16.0162	19.8763	20.8935	18.415	19.7283	1.23177	0.351278	0.0778941
ENSG00000004866	ST7	chr7:116953238-117230103	+	8.84431	7.27462	12.2454	9.45478	8.77388	9.20103	10.456	9.47697	1.00235	0.518297	0.373376
ENSG00000004897	CDC27	chr17:47117703-47189422	-	46.4169	54.0655	52.2173	50.8999	43.7559	42.7109	43.1645	43.2104	0.84893	0.227253	1
ENSG00000004961	HCCS	chrX:11111301-11123078	+	12.1357	14.329	13.2263	13.2303	14.2143	11.9382	16.5848	14.2458	1.07675	0.797365	0.591317
ENSG00000004975	DVL2	chr17:7225341-7234545	-	7.86081	6.91179	7.73198	7.50153	9.75425	9.49331	10.5325	9.92669	1.32329	0.277549	0.166853
ENSG00000005007	UPF1	chr19:18831938-18868236	+	9.27141	7.4488	10.2128	8.97767	11.2966	11.5794	11.2819	11.386	1.26825	2.67031e-06	4.22261e-07	Up
ENSG00000005022	SLC25A5	chrX:119468400-119471319	+	52.1321	35.2203	20.0002	35.7842	43.7231	31.6334	44.6624	40.0063	1.11799	0.937154	0.832527
ENSG00000005059	MCUB	chr4:109560205-109688726	+	26.069	33.7267	51.7751	37.1903	19.7806	21.9223	20.1093	20.6041	0.554018	8.79447e-05	0.00328923	Down
ENSG00000005075	POLR2J	chr7:102473118-102478907	-	11.5279	9.10367	9.49149	10.041	14.3826	12.0422	12.0521	12.8256	1.27732	0.220868	0.130595
ENSG00000005100	DHX33	chr17:5440912-5469060	-	3.18734	2.73741	3.2586	3.06112	4.084	4.02282	4.25897	4.12193	1.34654	0.0104262	0.00300425	Up
ENSG00000005156	LIG3	chr17:34980494-35009743	+	9.49114	16.2715	13.5971	13.1199	10.2267	9.31952	10.6938	10.08	0.768298	0.0199294	0.00742369	Up
ENSG00000005175	RPAP3	chr12:47661249-47706061	-	24.4649	33.0849	37.7109	31.7536	25.2835	23.3816	31.9798	26.8816	0.846571	0.0456243	0.604618
ENSG00000005187	ACSM3	chr16:20610243-20797581	+	1.27082	1.42397	2.30715	1.66731	1.56179	1.07454	1.16164	1.26599	0.759299	0.191558	0.632656
ENSG00000005189	AC004381.6	chr16:20806429-20849668	+	1.06839	2.55207	1.96608	1.86218	1.96729	3.04084	1.7625	2.25688	1.21195	0.426514	0.378843
ENSG00000005194	CIAPIN1	chr16:57428169-57447528	-	29.1236	27.8563	19.0416	25.3405	22.9102	23.625	24.2454	23.5935	0.93106	0.19585	0.0954221
ENSG00000005206	SPPL2B	chr19:2328615-2354806	+	10.0898	2.89936	3.69375	5.56097	15.1173	9.18247	11.2014	11.8337	2.128	0.0449639	0.0210367	Up
ENSG00000005238	FAM214B	chr9:35104112-35116341	-	26.0423	21.0093	11.8788	19.6435	20.8457	16.5643	19.4805	18.9635	0.965385	0.351037	0.178263
ENSG00000005243	COPZ2	chr17:48026167-48038030	-	22.8641	24.5568	21.3602	22.927	22.9095	24.8867	20.2327	22.6763	0.989064	0.578427	1
ENSG00000005302	MSL3	chrX:11758159-11775753	+	42.0746	46.7048	47.4056	45.395	46.4923	30.7339	49.1946	42.1403	0.928302	0.999403	0.607391
ENSG00000005339	CREBBP	chr16:3725054-3880726	-	13.9415	24.3759	31.0115	23.1096	16.8755	11.9562	21.0982	16.6433	0.720189	0.0221125	0.000730231	Up
ENSG00000005379	TSPOAP1	chr17:58301228-58328760	-	5.27154	3.89769	3.98019	4.38314	4.97252	3.074	5.24692	4.43115	1.01095	0.546705	0.383986
ENSG00000005436	GCFC2	chr2:75652000-75710989	-	11.6214	12.4336	15.2861	13.1137	12.7116	12.5826	11.4693	12.2545	0.934481	0.716252	1
ENSG00000005448	WDR54	chr2:74421678-74425755	+	40.368	42.6551	32.6314	38.5515	10.3164	14.9008	10.3527	11.8566	0.307553	8.73501e-19	2.47728e-12	Down
ENSG00000005469	CROT	chr7:87345681-87399795	+	10.9855	15.6251	24.2759	16.9622	15.3567	18.1839	16.9149	16.8185	0.99153	0.768974	0.529004
ENSG00000005483	KMT2E	chr7:105014179-105114361	+	60.4939	56.9496	77.3003	64.9146	49.0646	48.0031	51.7734	49.6137	0.764292	0.0486774	0.604618
ENSG00000005486	RHBDD2	chr7:75842602-75888926	+	3.89058	4.22644	5.12108	4.4127	3.38608	3.89839	3.50896	3.59781	0.815331	0.127621	0.0760894
ENSG00000005700	IBTK	chr6:82169983-82247754	-	20.2176	19.0391	14.3152	17.8573	18.5219	19.329	17.4712	18.4407	1.03267	0.87894	0.808864
ENSG00000005801	ZNF195	chr11:3339261-3379222	-	10.4448	12.2115	12.1176	11.5913	13.3008	12.9798	12.5312	12.9373	1.11612	0.876139	0.604618
ENSG00000005810	MYCBP2	chr13:77044655-77327050	-	15.348	13.4381	19.7607	16.1823	19.3683	14.3095	19.5991	17.759	1.09743	0.186517	0.0330801
ENSG00000005812	FBXL3	chr13:76992598-77027195	-	41.4735	42.7287	43.3405	42.5142	36.946	40.308	34.9794	37.4111	0.879967	0.0325385	0.705992
ENSG00000005882	PDK2	chr17:50094737-50112152	+	10.8018	7.75076	9.54885	9.36714	12.7908	10.7357	15.1505	12.8923	1.37634	0.225443	0.130264
ENSG00000005884	ITGA3	chr17:50055968-50090481	+	183.56	177.989	126.959	162.836	173.307	149.707	161.96	161.658	0.992766	0.633125	0.427538
ENSG00000005889	ZFX	chrX:24149173-24216255	+	28.656	20.0998	25.8401	24.8653	22.1247	20.8016	21.7569	21.5611	0.867115	0.214842	1
ENSG00000005893	LAMP2	chrX:120427827-120469365	-	149.012	143.901	115.454	136.122	124.368	115.904	108.274	116.182	0.853512	0.0169267	0.821375
ENSG00000006007	GDE1	chr16:19501689-19522145	-	43.6449	48.004	46.6157	46.0882	37.6951	42.7888	36.0113	38.8317	0.842553	0.0957776	1
ENSG00000006015	C19orf60	chr19:18588685-18592336	+	3.18482	6.03801	3.03737	4.08673	5.35349	6.62801	5.41322	5.79824	1.4188	0.0118075	0.0045716	Up
ENSG00000006025	OSBPL7	chr17:47807372-47821834	-	2.87036	3.51517	4.335	3.57351	6.11972	5.93155	4.99423	5.68183	1.58999	0.0163286	0.00722163	Up
ENSG00000006042	TMEM98	chr17:32927910-32945106	+	52.3186	32.6681	28.5294	37.8387	62.765	68.8302	71.538	67.7111	1.78947	0.0262503	0.0038116	Up
ENSG00000006062	MAP3K14	chr17:45263121-45317040	-	1.9057	1.72514	1.75508	1.79531	1.40996	1.0497	2.09904	1.51957	0.846411	0.80432	0.742629
ENSG00000006118	TMEM132A	chr11:60924463-60937159	+	16.6989	19.0652	22.7401	19.5014	25.4877	31.5471	23.8477	26.9608	1.38251	3.48817e-07	2.47003e-07	Up
ENSG00000006125	AP2B1	chr17:35578046-35726409	+	40.9769	48.2844	98.8157	62.6923	35.07	35.2238	33.5571	34.617	0.552172	0.968836	0.56771
ENSG00000006194	ZNF263	chr16:3263800-3301401	+	20.5984	19.1843	15.5158	18.4328	14.3717	14.4488	13.8469	14.2225	0.771583	0.0234606	0.759418
ENSG00000006282	SPATA20	chr17:50543058-50555852	+	8.69426	6.16971	5.41261	6.75886	16.0935	13.4728	16.941	15.5024	2.29365	1.5984e-09	4.76421e-11	Up
ENSG00000006327	TNFRSF12A	chr16:3018445-3022383	+	129.035	120.188	92.3313	113.851	146.114	178.705	113.727	146.182	1.28397	0.06639	0.00593046
ENSG00000006432	MAP3K9	chr14:70722526-70809534	-	2.05312	1.48494	1.67702	1.73836	2.27613	2.19027	2.05937	2.17526	1.25133	0.384495	0.199487
ENSG00000006451	RALA	chr7:39623483-39708124	+	86.9656	117.819	184.035	129.607	66.5727	41.89	98.2877	68.9168	0.531739	0.00214051	0.0339884	Down
ENSG00000006453	BAIAP2L1	chr7:98291651-98401068	-	14.3756	12.7957	19.1588	15.4434	12.2897	8.12335	13.2036	11.2056	0.72559	0.245108	1
ENSG00000006459	KDM7A	chr7:140084746-140177035	-	7.17359	6.14383	7.47632	6.93125	3.95494	3.03746	3.6178	3.53673	0.510259	8.45129e-12	9.51361e-08	Down
ENSG00000006468	ETV1	chr7:13891228-13991425	-	18.1429	17.905	10.6462	15.5647	30.53	22.7987	25.3284	26.219	1.68452	0.000149065	2.83404e-06	Up
ENSG00000006530	AGK	chr7:141551189-141655244	+	7.26497	7.48116	5.57858	6.7749	9.09987	8.70288	7.1461	8.31628	1.22751	0.197863	0.130574
ENSG00000006534	ALDH3B1	chr11:68008578-68029282	+	1.90493	0.686366	0.894131	1.16181	2.35349	2.62079	3.55862	2.8443	2.44816	0.00796898	0.00253166	Up
ENSG00000006576	PHTF2	chr7:77798792-77957503	+	22.8969	26.0367	24.7338	24.5558	22.4049	22.0948	24.7014	23.067	0.939372	0.496373	0.162746
ENSG00000006607	FARP2	chr2:241356243-241494841	+	9.50039	7.29484	7.70683	8.16735	9.71795	10.2555	8.77362	9.58236	1.17325	0.624106	0.361863
ENSG00000006625	GGCT	chr7:30496621-30504844	-	42.1252	47.1363	47.4866	45.5827	47.5301	43.9291	43.5834	45.0142	0.987528	0.430686	1
ENSG00000006634	DBF4	chr7:87876216-87909541	+	4.95324	5.68872	4.64577	5.09591	9.11538	7.3958	8.72135	8.41084	1.65051	0.00411452	0.0018645	Up
ENSG00000006652	IFRD1	chr7:112422968-112481017	+	49.9079	55.3564	64.3194	56.5279	47.834	53.0938	49.5909	50.1729	0.887578	0.619053	0.988353
ENSG00000006695	COX10	chr17:14069496-14208677	+	5.76978	6.70656	8.45575	6.97736	8.38575	7.97879	8.15652	8.17369	1.17146	0.585375	0.410956
ENSG00000006704	GTF2IRD1	chr7:74453790-74602604	+	13.6016	11.3709	8.48356	11.152	10.3584	7.62523	12.4357	10.1398	0.909232	0.0128453	0.00229646	Up
ENSG00000006712	PAF1	chr19:39385852-39391195	-	27.4877	28.3383	34.7206	30.1822	29.8442	17.1983	31.4011	26.1479	0.866334	0.614572	1
ENSG00000006715	VPS41	chr7:38722963-38932394	-	60.8862	70.733	115.211	82.2767	50.5692	58.5644	52.1217	53.7518	0.653305	0.0358488	0.747283
ENSG00000006744	ELAC2	chr17:12992391-13018187	-	17.4762	15.2661	16.8137	16.5187	20.2441	21.6324	22.6341	21.5035	1.30177	0.000555797	1.97392e-05	Up
ENSG00000006756	ARSD	chrX:2903970-2929351	-	7.86195	7.60649	6.4803	7.31625	8.79488	9.53276	8.94507	9.0909	1.24256	0.102496	0.032305
ENSG00000006757	PNPLA4	chrX:7898247-7927739	-	4.71599	3.77151	4.52915	4.33888	3.68886	1.76279	3.92809	3.12658	0.720596	0.225186	0.974433
ENSG00000006831	ADIPOR2	chr12:1688574-1788678	+	12.7562	10.6652	9.47776	10.9664	13.8404	13.4844	13.5768	13.6339	1.24324	0.134631	0.0300344
ENSG00000006837	CDKL3	chr5:134286350-134371047	-	5.25371	4.68572	5.59021	5.17655	3.53013	3.17901	3.11239	3.27384	0.632438	0.544217	1
ENSG00000007047	MARK4	chr19:45079288-45305283	+	7.50193	4.92688	6.30596	6.24492	8.52317	6.88103	12.0096	9.13793	1.46326	0.141596	0.0724283
ENSG00000007080	CCDC124	chr19:17933016-17943991	+	28.3745	21.7853	22.2796	24.1465	30.1846	12.3988	41.3229	27.9688	1.1583	0.644748	0.604618
ENSG00000007168	PAFAH1B1	chr17:2593210-2685615	+	87.4356	78.205	87.2379	84.2928	80.3263	67.726	75.5722	74.5415	0.884316	0.25963	1
ENSG00000007202	KIAA0100	chr17:28614440-28645454	-	60.3988	36.5118	33.5642	43.4916	65.8704	51.1035	63.4979	60.1573	1.38319	0.249554	0.0604631
ENSG00000007237	GAS7	chr17:9910609-10198551	-	6.52522	5.60376	7.85401	6.661	7.27878	5.32907	8.55594	7.0546	1.05909	0.125644	0.0250029
ENSG00000007341	ST7L	chr1:112523518-112620825	-	16.0769	16.9741	27.1729	20.0746	16.7321	17.6327	16.2624	16.8757	0.84065	0.911214	0.791137
ENSG00000007372	PAX6	chr11:31784779-31818062	-	135.625	132.11	139.516	135.75	117.729	95.5523	109.232	107.504	0.791928	0.082095	1
ENSG00000007376	RPUSD1	chr16:784974-788397	-	0.673654	0.376238	0.349704	0.466532	1.79319	1.82683	2.0408	1.88694	4.04461	3.60347e-08	2.28589e-10	Up
ENSG00000007384	RHBDF1	chr16:58059-76355	-	5.33861	2.3511	2.0421	3.24394	6.70285	5.83552	8.46213	7.00017	2.15792	4.73277e-08	6.20484e-09	Up
ENSG00000007392	LUC7L	chr16:188969-229463	-	40.4725	47.5803	37.1142	41.7223	51.237	38.1073	53.3047	47.5497	1.13967	0.619472	0.266341
ENSG00000007520	TSR3	chr16:1349240-1351911	-	10.3167	10.0519	25.4431	15.2706	17.9437	16.1207	19.62	17.8948	1.17185	0.874022	0.753234
ENSG00000007541	PIGQ	chr16:566995-584136	+	4.32783	3.04947	3.66454	3.68061	5.69139	4.43381	4.39896	4.84139	1.31537	0.00126038	0.00029016	Up
ENSG00000007545	CRAMP1	chr16:1612325-1677908	+	2.68278	1.96271	2.28079	2.30876	3.12405	2.72168	3.57476	3.14016	1.36011	0.371669	0.221423
ENSG00000007866	TEAD3	chr6:35473597-35497076	-	3.04921	1.63748	1.54559	2.07743	4.01952	3.26555	3.78457	3.68988	1.77618	0.00755953	0.00193595	Up
ENSG00000007923	DNAJC11	chr1:6634168-6701924	-	39.096	42.8164	39.6683	40.5269	38.0943	28.0438	38.6278	34.922	0.861698	0.836931	0.895252
ENSG00000008018	PSMB1	chr6:170535117-170553341	-	107.053	106.946	68.8283	94.2758	83.6494	92.2974	64.9768	80.3079	0.85184	0.156255	0.929797
ENSG00000008083	JARID2	chr6:15246296-15522040	+	6.78479	6.94909	6.16466	6.63285	4.43044	3.32262	4.54121	4.09809	0.617848	4.25918e-05	0.0231703	Down
ENSG00000008086	CDKL5	chrX:18425583-18653629	+	2.25024	1.86879	1.55209	1.89037	1.13094	1.37413	2.16625	1.55711	0.823703	0.463612	1
ENSG00000008128	CDK11A	chr1:1702730-1724324	-	8.19029	5.40458	6.9058	6.83356	6.47488	2.75404	9.60896	6.27929	0.918891	0.869828	1
ENSG00000008130	NADK	chr1:1751232-1780457	-	9.10452	6.06624	6.44164	7.20413	9.66494	12.1806	12.5753	11.4736	1.59264	0.0131817	0.00256897	Up
ENSG00000008256	CYTH3	chr7:6161776-6272644	-	28.5334	19.692	24.7141	24.3132	17.0075	13.5356	16.958	15.8337	0.65124	2.64247e-05	0.00208396	Down
ENSG00000008277	ADAM22	chr7:87934143-88202889	+	1.26921	1.70671	2.05459	1.67684	2.86593	2.47073	2.51696	2.61787	1.5612	0.046613	0.0190519	Up
ENSG00000008282	SYPL1	chr7:106090503-106112576	-	29.5094	30.4927	26.9828	28.995	26.9985	32.7314	28.0017	29.2439	1.00858	0.639823	1
ENSG00000008283	CYB561	chr17:63432304-63446378	-	2.02107	1.58009	1.7005	1.76722	4.61157	4.40066	4.46668	4.49297	2.54239	1.10641e-09	1.13422e-09	Up
ENSG00000008294	SPAG9	chr17:50962174-51120865	-	209.654	183.047	188.468	193.723	167.89	124.966	162.331	151.729	0.783227	0.00534951	0.808864
ENSG00000008311	AASS	chr7:122075647-122144280	-	5.60527	5.28806	3.79089	4.89474	10.2473	9.80425	9.69952	9.91702	2.02606	2.06008e-07	4.26807e-08	Up
ENSG00000008324	SS18L2	chr3:42581840-42595114	+	6.99972	6.16935	4.98899	6.05269	6.37206	8.69503	4.1846	6.41723	1.06023	0.968439	1
ENSG00000008382	MPND	chr19:4343527-4360086	+	2.09252	1.13791	1.38342	1.53795	5.32736	4.50394	3.17814	4.33648	2.81965	0.0429618	0.0145856	Up
ENSG00000008394	MGST1	chr12:16347142-16609259	+	27.0256	27.4719	26.5785	27.0253	68.1655	40.3582	66.2471	58.2569	2.15564	2.11711e-06	4.8696e-08	Up
ENSG00000008405	CRY1	chr12:106991364-107093829	-	39.5446	37.0829	42.878	39.8352	37.827	36.0343	36.6791	36.8468	0.924982	0.360564	1
ENSG00000008441	NFIX	chr19:12995608-13098796	+	9.43702	5.60085	7.33151	7.45646	12.429	9.59826	16.4945	12.8406	1.72208	0.00746173	0.000302952	Up
ENSG00000008513	ST3GAL1	chr8:133454848-133571940	-	1.20283	2.29738	1.04033	1.51351	3.49409	2.93133	2.75616	3.06053	2.02213	3.12483e-07	1.01324e-07	Up
ENSG00000008517	IL32	chr16:3065297-3082192	+	3.7559	2.31703	1.30422	2.45905	6.77369	4.27207	9.1551	6.73362	2.7383	8.25422e-05	1.03686e-05	Up
ENSG00000008710	PKD1	chr16:2088710-2135898	-	3.13998	2.72631	3.33533	3.06721	8.10714	4.49539	6.9696	6.52404	2.12703	2.50732e-14	4.85527e-16	Up
ENSG00000008838	MED24	chr17:40019097-40061215	-	9.69863	9.33234	9.14122	9.39073	10.844	10.9918	13.4109	11.7489	1.25112	0.00118289	0.000113477	Up
ENSG00000008853	RHOBTB2	chr8:22987417-23020199	+	3.03541	1.88171	2.47642	2.46451	3.86364	1.84503	4.72377	3.47748	1.41102	0.244734	0.168625
ENSG00000008869	HEATR5B	chr2:36968383-37084342	-	9.73009	10.1906	8.65474	9.52514	11.1361	12.355	10.0525	11.1812	1.17386	0.727444	0.324391
ENSG00000008952	SEC62	chr3:169966635-169998373	+	158.853	170.562	194.233	174.549	125.669	86.8748	140.272	117.605	0.673765	0.00031947	0.048308	Down
ENSG00000008988	RPS20	chr8:56067295-56074581	-	1536.95	1751.37	1349.45	1545.92	882.27	1264.6	813.589	986.82	0.638337	4.49357e-05	0.00790063	Down
ENSG00000009307	CSDE1	chr1:114716913-114758676	-	634.883	756.407	616.042	669.111	419.632	485.428	435.927	446.996	0.668044	9.27953e-05	0.227247
ENSG00000009335	UBE3C	chr7:157138913-157269372	+	47.0851	55.0982	61.6405	54.6079	47.6303	45.9458	49.3815	47.6525	0.87263	0.972571	0.604618
ENSG00000009413	REV3L	chr6:111299028-111483715	-	33.3322	39.4317	29.3234	34.0291	36.5777	42.7911	28.8867	36.0852	1.06042	0.899267	0.607271
ENSG00000009780	FAM76A	chr1:27725979-27763122	+	6.15345	6.18611	13.3637	8.56775	8.69677	8.97147	8.52123	8.72982	1.01892	0.324816	0.167383
ENSG00000009830	POMT2	chr14:77274956-77320884	-	20.4053	17.8343	20.8235	19.6877	24.7277	20.4801	22.3064	22.5047	1.14309	0.0177335	0.00644501	Up
ENSG00000009844	VTA1	chr6:142147162-142224689	+	49.4969	51.0671	62.5857	54.3832	36.587	41.1875	34.299	37.3578	0.686937	0.00130883	0.274489
ENSG00000009954	BAZ1B	chr7:73440398-73522278	-	51.8781	48.4863	49.5655	49.9766	47.8873	41.9615	51.1005	46.9831	0.940101	0.237923	1
ENSG00000010017	RANBP9	chr6:13621498-13711564	-	32.844	31.6802	30.9365	31.8202	26.4921	23.0126	22.2318	23.9122	0.751477	4.96365e-05	0.0589521
ENSG00000010072	SPRTN	chr1:231337104-231355023	+	13.684	14.2102	13.0804	13.6582	15.159	13.3911	15.2075	14.5859	1.06792	0.320308	0.179345
ENSG00000010165	METTL13	chr1:171781664-171814023	+	10.897	7.52012	5.51069	7.97594	9.12664	9.77217	12.4353	10.4447	1.30953	0.141377	0.0695135
ENSG00000010219	DYRK4	chr12:4562204-4615302	+	25.3956	23.2331	21.7519	23.4602	20.0999	21.5779	19.4856	20.3878	0.869038	0.0761956	0.811476
ENSG00000010244	ZNF207	chr17:32350117-32381886	+	118.599	124.931	94.9704	112.833	111.176	115.212	114.77	113.719	1.00785	0.881169	0.71558
ENSG00000010256	UQCRC1	chr3:48599002-48610976	-	116.827	86.8078	54.9756	86.2035	91.4016	89.1484	83.6352	88.0617	1.02156	0.820703	0.495341
ENSG00000010270	STARD3NL	chr7:38178222-38230671	+	29.6155	30.4393	32.8113	30.9554	26.2122	31.4524	25.6832	27.7826	0.897505	0.200294	1
ENSG00000010278	CD9	chr12:6199715-6238271	+	50.2632	58.5776	48.3069	52.3826	44.9384	55.2194	39.8191	46.659	0.890735	0.297264	1
ENSG00000010292	NCAPD2	chr12:6493356-6531955	+	17.4981	15.0962	28.5924	20.3956	18.1723	12.303	17.5148	15.9967	0.784322	0.957498	0.604618
ENSG00000010295	IFFO1	chr12:6538375-6556083	-	3.45945	3.33197	2.73252	3.17465	6.73235	5.67625	7.46621	6.62494	2.08683	3.48966e-08	1.62311e-08	Up
ENSG00000010318	PHF7	chr3:52410657-52423641	+	5.19813	4.63257	4.98483	4.93851	3.72756	4.03308	3.32481	3.69515	0.748232	0.890882	1
ENSG00000010322	NISCH	chr3:52455118-52493071	+	28.6368	24.9831	18.4673	24.0291	32.4284	24.9508	26.522	27.9671	1.16388	0.020144	0.00116968	Up
ENSG00000010361	FUZ	chr19:49806869-49817376	-	5.16846	8.1578	12.2925	8.53959	4.84527	4.06865	4.91318	4.60903	0.539726	0.0731519	0.485473
ENSG00000010404	IDS	chrX:149476990-149521096	-	21.8297	19.9567	20.0927	20.6264	21.5266	21.184	20.5023	21.071	1.02155	0.465967	1
ENSG00000010539	ZNF200	chr16:3222325-3236221	-	5.65958	5.81057	3.99927	5.15647	4.68007	5.06639	3.81985	4.5221	0.876976	0.191728	1
ENSG00000010626	LRRC23	chr12:6873569-6914243	+	6.91984	7.22877	8.78137	7.64333	5.41556	6.55918	7.77688	6.58387	0.861388	0.138267	0.808864
ENSG00000010704	HFE	chr6:26087281-26098343	+	9.90046	8.74223	10.3568	9.6665	10.7602	6.99436	14.7302	10.8283	1.12018	0.599135	0.379173
ENSG00000010803	SCMH1	chr1:41027200-41242154	-	8.98372	6.50717	5.99366	7.16152	8.64376	7.5494	9.84473	8.6793	1.21194	0.652184	0.494579
ENSG00000010810	FYN	chr6:111660332-111873452	-	40.8329	37.2822	43.6572	40.5908	39.7494	31.4636	37.636	36.283	0.893873	0.23583	1
ENSG00000010818	HIVEP2	chr6:142751467-142956698	-	15.2373	14.8302	17.7716	15.9464	12.3395	11.808	13.0029	12.3835	0.77657	0.00477707	0.266766
ENSG00000011007	ELOA	chr1:23743155-23762059	+	20.8863	20.2318	14.3586	18.4922	20.0394	16.1989	20.3859	18.8747	1.02068	0.260946	1
ENSG00000011009	LYPLA2	chr1:23790970-23795539	+	3.34274	1.93287	2.18697	2.48753	5.84967	4.65272	4.70233	5.06824	2.03746	2.85564e-05	1.03845e-05	Up
ENSG00000011021	CLCN6	chr1:11806096-11843144	+	2.96799	1.95541	1.69514	2.20618	3.31886	3.01724	3.67582	3.33731	1.51271	0.277033	0.166689
ENSG00000011028	MRC2	chr17:62627401-62693597	+	32.3815	23.8856	20.3417	25.5363	39.3292	34.5119	30.4349	34.7587	1.36115	0.000291841	1.16986e-06	Up
ENSG00000011052	NME1-NME2	chr17:51153590-51171744	+	4.57057	4.34588e-08	1.81588	2.12882	9.70687	9.46227	6.97777	8.71564	4.09412	NA	1
ENSG00000011105	TSPAN9	chr12:3077355-3286564	+	7.48686	7.31193	5.33128	6.71002	6.57318	5.02452	6.72649	6.10806	0.910289	0.835319	1
ENSG00000011114	BTBD7	chr14:93237550-93333092	-	8.11519	5.94959	4.12925	6.06468	7.64828	8.22971	6.13699	7.33833	1.21001	0.775684	1
ENSG00000011132	APBA3	chr19:3750819-3761699	-	2.12401	1.11843	1.23846	1.49363	1.84922	3.18256	2.65275	2.56151	1.71495	0.236034	0.154268
ENSG00000011143	MKS1	chr17:58205437-58219605	-	9.44683	12.7138	7.6631	9.94124	8.58925	9.49707	9.28477	9.1237	0.917762	0.462434	1
ENSG00000011198	ABHD5	chr3:43690113-43734371	+	15.8317	16.1954	12.1451	14.7241	20.6122	22.8777	14.1384	19.2094	1.30463	0.350317	0.179669
ENSG00000011201	ANOS1	chrX:8528874-8732186	-	28.6758	26.5048	27.2069	27.4625	26.6027	28.1297	25.0294	26.5873	0.96813	0.437409	1
ENSG00000011243	AKAP8L	chr19:15380048-15419141	-	46.4991	45.5466	46.3017	46.1158	44.0484	34.6801	34.403	37.7105	0.817735	0.948078	0.70429
ENSG00000011258	MBTD1	chr17:51177425-51260163	-	14.2301	13.2288	15.1957	14.2182	9.56962	9.31527	9.82292	9.56927	0.67303	1.53646e-05	0.0661279
ENSG00000011260	UTP18	chr17:51260528-51297936	+	34.7177	35.4015	34.7344	34.9512	37.3592	35.5359	40.7422	37.8791	1.08377	0.884751	0.808864
ENSG00000011275	RNF216	chr7:5620047-5781739	-	21.2462	18.249	18.6984	19.3979	19.0979	17.5613	20.3614	19.0069	0.979843	0.86404	0.716563
ENSG00000011295	TTC19	chr17:15999380-16045015	+	24.7207	23.1531	23.7327	23.8688	24.7277	23.1643	21.9649	23.2856	0.975566	0.536405	1
ENSG00000011304	PTBP1	chr19:797075-812327	+	14.922	11.2463	11.051	12.4064	39.7993	23.9522	40.5117	34.7544	2.80132	8.14225e-07	5.88175e-10	Up
ENSG00000011376	LARS2	chr3:45388506-45549421	+	5.52173	7.84135	9.64734	7.67014	10.3381	8.8017	7.05067	8.73016	1.1382	0.0292519	0.0100604	Up
ENSG00000011405	PIK3C2A	chr11:17077730-17207983	-	53.3699	56.1412	61.3067	56.9393	54.822	47.9769	49.4745	50.7578	0.891438	0.283313	1
ENSG00000011422	PLAUR	chr19:43646095-43670547	-	16.0661	19.1937	12.8926	16.0508	17.5503	16.5199	16.7657	16.9453	1.05573	0.119194	0.0633873
ENSG00000011426	ANLN	chr7:36389806-36453791	+	46.7357	49.8402	51.5412	49.3724	57.6966	42.7097	52.4047	50.937	1.03169	0.731514	0.352081
ENSG00000011451	WIZ	chr19:15419980-15449951	-	1.72313	1.20916	1.72075	1.55101	2.78959	2.00471	3.4021	2.73213	1.76152	0.0141928	0.00346344	Up
ENSG00000011454	RABGAP1	chr9:122940833-123104866	+	16.1605	18.7357	23.6525	19.5162	18.5134	18.5993	21.1897	19.4341	0.995793	0.981462	0.552862
ENSG00000011465	DCN	chr12:91140484-91183123	-	0.906198	0.383062	0.648453	0.645904	2.40958	2.05802	2.47718	2.31493	3.58401	0.000365762	1.14564e-05	Up
ENSG00000011478	QPCTL	chr19:45692483-45703989	+	2.9369	1.88058	1.38995	2.06914	1.93886	1.38704	1.35862	1.56151	0.754663	0.465967	1
ENSG00000011485	PPP5C	chr19:46346994-46392981	+	42.5475	46.4663	33.6004	40.8714	31.6223	32.2399	38.9719	34.278	0.83868	0.793418	0.55177
ENSG00000011523	CEP68	chr2:65056366-65087004	+	5.50083	4.6541	4.93608	5.03034	4.24866	4.36155	4.36381	4.32467	0.859718	0.128525	1
ENSG00000011566	MAP4K3	chr2:39249266-39437312	-	30.7536	29.9717	44.7294	35.1516	35.947	37.7253	34.6526	36.1083	1.02722	0.601956	0.17121
ENSG00000011638	TMEM159	chr16:21158377-21180616	+	5.89125	4.39345	4.87931	5.05467	7.00306	4.46026	7.10922	6.19085	1.22478	0.268461	0.204272
ENSG00000012048	BRCA1	chr17:43044295-43170245	-	4.31946	5.29067	3.22985	4.27999	4.5947	5.18334	3.8997	4.55925	1.06525	0.937154	0.964344
ENSG00000012061	ERCC1	chr19:45407333-45478828	-	29.2065	23.9178	23.9511	25.6918	30.4481	24.858	28.5033	27.9365	1.08737	0.234314	0.102338
ENSG00000012171	SEMA3B	chr3:50267558-50277546	+	35.7274	28.8722	16.3318	26.9771	33.8786	32.9289	34.3198	33.7091	1.24954	0.0156494	0.001544	Up
ENSG00000012174	MBTPS2	chrX:21839636-21885424	+	5.38656	5.51963	5.23659	5.38093	6.51632	8.30975	7.76784	7.5313	1.39963	0.0294332	0.00559184	Up
ENSG00000012232	EXTL3	chr8:28600469-28755599	+	9.89329	10.852	13.4868	11.4107	11.5315	10.1971	12.9965	11.575	1.0144	0.0336483	0.00833995	Up
ENSG00000012660	ELOVL5	chr6:53267398-53349179	-	49.5963	58.6643	55.2792	54.5133	57.5805	57.2475	57.1125	57.3135	1.05137	0.768386	0.842049
ENSG00000012817	KDM5D	chrY:19703865-19744939	-	1.79502	2.02176	2.46693	2.09457	2.20371	2.20285	1.55234	1.9863	0.948309	0.390207	0.300763
ENSG00000012822	CALCOCO1	chr12:53708517-53727745	-	89.8724	79.4595	84.8824	84.7381	80.0425	78.9961	73.5918	77.5435	0.915096	0.713528	0.899054
ENSG00000012963	UBR7	chr14:93207056-93229215	+	24.0949	23.8944	15.9793	21.3229	21.8822	19.2177	23.22	21.44	1.00549	0.228041	1
ENSG00000012983	MAP4K5	chr14:50418501-50561126	-	69.0237	66.266	76.8686	70.7194	66.8721	59.7063	66.1136	64.2307	0.908246	0.0666662	1
ENSG00000013016	EHD3	chr2:31234337-31269447	+	5.3548	4.95559	4.424	4.91146	6.79752	6.55477	7.11912	6.8238	1.38936	0.00962371	0.00367794	Up
ENSG00000013275	PSMC4	chr19:39971005-39981441	+	18.5414	11.4619	7.02211	12.3418	18.4427	22.0653	16.7176	19.0752	1.54558	0.15021	0.0775343
ENSG00000013288	MAN2B2	chr4:6575175-6623362	+	13.0199	11.3321	14.1203	12.8241	15.8406	12.5434	19.6679	16.0173	1.249	0.369263	0.0994737
ENSG00000013306	SLC25A39	chr17:44319625-44324870	-	7.70182	4.18463	5.04726	5.64457	11.3169	11.0954	11.8724	11.4282	2.02464	0.000652084	8.07495e-05	Up
ENSG00000013364	MVP	chr16:29820394-29848039	+	73.1204	69.8807	43.0296	62.0102	90.8216	80.1479	80.5325	83.834	1.35194	5.55441e-06	4.03039e-08	Up
ENSG00000013374	NUB1	chr7:151341699-151378449	+	181.566	164.342	159.749	168.552	148.762	106.953	142.867	132.861	0.788246	0.069014	1
ENSG00000013375	PGM3	chr6:83161150-83193936	-	39.3864	46.5179	37.4147	41.1063	31.8592	37.7429	32.333	33.9784	0.826597	0.109061	1
ENSG00000013392	RWDD2A	chr6:83193379-83198932	+	3.73861	4.86172	5.79638	4.7989	4.70233	3.96757	4.57105	4.41365	0.919721	0.540307	1
ENSG00000013441	CLK1	chr2:200853009-200864744	-	107.053	117.551	128.796	117.8	86.7696	86.3579	85.5865	86.238	0.732071	0.00692737	0.604618
ENSG00000013503	POLR3B	chr12:106357658-106510198	+	5.87485	7.93972	8.25953	7.35803	13.2878	11.7573	13.9824	13.0092	1.76802	6.76335e-05	1.88558e-05	Up
ENSG00000013523	ANGEL1	chr14:76786178-76826246	-	3.2871	2.53417	1.47686	2.43271	4.78086	3.87733	4.33447	4.33089	1.78027	0.0135551	0.00529874	Up
ENSG00000013561	RNF14	chr5:141958328-141990291	+	45.545	53.558	59.8904	52.9978	52.2521	67.3454	49.1611	56.2529	1.06142	0.875505	0.808864
ENSG00000013563	DNASE1L1	chrX:154401238-154412112	-	18.3975	15.4842	11.975	15.2856	15.5483	14.6645	12.6091	14.274	0.93382	0.23194	1
ENSG00000013573	DDX11	chr12:31073845-31104791	+	9.30016	9.27066	15.0472	11.206	12.069	10.7046	14.3937	12.3891	1.10558	0.0330147	0.0158269	Up
ENSG00000013583	HEBP1	chr12:12974864-13000273	-	6.72036	4.46387	6.32099	5.83507	10.4575	11.7848	11.4436	11.2286	1.92433	0.00090371	0.00011058	Up
ENSG00000013588	GPRC5A	chr12:12890782-12917937	+	9.76385	8.00537	9.80716	9.19213	11.7672	12.7247	12.3723	12.2881	1.3368	0.0723532	0.00452657
ENSG00000013619	MAMLD1	chrX:150361422-150514178	+	0.966329	0.641873	1.11853	0.908911	3.58195	3.39114	3.23208	3.40172	3.74264	6.97291e-20	3.51994e-20	Up
ENSG00000013810	TACC3	chr4:1721490-1745176	+	2.17076	2.37249	2.22341	2.25555	4.58921	2.76461	8.29829	5.21737	2.31312	0.00101977	0.000202211	Up
ENSG00000014123	UFL1	chr6:96521595-96555276	+	28.1688	31.3584	31.5002	30.3425	27.0006	28.6688	26.0306	27.2333	0.897532	0.195125	1
ENSG00000014138	POLA2	chr11:65261762-65305589	+	3.2064	3.9916	2.50774	3.23525	2.69411	2.6	2.04167	2.44526	0.755819	0.838855	1
ENSG00000014216	CAPN1	chr11:65180566-65212006	+	8.59369	9.29621	9.08576	8.99189	11.5211	9.5841	14.2098	11.7717	1.30914	0.00392448	0.000343307	Up
ENSG00000014641	MDH1	chr2:63588609-63607197	+	48.6073	54.5024	51.9928	51.7008	46.5759	60.0123	45.1035	50.5639	0.978009	0.888832	0.847177
ENSG00000014824	SLC30A9	chr4:41990472-42090457	+	101.09	103.381	120.563	108.345	84.783	79.8704	78.7121	81.1218	0.748739	0.000355445	0.0837727
ENSG00000014914	MTMR11	chr1:149928651-149936869	-	3.61058	3.03567	2.48603	3.04409	3.48768	3.52665	4.43771	3.81735	1.25402	0.475759	0.373752
ENSG00000014919	COX15	chr10:99711844-99732100	-	11.3008	9.96948	10.8471	10.7058	8.96999	10.7491	9.67353	9.79754	0.915162	0.26953	1
ENSG00000015133	CCDC88C	chr14:91271323-91417844	-	4.12277	7.93372	26.6861	12.9142	4.61733	4.50703	6.41204	5.1788	0.401016	0.900522	0.803777
ENSG00000015153	YAF2	chr12:42157104-42238349	-	25.7807	24.7534	27.7534	26.0958	26.2383	26.6844	25.2896	26.0708	0.999039	0.753627	0.495341
ENSG00000015171	ZMYND11	chr10:134465-254637	+	101.037	94.5701	101.734	99.1137	77.3387	71.3651	74.7258	74.4765	0.751425	0.0015449	0.604618
ENSG00000015475	BID	chr22:17734138-17774770	-	3.37355	3.71765	2.84035	3.31052	5.69034	6.00678	5.57959	5.7589	1.73958	0.0232617	0.0119655	Up
ENSG00000015479	MATR3	chr5:139293648-139331677	+	340.885	367.108	373.273	360.422	261.064	256.919	251.832	256.605	0.711957	0.966918	0.876368
ENSG00000015532	XYLT2	chr17:50346092-50363138	+	10.961	9.02691	8.03573	9.34121	11.0415	10.7636	10.3521	10.7191	1.1475	0.177504	0.0648193
ENSG00000015676	NUDCD3	chr7:44379121-44490880	-	59.6874	57.6688	73.6354	63.6639	46.2743	40.9335	43.1591	43.4556	0.682579	0.364888	1
ENSG00000016391	CHDH	chr3:53812335-53846390	-	0.904833	0.728555	0.695118	0.776169	1.92058	1.61359	1.67995	1.73804	2.23926	6.5308e-08	4.87628e-08	Up
ENSG00000016864	GLT8D1	chr3:52694488-52706032	-	62.4387	63.2511	57.3254	61.0051	50.7942	51.746	52.2272	51.5891	0.845653	0.0528222	1
ENSG00000017260	ATP2C1	chr3:130850595-131016712	+	55.7506	67.1096	90.9342	71.2648	45.8289	47.5094	54.2021	49.1801	0.690104	0.00083254	0.201072
ENSG00000017427	IGF1	chr12:102395867-102480645	-	0.0872063	0.403345	0.424168	0.304906	2.84389	1.50586	2.187	2.17892	7.14618	2.44099e-11	3.30671e-13	Up
ENSG00000017483	SLC38A5	chrX:48458537-48470256	-	3.98158	6.12175	7.90836	6.0039	4.14464	6.64124	6.5551	5.78033	0.962763	0.00847437	0.00264115	Up
ENSG00000017797	RALBP1	chr18:9475009-9538116	+	51.3057	51.8752	57.7008	53.6272	40.2491	39.0705	39.0616	39.4604	0.735828	0.000843298	0.385787
ENSG00000018189	RUFY3	chr4:70704204-70807315	+	75.4917	70.8927	66.9178	71.1007	58.7634	56.3353	56.703	57.2672	0.805438	0.000360931	0.286988
ENSG00000018236	CNTN1	chr12:40692442-41072418	+	77.7761	87.4211	62.9125	76.0366	31.6168	36.8082	27.4636	31.9629	0.420362	1.88599e-14	2.76922e-11	Down
ENSG00000018408	WWTR1	chr3:149517235-149736714	-	31.7489	34.0424	32.3107	32.7007	24.1637	24.1003	26.429	24.8977	0.761381	0.000283095	0.123766
ENSG00000018510	AGPS	chr2:177392644-177559299	+	54.7793	52.7764	47.438	51.6646	51.1905	47.0687	47.2772	48.5121	0.938983	0.44446	1
ENSG00000018610	CXorf56	chrX:119538149-119565408	-	15.0193	15.825	10.697	13.8471	13.2347	15.8969	12.3016	13.8111	0.997398	0.547655	1
ENSG00000018699	TTC27	chr2:32628032-32821051	+	9.46769	10.6603	17.7112	12.6131	9.59669	9.64212	9.17033	9.46971	0.750786	0.800551	0.906103
ENSG00000018869	ZNF582	chr19:56375846-56393545	-	1.537	1.58197	1.7749	1.63129	1.39712	1.3687	1.50392	1.42325	0.872467	0.547819	1
ENSG00000019144	PHLDB1	chr11:118606440-118658038	+	98.1365	67.1975	80.7787	82.0376	134.044	90.7	142.846	122.53	1.49358	0.00474773	0.000193717	Up
ENSG00000019186	CYP24A1	chr20:54153449-54173973	-	97.9096	98.1137	82.8488	92.9574	49.3374	48.7665	52.4263	50.1767	0.539782	4.91743e-12	1.13045e-06	Down
ENSG00000019582	CD74	chr5:150401637-150412929	-	0.0942266	0.0454288	0.0780494	0.0725683	2.8395	2.09078	3.6858	2.87203	39.5769	2.12528e-19	8.2986e-26	Up
ENSG00000019995	ZRANB1	chr10:124942123-124988189	+	28.2046	27.3844	28.6085	28.0658	21.9609	24.7766	21.7224	22.82	0.813087	0.00577919	0.508672
ENSG00000020129	NCDN	chr1:35557473-35567274	+	2.63599	2.06844	1.83283	2.17909	4.17463	4.38929	4.17183	4.24525	1.94818	0.000364318	0.000109627	Up
ENSG00000020256	ZFP64	chr20:52051663-52204308	-	4.49238	2.4521	2.52879	3.15776	3.48268	3.38474	4.86052	3.90931	1.238	0.0736597	0.0356953
ENSG00000020426	MNAT1	chr14:60734742-60969953	+	59.1786	63.2711	62.0948	61.5148	53.0783	56.9315	44.8986	51.6361	0.839409	0.0257447	0.456164
ENSG00000020577	SAMD4A	chr14:54567097-54793315	+	17.26	15.3667	15.7056	16.1108	15.4595	14.0207	15.0755	14.8519	0.921862	0.0305328	0.907024
ENSG00000020922	MRE11	chr11:94415578-94493908	-	14.7669	16.8513	14.1226	15.2469	15.7353	16.258	14.7648	15.586	1.02224	0.964886	0.56556
ENSG00000021300	PLEKHB1	chr11:73646178-73662819	+	13.3919	11.7538	13.8115	12.9857	13.537	8.49301	11.6219	11.2173	0.863817	0.257862	1
ENSG00000021355	SERPINB1	chr6:2832332-2842006	-	9.82733	12.5144	12.8733	11.7383	21.6038	20.3945	22.8731	21.6238	1.84215	1.24936e-11	1.43621e-10	Up
ENSG00000021574	SPAST	chr2:32063611-32157637	+	24.297	25.227	24.4938	24.6726	24.4053	23.3553	22.6243	23.4616	0.950919	0.378393	1
ENSG00000021645	NRXN3	chr14:78170373-79868290	+	14.5432	10.0564	13.4606	12.6867	19.8199	18.6554	20.4066	19.6273	1.54707	0.0196911	0.000372647	Up
ENSG00000021762	OSBPL5	chr11:3087116-3166739	-	1.56358	1.00035	1.21032	1.25808	2.87283	2.32055	3.07693	2.75677	2.19125	0.00029809	6.64743e-05	Up
ENSG00000021776	AQR	chr15:34851782-34969839	-	23.1036	22.0359	25.6929	23.6108	21.3828	23.1979	20.3875	21.6561	0.91721	0.362408	1
ENSG00000021826	CPS1	chr2:210477682-210679107	+	24.4449	24.2408	20.2235	22.9697	17.6196	19.2624	19.9025	18.9282	0.824048	0.336456	1
ENSG00000022267	FHL1	chrX:136146702-136211359	+	15.5435	10.7514	10.9169	12.4039	11.8796	15.0665	10.0548	12.3336	0.994332	0.552121	1
ENSG00000022277	RTFDC1	chr20:56468585-56519449	+	109.51	87.7207	75.6681	90.9663	73.9853	71.4675	70.7685	72.0738	0.792313	0.0159865	0.604618
ENSG00000022567	SLC45A4	chr8:141207166-141308305	-	1.65324	1.38901	1.76181	1.60135	2.25211	1.68765	2.24632	2.06203	1.28768	0.0405884	0.0146222	Up
ENSG00000022840	RNF10	chr12:120533480-120577594	+	91.502	73.0668	75.3271	79.9653	75.6922	57.1894	74.9759	69.2858	0.866449	0.543366	1
ENSG00000022976	ZNF839	chr14:102317377-102342702	+	5.98694	4.63882	4.90481	5.17686	4.5315	5.08396	4.97074	4.86207	0.939193	0.467737	1
ENSG00000023041	ZDHHC6	chr10:112424428-112446917	-	24.9127	27.2742	24.3999	25.5289	22.745	21.45	20.6107	21.6019	0.846173	0.0223493	0.808864
ENSG00000023171	GRAMD1B	chr11:123358428-123627774	+	1.29446	1.21935	0.930877	1.14823	2.50379	2.2788	2.87242	2.55167	2.22227	5.94509e-06	3.10539e-06	Up
ENSG00000023191	RNH1	chr11:494512-507300	-	7.48946	1.66956	1.30059	3.48654	18.0149	17.5203	15.7349	17.09	4.90172	0.0302784	5.13071e-05	Up
ENSG00000023228	NDUFS1	chr2:206114817-206159603	-	48.3371	47.0269	28.3586	41.2409	42.5777	46.2047	41.7091	43.4972	1.05471	0.921526	0.845159
ENSG00000023287	RB1CC1	chr8:52622456-52745843	-	85.6284	88.4769	92.9686	89.0246	54.5678	54.8926	50.3055	53.2553	0.598209	1.90752e-10	0.000226787	Down
ENSG00000023318	ERP44	chr9:99979179-100099040	-	12.6079	15.8147	13.8145	14.079	8.46274	9.25632	8.80119	8.84008	0.62789	8.17543e-06	0.00772329	Down
ENSG00000023330	ALAS1	chr3:52198086-52214327	+	6.75133	8.55995	8.131	7.81409	7.34785	7.7771	8.15193	7.75896	0.992944	0.785361	0.604618
ENSG00000023445	BIRC3	chr11:102317450-102339403	+	0.514967	0.559392	0.537581	0.537313	1.43501	2.05852	1.47704	1.65686	3.08359	3.21363e-07	4.12215e-08	Up
ENSG00000023516	AKAP11	chr13:42272153-42323267	+	13.4093	14.2837	13.4981	13.7304	13.0631	13.4273	12.9711	13.1538	0.95801	0.337381	1
ENSG00000023572	GLRX2	chr1:193096468-193106114	-	9.88325	10.9999	11.1196	10.6676	15.2262	15.8087	14.3128	15.1159	1.41699	0.0770696	0.0410681
ENSG00000023608	SNAPC1	chr14:61762357-61796428	+	38.5295	38.0719	57.514	44.7051	20.5481	23.6039	21.3808	21.8443	0.48863	3.492e-07	6.08436e-06	Down
ENSG00000023697	DERA	chr12:15911172-16037282	+	29.8725	28.5038	22.5203	26.9655	23.492	19.109	19.3662	20.6557	0.766005	0.000409187	0.158833
ENSG00000023734	STRAP	chr12:15882391-15903478	+	68.2693	60.3984	50.6723	59.78	55.4601	57.1441	57.8432	56.8158	0.950415	0.507682	1
ENSG00000023902	PLEKHO1	chr1:150149183-150164720	+	32.6496	34.3651	59.7191	42.2446	38.4541	36.3448	39.4599	38.0863	0.901565	0.910563	0.604618
ENSG00000023909	GCLM	chr1:93885205-93909456	-	4.41937	4.54416	3.48744	4.15032	4.45397	3.85826	3.71821	4.01015	0.966225	0.566782	1
ENSG00000024048	UBR2	chr6:42564062-42693504	+	14.1535	14.309	15.3252	14.5959	13.4574	14.3848	12.8045	13.5489	0.928268	0.396765	1
ENSG00000024422	EHD2	chr19:47713343-47743134	+	17.4317	13.7873	17.3876	16.2022	28.1963	21.6515	33.17	27.6726	1.70795	0.00113277	1.23159e-05	Up
ENSG00000024526	DEPDC1	chr1:68474152-68497221	-	2.92613	6.18164	7.07153	5.3931	6.03438	6.16907	4.62206	5.6085	1.03994	0.307745	0.174687
ENSG00000024862	CCDC28A	chr6:138773509-138793319	+	8.00546	9.46268	6.86442	8.11085	9.37208	7.97305	8.94557	8.76357	1.08047	0.819188	0.62933
ENSG00000025039	RRAGD	chr6:89364636-89412270	-	10.7382	9.62684	12.7896	11.0515	5.86256	8.30991	5.71027	6.62758	0.599697	0.00684336	0.32064
ENSG00000025156	HSF2	chr6:122399546-122433119	+	13.2573	14.8462	17.9815	15.3617	11.2358	13.9612	10.9434	12.0468	0.784212	0.113593	0.983648
ENSG00000025293	PHF20	chr20:35771974-35950381	+	28.1083	27.7015	28.565	28.1249	22.9846	21.5701	29.2084	24.5877	0.874231	0.672713	1
ENSG00000025423	HSD17B6	chr12:56752161-56787790	+	1.49085	0.556202	1.68684	1.24463	10.478	11.267	8.66036	10.1351	8.14307	2.10132e-18	5.94451e-21	Up
ENSG00000025434	NR1H3	chr11:47248300-47269032	+	3.93971	3.74334	3.71005	3.7977	7.85231	6.18694	7.48467	7.17464	1.88921	0.000566084	0.000131536	Up
ENSG00000025770	NCAPH2	chr22:50508216-50523472	+	4.52666	2.533	1.3279	2.79585	4.23208	3.84393	3.93806	4.00469	1.43237	0.12741	0.0835908
ENSG00000025772	TOMM34	chr20:44942130-44960486	-	8.39028	6.37914	6.42841	7.06594	14.1997	12.6264	13.3663	13.3975	1.89606	2.71884e-07	1.04559e-07	Up
ENSG00000025796	SEC63	chr6:107867756-107958189	-	29.7595	41.8036	57.2703	42.9445	33.4717	37.9838	36.8004	36.0853	0.840278	0.52696	1
ENSG00000025800	KPNA6	chr1:32108038-32176568	+	18.045	23.9969	30.3106	24.1175	15.4814	17.3437	16.2226	16.3492	0.677899	0.428017	1
ENSG00000026025	VIM	chr10:17228259-17237593	+	3124.49	2950.11	2208.24	2760.95	3007.83	2845.83	2687.73	2847.13	1.03122	0.789327	1
ENSG00000026103	FAS	chr10:88990582-89015785	+	38.2918	38.3875	51.2889	42.6561	31.8574	34.4579	30.4521	32.2558	0.756183	0.012667	0.604618
ENSG00000026297	RNASET2	chr6:166929504-166957191	-	23.1792	12.7436	14.3776	16.7668	18.1962	16.4561	15.475	16.7091	0.996559	0.710433	0.604618
ENSG00000026508	CD44	chr11:35138870-35232402	+	224.882	344.604	299.679	289.722	172.661	174.433	215.451	187.515	0.647225	0.00224611	0.179469
ENSG00000026652	AGPAT4	chr6:161129979-161274061	-	7.01155	4.38655	5.51475	5.63762	7.64531	8.6663	6.64249	7.65137	1.3572	0.0134448	0.00364729	Up
ENSG00000026751	SLAMF7	chr1:160739057-160754821	+	1.52416	1.38183	1.39284	1.43294	1.98235	1.49143	2.85103	2.10827	1.47129	0.172825	0.113219
ENSG00000026950	BTN3A1	chr6:26402237-26415216	+	3.50618	5.1958	4.56185	4.42128	5.57786	6.3436	5.71582	5.87909	1.32973	0.0022577	0.00112492	Up
ENSG00000027001	MIPEP	chr13:23730189-23889419	-	9.79511	7.04656	7.94684	8.26284	11.9931	10.1337	11.917	11.3479	1.37337	0.221117	0.124608
ENSG00000027075	PRKCH	chr14:61187559-61550976	+	2.69254	2.43393	2.2445	2.45699	4.88861	3.72946	2.5825	3.73352	1.51955	0.810224	0.74404
ENSG00000027697	IFNGR1	chr6:137197484-137219449	-	25.88	26.7142	25.9463	26.1802	29.6472	29.9354	26.4967	28.6931	1.09599	0.448203	0.184636
ENSG00000027847	B4GALT7	chr5:177600100-177610347	+	6.25708	3.52089	3.64591	4.47463	4.37993	5.52029	4.36978	4.75667	1.06303	0.948857	1
ENSG00000028116	VRK2	chr2:57907651-58159920	+	12.3904	15.199	15.2111	14.2668	14.0279	15.6381	14.0219	14.5626	1.02073	0.952659	0.808864
ENSG00000028203	VEZT	chr12:95217746-95302790	+	74.7649	81.6837	85.159	80.5359	69.0587	72.4348	61.1893	67.5609	0.838892	0.0595185	0.812463
ENSG00000028310	BRD9	chr5:850291-892824	-	29.5887	31.273	34.084	31.6486	25.9355	19.2482	28.791	24.6582	0.779126	0.772762	0.929289
ENSG00000028528	SNX1	chr15:64094123-64146090	+	28.5103	26.5169	30.1757	28.401	19.6077	16.5791	26.6815	20.9561	0.737866	0.0127665	0.378091
ENSG00000028839	TBPL1	chr6:133952170-133990432	+	18.8783	15.6392	18.8037	17.7737	15.8015	18.6881	13.1514	15.8803	0.893472	0.144762	1
ENSG00000029153	ARNTL2	chr12:27332854-27425289	+	26.5516	32.0545	29.8383	29.4815	22.2097	24.6473	21.4031	22.7534	0.771785	0.039477	0.604618
ENSG00000029363	BCLAF1	chr6:136256627-136289851	-	254.478	244.472	245.593	248.181	201.932	182.947	202.609	195.829	0.789059	0.0108549	0.898187
ENSG00000029364	SLC39A9	chr14:69398015-69462388	+	39.9172	37.8169	33.8386	37.1909	28.6985	35.1699	26.2594	30.0426	0.807794	0.0259361	0.567583
ENSG00000029639	TFB1M	chr6:155257509-155314493	-	13.6366	12.3468	13.2257	13.0697	9.76417	8.63897	9.33751	9.24688	0.707505	0.000991403	0.279955
ENSG00000029725	RABEP1	chr17:5282265-5385812	+	57.0978	60.3414	70.4988	62.646	56.9289	48.1204	59.6929	54.9141	0.876577	0.351209	1
ENSG00000029993	HMGB3	chrX:150980509-150990775	+	31.8392	40.8322	34.6014	35.7576	35.773	33.6844	40.5101	36.6558	1.02512	0.997968	0.707005
ENSG00000030066	NUP160	chr11:47778087-47848555	-	5.46473	5.95956	4.79363	5.40597	7.70039	9.05773	9.58051	8.77954	1.62404	0.00345808	0.000376758	Up
ENSG00000030110	BAK1	chr6:33572547-33580293	-	1.65817	1.30453	1.19744	1.38671	2.00514	2.83668	2.0246	2.28881	1.65053	0.0241997	0.00949495	Up
ENSG00000030419	IKZF2	chr2:212999691-213152427	-	6.33987	7.4168	4.12079	5.95915	4.07903	5.88081	3.91324	4.62436	0.77601	0.000196493	0.0816499
ENSG00000030582	GRN	chr17:44345086-44353102	+	36.2966	17.397	20.4072	24.7003	53.0426	38.5477	56.2656	49.2853	1.99533	4.15214e-05	1.20436e-06	Up
ENSG00000031003	FAM13B	chr5:137937960-138051961	-	19.2527	20.762	24.8226	21.6124	24.3667	24.8274	29.1047	26.0996	1.20762	0.141867	0.00802563
ENSG00000031081	ARHGAP31	chr3:119294373-119420714	+	2.92024	3.11186	2.42078	2.81763	9.6265	7.81356	7.60377	8.34794	2.96276	8.69577e-26	1.40342e-24	Up
ENSG00000031691	CENPQ	chr6:49463378-49493107	+	6.87616	7.68463	7.68624	7.41568	3.80052	4.54444	3.58714	3.97737	0.536346	2.00786e-06	0.00234175	Down
ENSG00000031698	SARS	chr1:109213918-109238169	+	132.361	102.348	83.5858	106.098	117.619	109.066	107.235	111.307	1.04909	0.945428	0.604618
ENSG00000031823	RANBP3	chr19:5916139-5978142	-	30.3582	24.7656	21.008	25.3773	28.3762	17.9032	30.6627	25.6474	1.01064	0.447928	0.277043
ENSG00000032219	ARID4A	chr14:58298385-58373887	+	21.6839	27.875	28.3308	25.9632	22.8098	15.875	27.4271	22.0373	0.848789	0.324045	1
ENSG00000032389	TSSC1	chr2:3188925-3377882	-	9.83195	7.11405	4.42307	7.12302	11.1252	10.263	9.62615	10.3381	1.45137	0.0166584	0.00720172	Up
ENSG00000032444	PNPLA6	chr19:7534004-7561764	+	18.8208	13.5119	18.4788	16.9372	17.008	12.8276	22.449	17.4282	1.02899	0.00018506	1.62047e-05	Up
ENSG00000032742	IFT88	chr13:20567069-20691437	+	12.2924	11.1783	12.8521	12.1076	12.0527	10.3205	11.1897	11.1876	0.924017	0.149416	1
ENSG00000033011	ALG1	chr16:5033960-5087379	+	4.49167	5.33215	5.1102	4.97801	6.08265	5.89805	6.2636	6.08143	1.22166	0.00907687	0.0057129	Up
ENSG00000033030	ZCCHC8	chr12:122471600-122501073	-	14.7532	15.2397	14.1267	14.7065	13.6691	14.603	13.4621	13.9114	0.945933	0.624796	1
ENSG00000033050	ABCF2	chr7:151207837-151227230	-	35.3926	43.6947	48.6077	42.565	39.1721	33.485	39.2828	37.3133	0.876619	0.783474	0.760974
ENSG00000033100	CHPF2	chr7:151232489-151238827	+	14.5498	14.1385	12.9537	13.8807	21.958	23.4224	20.1263	21.8356	1.57309	1.92852e-06	4.86099e-08	Up
ENSG00000033170	FUT8	chr14:65410592-65744121	+	142.905	134.179	110.028	129.037	116.678	130.288	108.191	118.386	0.917453	0.0902825	1
ENSG00000033178	UBA6	chr4:67612652-67701179	-	59.0518	75.6778	88.288	74.3392	42.786	52.3589	41.0788	45.4079	0.61082	0.00025922	0.0449294	Down
ENSG00000033327	GAB2	chr11:78215297-78418348	-	14.7699	12.2804	13.2538	13.4347	11.4638	9.85204	11.3976	10.9045	0.811665	0.000204793	0.127477
ENSG00000033627	ATP6V0A1	chr17:42458844-42522611	+	17.7574	25.1518	29.5576	24.1556	21.4871	26.6882	29.2746	25.8166	1.06876	0.0209226	0.00501204	Up
ENSG00000033800	PIAS1	chr15:68054179-68198603	+	18.9013	13.565	15.3055	15.9239	16.8006	14.6646	17.2744	16.2465	1.02026	0.487589	1
ENSG00000033867	SLC4A7	chr3:27372721-27484420	-	145.419	184.829	181.564	170.604	113.371	88.1326	107.335	102.946	0.603422	9.9907e-07	0.00559188	Down
ENSG00000034053	APBA2	chr15:28884483-29118315	+	2.30244	1.57726	0.749906	1.5432	1.73484	1.8614	1.8206	1.80561	1.17004	0.664687	0.612607
ENSG00000034152	MAP2K3	chr17:21284672-21315240	+	1.08642	2.18004	0.951457	1.40597	3.25732	4.4977	5.05397	4.26966	3.0368	1.66166e-14	1.7457e-15	Up
ENSG00000034510	TMSB10	chr2:84905625-84906675	+	7065.88	5782.57	3483.43	5443.96	2732.85	2507.79	2199.64	2480.09	0.455568	9.89239e-18	2.6068e-08	Down
ENSG00000034533	ASTE1	chr3:131013875-131027649	-	3.75663	2.87444	3.5425	3.39119	2.99095	3.28893	2.79627	3.02538	0.89213	0.430894	1
ENSG00000034677	RNF19A	chr8:100257060-100336218	-	71.962	68.7013	67.1872	69.2835	59.6734	56.5427	57.6791	57.9651	0.836636	0.0289418	0.693538
ENSG00000034693	PEX3	chr6:143450807-143490010	+	12.7432	12.558	13.7353	13.0122	10.2647	12.6966	9.45204	10.8044	0.830334	0.0792675	0.788532
ENSG00000034713	GABARAPL2	chr16:75566351-75577881	+	93.2525	96.9232	77.8796	89.3518	81.4923	74.2854	77.9055	77.8944	0.871772	0.0638967	1
ENSG00000035115	SH3YL1	chr2:217730-266398	-	32.9582	32.4366	36.4042	33.933	24.9462	22.82	23.4018	23.7227	0.699103	2.94334e-05	0.0788689
ENSG00000035141	FAM136A	chr2:70295975-70302090	-	21.5897	23.9452	22.5522	22.6957	24.1862	25.2266	23.5646	24.3258	1.07182	0.965747	0.680751
ENSG00000035403	VCL	chr10:73995193-74121363	+	135.773	109.458	95.2091	113.48	192.793	191.785	180.217	188.265	1.65901	6.97487e-06	1.87113e-05	Up
ENSG00000035664	DAPK2	chr15:63907036-64072033	-	1.81696	1.01913	1.67291	1.503	2.46113	2.81606	2.61883	2.63201	1.75117	5.14469e-05	1.90709e-05	Up
ENSG00000035681	NSMAF	chr8:58583504-58659844	-	17.9173	18.5099	22.7942	19.7405	24.8521	22.5545	19.9379	22.4482	1.13716	0.556681	0.204898
ENSG00000035687	ADSS	chr1:244408494-244452134	-	33.8799	33.899	49.1408	38.9732	54.0449	48.567	51.5086	51.3735	1.31817	0.0025112	2.01298e-05	Up
ENSG00000035862	TIMP2	chr17:78852977-78925387	-	53.5537	49.0194	66.5623	56.3785	100.946	93.3255	118.953	104.408	1.85192	0.000172058	1.61741e-07	Up
ENSG00000035928	RFC1	chr4:39287456-39366375	-	100.87	151.88	211.688	154.813	82.3989	72.9104	81.3268	78.8787	0.509511	6.59106e-09	0.000240652	Down
ENSG00000036054	TBC1D23	chr3:100261000-100325251	+	58.2929	62.281	57.387	59.3203	43.1783	46.2988	38.5927	42.6899	0.719651	0.000945202	0.175715
ENSG00000036257	CUL3	chr2:224470150-224585397	-	93.2147	97.9757	122.171	104.454	79.1258	67.5061	89.0558	78.5626	0.752127	0.0157285	0.604618
ENSG00000036549	ZZZ3	chr1:77562416-77683419	-	45.1965	48.5159	48.1533	47.2886	39.7205	40.8786	35.6302	38.7431	0.819291	0.00193255	0.260231
ENSG00000037042	TUBG2	chr17:42659305-42667006	+	10.2756	7.12692	7.34111	8.24788	8.0848	7.41092	8.5795	8.02507	0.972987	0.604172	0.459423
ENSG00000037241	RPL26L1	chr5:172958729-172969771	+	42.3859	33.3164	17.3708	31.0244	43.0619	40.0506	42.6598	41.9241	1.35133	0.198601	0.110321
ENSG00000037474	NSUN2	chr5:6599239-6633291	-	22.6347	21.7425	18.6075	20.9949	25.6468	20.1854	25.1432	23.6585	1.12687	0.656045	0.286585
ENSG00000037637	FBXO42	chr1:16246839-16352454	-	4.08352	3.82404	4.63546	4.18101	2.80359	3.20868	2.96396	2.99208	0.715635	0.00363132	0.246113
ENSG00000037749	MFAP3	chr5:154038906-154220478	+	21.9437	22.9291	18.6297	21.1675	17.1163	24.0441	15.3874	18.8493	0.890481	0.175956	0.975025
ENSG00000037757	MRI1	chr19:13764532-13774282	+	10.1444	8.727	9.74338	9.53826	10.0193	9.5308	7.74887	9.09966	0.954016	0.146681	1
ENSG00000037897	METTL1	chr12:57768471-57772793	-	2.60441	5.2273	3.01239	3.6147	4.75054	2.62014	5.65414	4.34161	1.2011	0.661374	0.604618
ENSG00000038002	AGA	chr4:177430770-177442503	-	45.4308	41.3199	34.137	40.2959	35.0292	36.9019	33.9143	35.2818	0.875568	0.607718	1
ENSG00000038210	PI4K2B	chr4:25233975-25279092	+	6.35061	7.43326	6.67681	6.82023	6.69018	7.30407	5.34989	6.44805	0.94543	0.259288	1
ENSG00000038219	BOD1L1	chr4:13568738-13627723	-	39.6674	36.219	41.5977	39.1614	29.8854	23.7939	32.6534	28.7776	0.734846	0.00329452	0.181816
ENSG00000038274	MAT2B	chr5:163503114-163519336	+	40.9417	44.2613	34.2606	39.8212	34.9551	38.0112	32.5747	35.1803	0.883457	0.117674	1
ENSG00000038295	TLL1	chr4:165873258-166103895	+	34.0276	24.3906	22.2552	26.8911	22.3464	20.5915	19.0253	20.6544	0.768075	0.00432978	0.188928
ENSG00000038358	EDC4	chr16:67873023-67884503	+	17.4996	16.4913	10.306	14.7656	19.4784	17.3395	15.4364	17.4181	1.17964	0.0277974	0.00811345	Up
ENSG00000038382	TRIO	chr5:14143702-14532128	+	240.761	193.534	302.018	245.438	209.065	145.991	200.777	185.278	0.754887	0.887707	0.557713
ENSG00000038427	VCAN	chr5:83471465-83582303	+	3.5571	3.03237	6.6367	4.40872	2.38037	2.43726	2.29362	2.37042	0.537665	0.00411059	0.161282
ENSG00000038532	CLEC16A	chr16:10944488-11182189	+	10.5005	3.77102	5.44799	6.57317	7.13989	6.13858	8.87517	7.38455	1.12344	0.00584841	0.0009035	Up
ENSG00000039123	SKIV2L2	chr5:55307760-55425581	+	122.283	131.68	187.044	147.002	98.2109	100.101	110.579	102.964	0.700422	0.0181556	0.604618
ENSG00000039139	DNAH5	chr5:13690331-13944543	-	2.02871	1.97717	2.20925	2.07171	1.66374	1.85323	1.70394	1.7403	0.840032	0.622227	0.37215
ENSG00000039319	ZFYVE16	chr5:80408013-80479350	+	28.5257	33.6425	41.7451	34.6378	28.6995	25.4533	28.0517	27.4015	0.791087	0.21618	1
ENSG00000039523	FAM65A	chr16:67518418-67546788	+	4.67908	3.93289	4.42037	4.34411	17.3613	9.93536	14.5826	13.9598	3.21349	1.18851e-05	4.96824e-07	Up
ENSG00000039560	RAI14	chr5:34656237-34832627	+	100.817	100.843	107.401	103.02	93.9166	83.4541	100.238	92.5362	0.898233	0.211778	1
ENSG00000039650	PNKP	chr19:49859882-49878351	-	10.6419	7.78263	5.35286	7.9258	14.0738	12.2844	18.3601	14.9061	1.88071	0.000847266	0.000182945	Up
ENSG00000040199	PHLPP2	chr16:71637835-71724701	-	4.32166	4.08573	4.31452	4.24064	5.58044	4.89762	5.89286	5.45697	1.28683	0.0546776	0.00975576
ENSG00000040275	SPDL1	chr5:169583634-169604778	+	201.754	234.777	303.26	246.597	102.42	100.074	106.265	102.92	0.41736	1.44669e-18	1.95372e-10	Down
ENSG00000040341	STAU2	chr8:73420369-73747708	-	58.9711	61.4033	45.8973	55.4239	58.5103	50.9825	42.8347	50.7758	0.916136	0.339034	1
ENSG00000040487	PQLC2	chr1:19312326-19329300	+	3.91819	3.5376	2.38768	3.28116	5.27722	5.02343	5.12159	5.14075	1.56675	0.00526652	0.00246254	Up
ENSG00000040531	CTNS	chr17:3636468-3661542	+	2.78489	2.46301	2.40769	2.55186	3.41769	4.44048	3.4004	3.75286	1.47063	0.000129251	4.12697e-05	Up
ENSG00000040633	PHF23	chr17:7235028-7239722	-	24.2685	28.302	19.5705	24.047	26.8089	23.5578	26.7834	25.7167	1.06943	0.993513	0.790872
ENSG00000040731	CDH10	chr5:24487100-24644978	-	5.4396	5.11716	4.61002	5.05559	6.40601	5.74691	6.50439	6.2191	1.23014	0.224034	0.116534
ENSG00000040933	INPP4A	chr2:98444854-98594390	+	9.22641	6.78011	7.19921	7.73524	7.81352	8.54796	8.42279	8.26142	1.06802	0.651227	0.279329
ENSG00000041357	PSMA4	chr15:78540405-78552419	+	306.036	269.634	221.699	265.79	294.621	292.358	245.925	277.635	1.04457	0.548242	1
ENSG00000041802	LSG1	chr3:194640788-194672477	-	16.7054	13.5432	14.8808	15.0431	16.0715	16.5721	15.2898	15.9778	1.06213	0.528649	0.263677
ENSG00000041880	PARP3	chr3:51942345-51948867	+	23.0449	24.2068	14.8479	20.6999	20.5785	17.1255	21.5534	19.7525	0.954232	0.65096	0.412839
ENSG00000041982	TNC	chr9:115019578-115118257	-	0.673556	0.475805	0.635213	0.594858	3.22735	4.30223	2.3558	3.29513	5.53935	2.67e-13	2.58481e-14	Up
ENSG00000041988	THAP3	chr1:6624866-6635586	+	6.12201	4.7237	2.88757	4.57776	5.66726	4.87598	5.3405	5.29458	1.15659	0.64676	0.604618
ENSG00000042088	TDP1	chr14:89954939-90044768	+	16.3018	18.3975	14.3446	16.348	16.097	17.3053	15.5488	16.317	0.998108	0.517912	1
ENSG00000042286	AIFM2	chr10:70098223-70132934	-	2.38968	1.49254	1.54701	1.80974	2.67923	2.73793	3.21259	2.87658	1.5895	0.0362594	0.0128788	Up
ENSG00000042317	SPATA7	chr14:88384924-88470350	+	12.6548	14.5417	13.5637	13.5867	11.3871	10.4798	10.0057	10.6242	0.781954	0.0530373	0.808864
ENSG00000042429	MED17	chr11:93784227-93814963	+	20.1376	19.7592	20.4195	20.1054	18.683	17.0607	18.1364	17.96	0.893293	0.0901151	0.808864
ENSG00000042445	RETSAT	chr2:85342088-85354620	-	11.748	10.4056	10.8413	10.9983	8.90514	11.6885	11.6585	10.7507	0.977489	0.411638	1
ENSG00000042753	AP2S1	chr19:46838136-46850992	-	25.6388	23.0175	19.3091	22.6551	20.2923	22.2862	19.3326	20.637	0.910921	0.216883	1
ENSG00000043093	DCUN1D1	chr3:182938074-182985953	-	64.1527	67.4148	79.1272	70.2316	56.6277	51.1296	49.0866	52.2813	0.744413	0.228406	1
ENSG00000043143	JADE2	chr5:134524312-134583230	+	3.91859	3.33322	3.64012	3.63064	5.33991	3.7254	5.40783	4.82438	1.32879	0.107401	0.0535867
ENSG00000043514	TRIT1	chr1:39841022-39883511	-	19.3655	22.4938	27.6693	23.1762	14.6793	18.0777	14.1337	15.6302	0.674409	0.00427111	0.280749
ENSG00000044090	CUL7	chr6:43037617-43053945	-	7.08044	5.36924	4.85654	5.76874	5.66384	5.76414	6.03149	5.81982	1.00886	0.909429	0.887809
ENSG00000044115	CTNNA1	chr5:138610967-138935034	+	396.559	480.275	502.139	459.658	378.211	356.288	378.184	370.894	0.806893	0.70439	0.938598
ENSG00000044446	PHKA2	chrX:18892300-18984598	-	1.93358	1.79549	1.93791	1.88899	2.20976	1.94789	3.08592	2.41452	1.27821	0.750072	0.590786
ENSG00000044459	CNTLN	chr9:17134982-17503923	+	12.4464	13.556	14.5549	13.5191	10.799	9.82115	9.54962	10.0566	0.74388	0.000426506	0.0754778
ENSG00000044524	EPHA3	chr3:89107524-89482134	+	7.75051	6.27149	5.51353	6.51184	3.23071	3.52435	3.04212	3.26573	0.501506	1.2902e-12	4.98271e-06	Down
ENSG00000044574	HSPA5	chr9:125234853-125241330	-	165.494	151.615	138.595	151.901	140.693	77.766	211.793	143.417	0.944148	0.775806	1
ENSG00000046604	DSG2	chr18:31498043-31549008	+	72.4812	67.2826	67.0112	68.925	58.9093	53.2125	61.8376	57.9865	0.841298	0.00930919	0.750822
ENSG00000046647	GEMIN8	chrX:14008279-14029893	-	11.6549	10.4604	9.75501	10.6234	6.99897	7.18175	7.12532	7.10201	0.668523	0.0311652	0.604618
ENSG00000046651	OFD1	chrX:13734745-13769353	+	17.5844	17.1896	19.4828	18.0856	18.8816	15.4824	17.473	17.279	0.955401	0.245357	1
ENSG00000047056	WDR37	chr10:1049538-1132297	+	8.40182	7.84871	9.02777	8.4261	9.50671	5.54181	8.28805	7.77886	0.923186	0.469554	0.293236
ENSG00000047188	YTHDC2	chr5:113513683-113595285	+	9.75503	11.8462	11.4892	11.0301	13.7946	12.415	11.4211	12.5436	1.13721	0.483546	0.14554
ENSG00000047230	CTPS2	chrX:16588003-16712936	-	6.39821	5.91539	7.88064	6.73141	6.40651	7.2732	7.0298	6.90317	1.02552	0.880044	0.808864
ENSG00000047249	ATP6V1H	chr8:53715557-53843558	-	44.828	37.5365	29.4845	37.283	42.5359	47.6402	40.3153	43.4971	1.16667	0.142906	0.0302828
ENSG00000047315	POLR2B	chr4:56977722-57031168	+	125.488	133.107	189.582	149.392	84.5541	83.9158	81.7429	83.4043	0.55829	7.16732e-05	0.0347268	Down
ENSG00000047346	FAM214A	chr15:52581317-52709817	-	13.4374	16.597	20.0562	16.6969	23.6973	26.2339	26.7027	25.5446	1.52991	0.0017551	2.02736e-05	Up
ENSG00000047365	ARAP2	chr4:35948221-36244509	-	11.3942	10.076	11.6553	11.0418	17.4809	16.6834	15.2375	16.4673	1.49135	3.44366e-05	1.08876e-06	Up
ENSG00000047410	TPR	chr1:186311652-186375693	-	97.8993	93.9342	103.369	98.4008	79.2885	76.5549	84.6912	80.1782	0.814812	0.000369475	0.379173
ENSG00000047457	CP	chr3:149162410-149222055	-	3.19269	4.65939	3.57891	3.81033	0.204277	0.162173	0.23309	0.199847	0.0524487	7.88607e-40	4.41473e-34	Down
ENSG00000047578	KIAA0556	chr16:27550133-27780369	+	12.2643	7.05379	6.3174	8.54516	12.6029	10.88	11.998	11.827	1.38405	0.124668	0.038776
ENSG00000047579	DTNBP1	chr6:15522801-15663058	-	1.48391	1.48654	1.56125	1.51057	2.79574	2.40056	2.79427	2.66352	1.76326	0.0359153	0.0140231	Up
ENSG00000047621	C12orf4	chr12:4487728-4538508	-	11.604	12.7233	16.602	13.6431	11.3144	14.5406	11.7065	12.5205	0.917717	0.839903	1
ENSG00000047634	SCML1	chrX:17737449-17754988	+	2.55274	2.84057	2.14678	2.51336	3.59258	3.78775	3.10077	3.4937	1.39005	0.114298	0.0740212
ENSG00000047644	WWC3	chrX:10015562-10144478	+	9.14005	8.45244	9.06117	8.88455	13.742	12.2498	13.1606	13.0508	1.46893	0.000466084	1.36989e-05	Up
ENSG00000047849	MAP4	chr3:47850690-48089272	-	55.1138	42.7425	43.4655	47.1073	66.3605	60.7073	66.4215	64.4964	1.36914	0.0261295	0.00193246	Up
ENSG00000047932	GOPC	chr6:117560269-117602542	-	44.5339	47.4913	46.2621	46.0958	45.293	46.5171	41.3017	44.3706	0.962574	0.491363	1
ENSG00000048028	USP28	chr11:113797874-113875570	-	36.6951	31.0621	29.7135	32.4902	20.1114	15.884	17.1484	17.7146	0.545228	1.08072e-14	1.23619e-06	Down
ENSG00000048052	HDAC9	chr7:18086949-19002416	+	8.92652	6.77623	7.02729	7.57668	20.4401	17.9209	17.9391	18.7667	2.4769	8.83536e-20	3.32436e-18	Up
ENSG00000048140	TSPAN17	chr5:176647387-176659054	+	6.52879	5.19772	5.68824	5.80492	10.0683	8.12018	10.0655	9.41799	1.62242	0.0144245	0.00247042	Up
ENSG00000048162	NOP16	chr5:176383938-176388975	-	5.51596	4.81097	3.94951	4.75881	6.82668	4.21829	6.77462	5.93986	1.24818	0.461611	0.38029
ENSG00000048342	CC2D2A	chr4:15469865-15601557	+	20.6335	20.9571	20.3626	20.6511	25.8454	24.224	24.7566	24.942	1.20778	0.0132066	0.00187568	Up
ENSG00000048392	RRM2B	chr8:102204502-102239118	-	127.597	135.103	106.001	122.9	124.258	141.355	111.977	125.863	1.02411	0.693764	1
ENSG00000048405	ZNF800	chr7:127346790-127431924	-	9.274	10.1052	10.0045	9.79457	9.10438	9.77551	9.49725	9.45905	0.965744	0.637729	1
ENSG00000048471	SNX29	chr16:11976737-12574289	+	4.02618	3.57537	3.91132	3.83762	6.37738	5.99606	6.8897	6.42105	1.67318	0.0018555	0.000503076	Up
ENSG00000048544	MRPS10	chr6:42206801-42217865	-	25.0484	24.1821	26.578	25.2695	24.2175	30.0978	21.7927	25.3693	1.00395	0.733778	1
ENSG00000048649	RSF1	chr11:77659996-77821017	-	88.6774	76.8574	80.0874	81.8741	79.814	53.7561	90.0273	74.5325	0.910331	0.331535	1
ENSG00000048707	VPS13D	chr1:12230067-12512047	+	8.32793	7.58158	7.99024	7.96658	9.5275	8.70188	9.27674	9.16871	1.1509	0.935354	0.449032
ENSG00000048740	CELF2	chr10:10798397-11336675	+	15.7055	13.5745	14.9704	14.7501	13.7728	10.2205	17.4807	13.8247	0.937257	0.0897271	0.808864
ENSG00000048828	FAM120A	chr9:93451722-93566107	+	30.6666	28.3241	37.6366	32.2091	37.2787	36.7199	41.3031	38.4339	1.19326	0.117528	0.006127
ENSG00000048991	R3HDM1	chr2:135531455-135725270	+	6.51393	10.7932	13.9439	10.417	14.7469	11.7886	18.4339	14.9898	1.43897	7.16732e-05	3.22723e-06	Up
ENSG00000049089	COL9A2	chr1:40300487-40317816	-	0.602374	0.279648	0.752842	0.544955	6.4542	4.69853	6.31093	5.82122	10.682	5.01539e-35	2.08903e-36	Up
ENSG00000049130	KITLG	chr12:88492793-88580851	-	1.26521	1.02946	1.08357	1.12608	2.72121	2.79994	2.46426	2.6618	2.36378	1.16613e-07	7.64976e-08	Up
ENSG00000049167	ERCC8	chr5:60873831-60945073	-	6.30263	6.83511	9.29581	7.47785	6.42022	8.09444	5.85983	6.7915	0.908215	0.94129	0.759854
ENSG00000049192	ADAMTS6	chr5:65148736-65481920	-	31.0116	32.6967	40.4733	34.7272	14.805	17.0812	13.5121	15.1328	0.435761	2.18383e-11	5.84106e-07	Down
ENSG00000049239	H6PD	chr1:9234775-9271337	+	5.40512	4.36827	4.13835	4.63725	5.12945	4.51074	5.1464	4.92886	1.06289	0.818093	0.506771
ENSG00000049245	VAMP3	chr1:7771269-7781432	+	72.1734	65.5111	51.3952	63.0266	52.1144	58.0189	50.9912	53.7082	0.852151	0.218878	1
ENSG00000049246	PER3	chr1:7784320-7845177	+	7.63388	7.28314	7.86282	7.59328	5.00441	3.92909	6.25519	5.0629	0.66676	0.000132317	0.0156633	Down
ENSG00000049323	LTBP1	chr2:32946972-33399509	+	10.2082	8.08128	6.03083	8.10677	12.8973	13.4605	10.6524	12.3367	1.52178	0.00911133	0.000642729	Up
ENSG00000049449	RCN1	chr11:31812391-32105755	+	58.1428	62.2661	74.9857	65.1315	59.554	42.0102	67.3527	56.3056	0.864491	0.68013	1
ENSG00000049541	RFC2	chr7:74231499-74254458	-	6.57148	5.154	4.1224	5.28263	4.44297	3.92032	4.54328	4.30219	0.814404	0.720157	1
ENSG00000049618	ARID1B	chr6:156777374-157210779	+	18.0489	19.0374	23.9945	20.3603	25.8788	23.6314	28.1942	25.9015	1.27216	0.00171559	1.18999e-05	Up
ENSG00000049656	CLPTM1L	chr5:1317744-1345099	-	30.197	33.3013	35.8482	33.1155	33.2967	52.9419	44.1021	43.4469	1.31198	0.108391	0.0136453
ENSG00000049759	NEDD4L	chr18:58044367-58401540	+	47.186	39.914	29.8541	38.9847	33.6193	21.0495	35.3008	29.9899	0.769273	0.039065	0.797761
ENSG00000049860	HEXB	chr5:74640023-74722647	+	217.629	261.724	248.52	242.624	241.587	242.126	233.644	239.119	0.985552	0.959471	0.609819
ENSG00000049883	PTCD2	chr5:72320367-72368395	+	6.49783	6.64361	5.42977	6.1904	7.82967	4.47602	7.38565	6.56378	1.06032	0.827232	0.607285
ENSG00000050130	JKAMP	chr14:59484443-59505410	+	59.3841	57.2579	68.594	61.7453	60.8896	72.6462	55.4296	62.9885	1.02013	0.81172	0.373752
ENSG00000050165	DKK3	chr11:11963106-12009769	-	155.181	192.2	318.335	221.905	215.436	229.164	243.022	229.207	1.03291	0.0119698	0.00100183	Up
ENSG00000050327	ARHGEF5	chr7:144355288-144380632	+	1.46177	1.07333	0.99491	1.17667	2.17897	1.46275	2.43128	2.02433	1.72039	0.00915107	0.00250638	Up
ENSG00000050344	NFE2L3	chr7:26152240-26187125	+	46.1389	46.2614	79.9488	57.4497	47.3495	55.0811	40.3656	47.5987	0.828529	0.899593	0.713663
ENSG00000050393	MCUR1	chr6:13786557-13814568	-	4.5321	8.47826	13.3736	8.79465	7.2358	7.64636	7.8997	7.59395	0.863474	0.262659	0.110294
ENSG00000050405	LIMA1	chr12:50175788-50283546	-	47.2706	40.1685	57.85	48.4297	89.1267	72.2676	100.269	87.2211	1.80098	3.19221e-06	7.85969e-10	Up
ENSG00000050426	LETMD1	chr12:51047962-51060424	+	19.2484	13.8684	9.12586	14.0809	21.6962	18.2841	17.7426	19.241	1.36646	0.711944	0.499468
ENSG00000050438	SLC4A8	chr12:51391317-51515763	+	3.39884	2.37867	6.96707	4.24819	6.06483	5.20077	8.77838	6.68133	1.57275	0.00231436	0.000182052	Up
ENSG00000050748	MAPK9	chr5:180233143-180292099	-	10.4334	8.87842	12.8854	10.7324	9.28055	8.52161	10.2961	9.36609	0.872692	0.323509	1
ENSG00000050820	BCAR1	chr16:75228187-75268053	-	20.0333	12.5255	10.5406	14.3665	37.8766	26.7699	40.5546	35.067	2.44089	5.771e-15	1.53789e-17	Up
ENSG00000051009	FAM160A2	chr11:6211335-6234711	-	4.18162	2.6049	2.22769	3.00474	4.56004	5.38453	4.07702	4.67386	1.5555	0.69088	0.603665
ENSG00000051108	HERPUD1	chr16:56932048-56944863	+	43.7937	41.2989	37.0933	40.7286	58.6149	65.2738	70.0984	64.6624	1.58764	4.80278e-05	8.45233e-07	Up
ENSG00000051128	HOMER3	chr19:18929201-18941261	-	16.7579	14.5215	14.9665	15.4153	17.2647	19.4042	19.5437	18.7375	1.21552	0.362919	0.240811
ENSG00000051382	PIK3CB	chr3:138652699-138834938	-	7.10504	6.35696	8.62957	7.36386	7.2719	8.4013	6.97633	7.54984	1.02526	0.374564	0.161776
ENSG00000051523	CYBA	chr16:88643283-88651152	-	1.97659	4.14815	5.75591	3.96022	8.28895	10.0158	9.917	9.40725	2.37544	1.23064e-16	1.51492e-17	Up
ENSG00000051596	THOC3	chr5:175917873-176034680	-	8.50149	7.70173	3.34382	6.51568	6.07177	7.35106	7.29624	6.90636	1.05996	0.597796	1
ENSG00000051620	HEBP2	chr6:138403531-138422197	+	27.7514	38.4315	48.8571	38.3467	25.8018	26.6069	23.9868	25.4652	0.664078	0.00771303	0.210234
ENSG00000051825	MPHOSPH9	chr12:123152320-123244014	-	30.0689	33.2453	37.6456	33.6533	34.5193	39.2673	37.4185	37.0684	1.10148	0.600754	0.236216
ENSG00000052126	PLEKHA5	chr12:19129752-19376400	+	26.3959	27.566	31.0073	28.3231	22.7262	19.613	23.6915	22.0102	0.777113	0.000717668	0.231072
ENSG00000052723	SIKE1	chr1:114769479-114780685	-	29.184	33.069	29.0576	30.4369	24.3091	29.0657	21.2575	24.8774	0.817345	0.0258721	0.604618
ENSG00000052749	RRP12	chr10:97356358-97426076	-	3.72013	5.02006	4.9324	4.55753	16.112	9.78373	13.1389	13.0115	2.85496	5.62286e-15	2.30815e-14	Up
ENSG00000052795	FNIP2	chr4:158769138-158908049	+	12.5005	8.80108	10.3489	10.5502	20.8976	25.7303	23.5877	23.4052	2.21847	3.4059e-21	1.4747e-22	Up
ENSG00000052802	MSMO1	chr4:165327623-165343160	+	42.223	30.8291	36.7949	36.6157	46.5247	56.2459	39.9392	47.5699	1.29917	0.245483	0.0491272
ENSG00000052841	TTC17	chr11:43358932-43494933	+	81.9792	104.858	169.243	118.693	69.6834	62.4955	65.85	66.0096	0.556136	0.00164976	0.495701
ENSG00000053254	FOXN3	chr14:89124871-89619149	-	24.4088	21.5258	27.0345	24.323	28.0538	17.0015	27.4082	24.1545	0.993071	0.106994	1
ENSG00000053371	AKR7A2	chr1:19303965-19312146	-	13.3193	10.7578	14.0575	12.7115	10.1202	13.069	9.8741	11.0211	0.867016	0.37276	1
ENSG00000053372	MRTO4	chr1:19251539-19260128	+	9.99196	9.49024	6.31028	8.59749	9.15803	8.54225	8.61737	8.77255	1.02036	0.867714	1
ENSG00000053501	USE1	chr19:17215346-17219829	+	8.2947	4.41472	3.74057	5.48333	10.7438	8.31598	11.0021	10.0206	1.82747	0.116409	0.0693456
ENSG00000053747	LAMA3	chr18:23689443-23955066	+	0.702588	1.08843	0.604699	0.798572	2.92443	2.14054	2.97726	2.68074	3.35692	1.6289e-21	3.358e-20	Up
ENSG00000053770	AP5M1	chr14:57268909-57298742	+	15.1631	15.2586	16.2422	15.5546	18.1238	20.0809	15.8795	18.0281	1.15902	0.496337	0.188695
ENSG00000053900	ANAPC4	chr4:25377213-25418498	+	12.118	12.9243	13.2873	12.7765	14.604	17.0135	13.0538	14.8904	1.16545	0.598589	0.301577
ENSG00000054116	TRAPPC3	chr1:36136570-36156053	-	34.3633	31.7503	23.1829	29.7655	39.1591	34.815	34.7023	36.2255	1.21703	0.353946	0.153466
ENSG00000054118	THRAP3	chr1:36224416-36305357	+	76.3959	78.6984	74.9352	76.6765	71.5409	58.7669	74.9402	68.416	0.892268	0.178397	1
ENSG00000054148	PHPT1	chr9:136848724-136851027	+	28.398	23.102	22.385	24.6283	24.085	21.8241	23.985	23.298	0.945985	0.702128	1
ENSG00000054267	ARID4B	chr1:235131634-235328219	-	56.5743	56.7391	66.2241	59.8458	52.4089	45.7077	51.4165	49.8444	0.832879	0.0115506	0.521061
ENSG00000054277	OPN3	chr1:241590102-241677376	-	32.8895	21.2175	32.8217	28.9762	37.4819	39.7938	38.0315	38.4357	1.32646	0.234501	0.0351884
ENSG00000054282	SDCCAG8	chr1:243256034-243500092	+	53.9091	64.2788	44.4177	54.2019	55.7693	43.9752	56.3529	52.0325	0.959976	0.442759	1
ENSG00000054523	KIF1B	chr1:10210805-10381603	+	21.1669	17.7523	20.8501	19.9231	24.8623	22.0697	26.866	24.5993	1.23471	0.059309	0.00306812
ENSG00000054598	FOXC1	chr6:1609972-1613897	+	1.80405	1.69964	2.12243	1.87537	2.69384	2.64356	2.79603	2.71114	1.44566	0.0611403	0.0260707
ENSG00000054611	TBC1D22A	chr22:46762617-47175699	+	18.3109	9.98296	10.7055	12.9998	12.2785	7.59865	13.1836	11.0202	0.847725	0.0603786	0.593471
ENSG00000054654	SYNE2	chr14:63852983-64226433	+	5.89274	5.22358	5.84293	5.65308	5.80624	5.07491	6.35806	5.7464	1.01651	0.861712	0.671852
ENSG00000054690	PLEKHH1	chr14:67533301-67589612	+	3.14041	2.47963	3.3467	2.98891	1.11276	1.58594	1.41732	1.37201	0.459032	0.000221089	0.0296631	Down
ENSG00000054793	ATP9A	chr20:51596514-51768634	-	8.26529	6.73794	7.10873	7.37065	8.12811	7.82786	8.69268	8.21622	1.11472	0.4929	0.147769
ENSG00000054965	FAM168A	chr11:73400487-73598189	-	16.1224	12.9012	13.3326	14.1187	10.9006	10.0149	11.3401	10.7519	0.761532	0.00169425	0.206492
ENSG00000054967	RELT	chr11:73376264-73397474	+	2.10677	1.65702	1.35525	1.70635	1.58922	1.08194	1.40004	1.35707	0.795305	0.259007	0.966395
ENSG00000054983	GALC	chr14:87837820-87993665	-	18.3709	19.7952	22.6886	20.2849	13.1292	9.80394	9.74939	10.8942	0.537058	4.03436e-06	0.00369297	Down
ENSG00000055044	NOP58	chr2:202265716-202303666	+	58.0967	64.2766	89.8551	70.7428	57.857	47.604	58.591	54.684	0.772997	0.111157	1
ENSG00000055070	SZRD1	chr1:16352575-16398145	+	10.4931	9.54733	9.2254	9.75528	15.4903	9.79504	17.7999	14.3617	1.4722	0.36764	0.145398
ENSG00000055130	CUL1	chr7:148697914-148801036	+	38.9821	34.4606	35.5948	36.3458	37.3997	35.2267	39.4047	37.3437	1.02745	0.97201	0.574288
ENSG00000055147	FAM114A2	chr5:153990128-154038936	-	16.0477	14.9773	22.5081	17.8444	11.7315	13.5112	13.0991	12.7806	0.716226	0.381044	1
ENSG00000055163	CYFIP2	chr5:157266079-157395595	+	26.4362	15.8731	15.1355	19.1483	23.3381	17.3432	20.9708	20.5507	1.07324	0.537387	1
ENSG00000055208	TAB2	chr6:149218641-149411613	+	24.218	25.3996	28.7072	26.1083	22.3626	23.3516	24.0677	23.2606	0.89093	0.379506	1
ENSG00000055211	GINM1	chr6:149566294-149591748	+	51.6522	62.0872	63.4014	59.0469	40.771	45.3261	39.8795	41.9922	0.711166	0.000857531	0.0475226	Down
ENSG00000055332	EIF2AK2	chr2:37099210-37157065	-	18.8684	22.1069	28.1539	23.0431	19.8905	18.8105	26.3146	21.6719	0.940494	0.447931	1
ENSG00000055483	USP36	chr17:78787381-78841441	-	7.86037	9.51145	5.78051	7.71744	9.71835	10.3881	12.3671	10.8245	1.4026	0.00588567	0.00103457	Up
ENSG00000055609	KMT2C	chr7:152134922-152436005	-	14.5566	12.2108	17.2501	14.6725	13.4555	13.3627	14.3018	13.7067	0.934174	0.940225	0.47333
ENSG00000055732	MCOLN3	chr1:85018082-85048499	-	2.54346	2.46269	2.30742	2.43786	6.65122	5.78202	6.37164	6.26829	2.57123	4.22565e-15	2.87739e-13	Up
ENSG00000055813	CCDC85A	chr2:56184123-56386173	+	12.5544	9.58157	6.64683	9.59427	10.2123	9.65906	9.48457	9.78531	1.01991	0.592723	0.447957
ENSG00000055917	PUM2	chr2:20248691-20352234	-	30.5216	28	26.5393	28.3536	28.6273	24.3592	33.0344	28.6736	1.01129	0.141695	0.0117078
ENSG00000055950	MRPL43	chr10:100969458-100987515	-	27.9602	19.8493	23.1612	23.6569	22.9437	24.5155	20.3041	22.5878	0.954807	0.504212	1
ENSG00000056050	HPF1	chr4:169729465-169757953	-	15.4811	17.1089	17.0782	16.5561	14.9554	12.3313	13.6076	13.6314	0.82335	0.0278612	0.638518
ENSG00000056097	ZFR	chr5:32354350-32444761	-	49.9965	48.5393	51.627	50.0543	44.2168	47.2086	44.3872	45.2709	0.904436	0.119932	1
ENSG00000056277	ZNF280C	chrX:130202711-130268899	-	3.064	4.10279	3.71908	3.62862	3.80134	3.42123	3.18777	3.47011	0.956317	0.856085	0.638171
ENSG00000056586	RC3H2	chr9:122844556-122905341	-	30.857	38.8113	48	39.2228	33.2431	36.0921	39.1549	36.1634	0.921999	0.496623	0.128969
ENSG00000056972	TRAF3IP2	chr6:111556454-111606278	-	11.5147	11.6376	8.29384	10.482	13.6461	14.0396	11.3991	13.0283	1.24291	0.215463	0.100709
ENSG00000057019	DCBLD2	chr3:98795941-98901689	-	431.874	545.959	486.052	487.962	307.793	359.426	303.677	323.632	0.663232	0.000293924	0.193016
ENSG00000057252	SOAT1	chr1:179293714-179358680	+	20.2201	18.5608	20.0377	19.6062	23.6636	23.0524	23.8019	23.506	1.1989	0.00388409	0.000120969	Up
ENSG00000057294	PKP2	chr12:32790745-32896840	-	14.6911	13.8574	19.6823	16.0769	14.0885	16.7678	12.1059	14.3207	0.890763	0.704558	0.373752
ENSG00000057608	GDI2	chr10:5765223-5842132	-	416.634	476.154	787.649	560.146	304.794	327.984	305.65	312.809	0.558443	0.00055874	0.0549058
ENSG00000057663	ATG5	chr6:106045423-106325791	-	24.4521	27.4846	30.986	27.6409	23.502	30.8475	19.8852	24.7449	0.895228	0.125615	0.950509
ENSG00000057704	TMCC3	chr12:94567124-94650562	-	9.55141	11.025	7.10797	9.22813	7.4013	4.08989	6.6346	6.04193	0.65473	0.00851277	0.460153
ENSG00000057757	PITHD1	chr1:23778405-23788232	+	29.4135	29.2215	23.6406	27.4252	23.0077	22.644	22.8584	22.8367	0.83269	0.0222562	0.808864
ENSG00000057935	MTA3	chr2:42494569-42756947	+	51.3152	43.2573	45.7421	46.7715	46.3599	36.0389	47.9302	43.443	0.928834	0.290307	1
ENSG00000058056	USP13	chr3:179652755-179789401	+	3.79461	5.462	9.62922	6.29528	6.51289	6.04124	7.08944	6.54786	1.04012	0.00220869	0.000524485	Up
ENSG00000058063	ATP11B	chr3:182793500-182921635	+	44.3584	46.3278	52.1183	47.6015	40.1594	39.472	35.3691	38.3335	0.8053	0.00661313	0.402164
ENSG00000058085	LAMC2	chr1:183186238-183244900	+	1.64296	1.82474	1.63989	1.70253	3.02618	2.78374	3.05861	2.95618	1.73634	1.61022e-06	1.57053e-06	Up
ENSG00000058091	CDK14	chr7:90466424-91210590	+	55.2425	55.1176	63.543	57.9677	33.7307	29.8	29.0846	30.8718	0.532568	1.59751e-10	3.01981e-07	Down
ENSG00000058262	SEC61A1	chr3:128051641-128071683	+	50.8018	45.4974	43.6174	46.6389	50.9739	60.244	49.3557	53.5245	1.14764	0.485026	0.139597
ENSG00000058272	PPP1R12A	chr12:79773563-79935460	-	235.964	238.889	380.319	285.057	242.642	179.653	227.644	216.646	0.76001	0.340806	1
ENSG00000058335	RASGRF1	chr15:78959947-79090773	-	2.94974	2.95036	2.1531	2.6844	5.51302	6.10703	5.91064	5.84356	2.17686	2.9796e-05	4.62198e-06	Up
ENSG00000058404	CAMK2B	chr7:44217150-44334577	-	1.36677	1.32109	3.54115	2.07634	1.66697	1.09316	1.03894	1.26636	0.609899	0.192597	0.796632
ENSG00000058453	CROCC	chr1:16740273-16972979	+	2.68987	1.57214	1.87598	2.046	6.04264	3.98965	6.12941	5.38723	2.63306	7.04478e-07	7.73322e-08	Up
ENSG00000058600	POLR3E	chr16:22297375-22335103	+	23.4042	18.3604	6.84165	16.2021	26.4216	24.2074	24.317	24.982	1.5419	0.0014797	0.000241591	Up
ENSG00000058668	ATP2B4	chr1:203626561-203744081	+	32.1537	24.6359	29.3129	28.7008	43.3076	40.0894	46.1421	43.1797	1.50448	0.00124498	2.21047e-05	Up
ENSG00000058673	ZC3H11A	chr1:203795654-203854999	+	89.4815	68.8	48.7644	69.0153	67.2571	49.1358	58.4451	58.2793	0.844441	0.985034	1
ENSG00000058729	RIOK2	chr5:97160867-97183260	-	14.5855	17.8395	19.0026	17.1425	12.8627	15.276	12.0401	13.3929	0.781269	0.567147	1
ENSG00000058799	YIPF1	chr1:53851719-53889834	-	7.40098	6.69777	5.85922	6.65266	6.54935	8.41636	6.04081	7.00217	1.05254	0.603723	0.456438
ENSG00000058804	NDC1	chr1:53765460-53838860	-	8.66352	7.55165	6.71863	7.6446	7.03816	7.10817	5.12138	6.42257	0.840145	0.0843357	0.870044
ENSG00000059122	FLYWCH1	chr16:2911937-2951208	+	4.88695	2.77334	5.09916	4.25315	8.39141	5.23025	9.16347	7.59504	1.78575	7.73778e-06	4.21226e-07	Up
ENSG00000059145	UNKL	chr16:1363205-1414751	-	3.97599	6.61129	4.01993	4.86907	2.5845	3.30842	2.6178	2.83691	0.582638	0.927651	1
ENSG00000059378	PARP12	chr7:140023744-140063721	-	6.25078	6.88071	5.59127	6.24092	12.2228	14.0447	13.1136	13.127	2.10338	6.8989e-12	6.46916e-12	Up
ENSG00000059573	ALDH18A1	chr10:95605929-95656706	-	48.5239	42.2234	45.6381	45.4618	36.0927	31.4621	31.1621	32.9056	0.723808	0.00154409	0.383986
ENSG00000059588	TARBP1	chr1:234391313-234479103	-	8.27973	8.28637	5.16167	7.24259	11.4143	9.54504	11.7865	10.9153	1.5071	0.00187536	0.000134945	Up
ENSG00000059691	GATB	chr4:151670504-151761023	-	7.84916	4.48367	4.21139	5.51474	8.30295	5.57544	7.28582	7.05474	1.27925	0.246167	0.175458
ENSG00000059728	MXD1	chr2:69897688-69942945	+	5.25001	5.11749	4.51661	4.96137	4.75381	5.65303	5.47583	5.29422	1.06709	0.60746	0.344415
ENSG00000059758	CDK17	chr12:96278261-96400560	-	24.7738	35.3977	41.3906	33.854	21.9217	23.2425	25.4476	23.5373	0.695257	0.00832266	0.331246
ENSG00000059769	DNAJC25	chr9:111631352-111654351	+	13.8459	16.1558	22.4769	17.4929	6.16364	6.17676	5.98906	6.10982	0.349275	1.83098e-12	3.62544e-10	Down
ENSG00000059804	SLC2A3	chr12:7919230-7936275	-	21.7948	20.7895	24.6208	22.4017	10.4248	11.9667	10.9067	11.0994	0.495471	2.89836e-08	8.52828e-05	Down
ENSG00000060069	CTDP1	chr18:79679801-79756623	+	2.10693	1.13975	1.51212	1.58627	2.13769	1.94972	2.04666	2.04469	1.289	0.263651	0.1792
ENSG00000060138	YBX3	chr12:10699089-10723312	-	88.279	127.997	259.139	158.472	79.5862	47.7762	89.3547	72.239	0.455848	0.11575	0.604618
ENSG00000060237	WNK1	chr12:752593-911452	+	64.5096	51.1076	66.4614	60.6929	88.6197	80.9613	82.0532	83.8781	1.38201	0.000694873	5.28565e-05	Up
ENSG00000060303	RPS17P5	chr6:50857255-50857662	-	0.949698	2.31815	4.23029	2.49938	0.281512	0.691192	0.343049	0.438584	0.175477	0.00511364	0.00563231	Down
ENSG00000060339	CCAR1	chr10:68721012-68792377	+	80.3681	90.7446	132.719	101.277	81.8932	67.3436	95.5364	81.5911	0.805621	0.980718	0.609143
ENSG00000060491	OGFR	chr20:62804835-62814000	+	4.8838	4.36447	5.45015	4.89947	6.5334	5.44251	5.93156	5.96916	1.21833	0.00436581	0.000915548	Up
ENSG00000060642	PIGV	chr1:26787472-26798398	+	4.93953	4.29675	2.90872	4.04833	3.06694	4.27106	4.0004	3.77947	0.933586	0.837258	1
ENSG00000060656	PTPRU	chr1:29236516-29326813	+	4.45608	4.51365	6.11729	5.02901	20.3213	23.8877	23.6997	22.6362	4.50113	1.0338e-24	1.14958e-22	Up
ENSG00000060688	SNRNP40	chr1:31259568-31296782	-	20.1505	18.5422	14.3279	17.6735	20.1708	23.1216	16.9308	20.0744	1.13585	0.938651	0.693672
ENSG00000060718	COL11A1	chr1:102876467-103108496	-	1163.14	1463.2	1817.8	1481.38	534.835	539.086	556.498	543.473	0.366869	6.02632e-21	6.47009e-07	Down
ENSG00000060749	QSER1	chr11:32893178-32993316	+	10.5901	15.8383	23.3227	16.5837	13.7824	15.2265	16.0127	15.0072	0.904937	0.573293	0.178683
ENSG00000060762	MPC1	chr6:166364919-166383013	-	20.7822	20.4529	17.7704	19.6685	21.5778	21.0308	17.041	19.8832	1.01092	0.601455	1
ENSG00000060971	ACAA1	chr3:38103129-38137242	-	10.7478	8.44107	6.33495	8.50794	13.1613	8.46473	19.2988	13.6416	1.6034	0.076446	0.0364986
ENSG00000060982	BCAT1	chr12:24810022-24949459	-	121.592	125.597	157.136	134.775	88.2125	98.9974	81.0032	89.4044	0.66336	1.02453e-05	0.0449777	Down
ENSG00000061273	HDAC7	chr12:47782722-47833132	-	27.639	24.9423	18.3677	23.6497	33.0683	21.244	37.5775	30.6299	1.29515	0.054591	0.00949096
ENSG00000061656	SPAG4	chr20:35615892-35621049	+	13.7127	11.0352	10.932	11.8933	0.723862	1.45322	0.955344	1.04414	0.0877925	6.90926e-43	2.77708e-32	Down
ENSG00000061676	NCKAP1	chr2:182909115-183038858	-	96.6438	106.864	104.228	102.579	97.4897	107.392	91.5244	98.802	0.963184	0.424263	1
ENSG00000061794	MRPS35	chr12:27710773-27756295	+	50.1552	63.571	80.2986	64.6749	41.8549	49.3348	52.4764	47.8887	0.740452	0.102675	1
ENSG00000061918	GUCY1B3	chr4:155758992-155807591	+	3.74771	4.18585	3.2396	3.72439	8.40331	6.9896	6.35319	7.2487	1.94628	8.17543e-06	4.188e-06	Up
ENSG00000061936	SFSWAP	chr12:131711081-131799737	+	23.8374	18.29	20.0377	20.7217	23.9149	15.4864	21.0587	20.1533	0.972571	0.493558	1
ENSG00000061938	TNK2	chr3:195863364-195911945	-	9.09996	4.6976	5.03484	6.27747	9.06148	6.4431	12.5595	9.35469	1.4902	0.00375179	0.000603604	Up
ENSG00000061987	MON2	chr12:62466817-62600479	+	14.0454	14.9961	12.3382	13.7932	14.3963	14.8435	15.5338	14.9245	1.08202	0.762173	0.37215
ENSG00000062194	GPBP1	chr5:57173948-57264679	+	77.2265	74.7986	68.3275	73.4509	58.793	54.7672	53.2693	55.6098	0.757102	0.00014993	0.228489
ENSG00000062370	ZNF112	chr19:44326555-44367217	-	8.0815	8.05012	9.49007	8.54056	5.51455	6.83113	5.13904	5.82824	0.682419	0.0426694	0.66671
ENSG00000062485	CS	chr12:56271699-56300392	-	20.2377	17.8586	13.4857	17.194	21.0944	22.2626	21.6913	21.6828	1.26107	0.0488159	0.00723945	Up
ENSG00000062582	MRPS24	chr7:43866558-43869893	-	4.60999	4.18639	0.0690203	2.95513	7.47725	8.37987	5.78955	7.21556	2.4417	0.852951	1
ENSG00000062598	ELMO2	chr20:46366049-46432985	-	6.66251	6.28412	7.55191	6.83285	10.529	7.42271	9.23901	9.06357	1.32647	0.0216604	0.00800379	Up
ENSG00000062650	WAPL	chr10:86435256-86521815	-	35.3472	34.8014	42.7457	37.6314	30.1325	28.6457	31.8117	30.1966	0.802431	0.00263698	0.320281
ENSG00000062716	VMP1	chr17:59707192-59842255	+	269.07	327.323	233.92	276.771	254.388	277.259	239.274	256.974	0.92847	0.172305	1
ENSG00000062725	APPBP2	chr17:60443149-60526219	-	22.9891	25.1448	23.1031	23.7457	20.1467	22.9152	18.4733	20.5117	0.86381	0.140885	1
ENSG00000062822	POLD1	chr19:50384204-50418018	+	2.22024	1.50595	1.77112	1.83244	1.85152	2.46879	1.91588	2.07873	1.13441	0.00367454	0.000651866	Up
ENSG00000063046	EIF4B	chr12:53006158-53042209	+	716.288	630.338	509.238	618.621	423.408	398.345	394.708	405.487	0.655469	5.62593e-06	0.0577245
ENSG00000063176	SPHK2	chr19:48619291-48630717	+	0.846022	0.990774	0.819732	0.885509	2.47845	2.23776	2.35633	2.35751	2.66232	5.87836e-05	7.85604e-06	Up
ENSG00000063177	RPL18	chr19:48615328-48619536	-	110.564	72.1936	70.5164	84.4247	155.202	140.394	145.591	147.062	1.74194	0.000269037	1.88931e-06	Up
ENSG00000063180	CA11	chr19:48637942-48646312	-	8.72091	11.2804	9.71984	9.90705	5.50048	4.16041	5.55965	5.07351	0.512111	2.73732e-07	0.000247669	Down
ENSG00000063241	ISOC2	chr19:55452985-55462343	-	5.28613	4.00869	5.47009	4.92164	6.99726	8.94272	7.87793	7.9393	1.61314	0.0121937	0.00336036	Up
ENSG00000063244	U2AF2	chr19:55654146-55674715	+	17.109	12.3403	12.4079	13.9524	20.6504	17.8874	24.4466	20.9948	1.50474	0.0728628	0.00870951
ENSG00000063245	EPN1	chr19:55675226-55709858	+	6.16473	4.4284	7.1612	5.91811	18.6578	12.6737	22.8095	18.047	3.04945	0.00439577	0.000560927	Up
ENSG00000063322	MED29	chr19:39391303-39400637	+	11.5522	9.26849	13.3398	11.3868	12.2588	10.0384	12.3476	11.5483	1.01418	0.622714	1
ENSG00000063601	MTMR1	chrX:150692971-150765103	+	17.1429	22.5963	25.3894	21.7095	14.4251	15.543	17.0258	15.6646	0.721556	0.190137	1
ENSG00000063660	GPC1	chr2:240435671-240468078	+	19.0052	7.67026	6.61674	11.0974	25.3534	18.1848	27.4799	23.6727	2.13318	1.25041e-12	2.56931e-15	Up
ENSG00000063761	ADCK1	chr14:77800083-77935012	+	2.95333	1.38467	1.4005	1.91283	5.37408	3.21845	3.2408	3.94444	2.06209	0.000204968	3.62359e-05	Up
ENSG00000063854	HAGH	chr16:1795620-1827194	-	21.7875	13.4204	13.9966	16.4015	12.7641	12.1775	10.2975	11.7464	0.716176	0.109869	0.808864
ENSG00000063978	RNF4	chr4:2462220-2625320	+	44.6455	24.8845	31.2572	33.5957	33.4014	35.2096	36.4678	35.0263	1.04258	0.805132	1
ENSG00000064012	CASP8	chr2:201233443-201287711	+	6.07615	6.5836	12.9637	8.54115	8.35425	8.04378	7.89649	8.09817	0.948136	0.179362	0.10768
ENSG00000064042	LIMCH1	chr4:41359607-41700044	+	224.049	231.091	268.181	241.107	150.898	162.189	165.611	159.566	0.661806	5.20139e-07	0.0363396	Down
ENSG00000064102	INTS13	chr12:26905181-26938326	-	46.7068	45.1007	51.6688	47.8254	29.9811	26.1117	30.7868	28.9599	0.605533	1.21812e-08	0.000421931	Down
ENSG00000064115	TM7SF3	chr12:26973195-27014434	-	53.5689	82.3011	91.6486	75.8395	49.9336	71.4582	54.7182	58.7033	0.774047	0.0277546	0.604618
ENSG00000064199	SPA17	chr11:124673798-124697518	+	20.8826	20.3866	23.0848	21.4513	18.9268	18.3784	17.6056	18.3036	0.853262	0.0937114	0.808864
ENSG00000064225	ST3GAL6	chr3:98732236-98821201	+	12.6461	11.6196	14.6677	12.9778	11.4665	13.5928	11.8778	12.3124	0.948725	0.847854	0.827965
ENSG00000064309	CDON	chr11:125955796-126063335	-	13.6452	9.38606	10.7894	11.2736	13.0223	13.8127	11.5571	12.7974	1.13517	0.615049	1
ENSG00000064313	TAF2	chr8:119730775-119832863	-	20.5445	23.0732	28.6067	24.0748	23.2872	23.4276	20.87	22.5283	0.935761	0.713454	0.293236
ENSG00000064393	HIPK2	chr7:139561570-139777778	-	3.67577	3.36885	3.95516	3.66659	5.50513	4.27368	5.91527	5.23136	1.42676	0.00398785	0.000106516	Up
ENSG00000064419	TNPO3	chr7:128954180-129055173	-	22.099	21.8157	19.1643	21.0263	20.2626	20.0771	20.9935	20.4444	0.972324	0.537877	1
ENSG00000064490	RFXANK	chr19:19192229-19201869	+	6.59476	5.12358	5.04995	5.58943	5.30873	6.1463	5.35223	5.60242	1.00232	0.158431	0.104598
ENSG00000064545	TMEM161A	chr19:19119169-19138513	-	2.41077	0.57494	1.15519	1.3803	2.78235	2.11768	2.73925	2.54643	1.84484	0.00200771	0.000217457	Up
ENSG00000064547	LPAR2	chr19:19623668-19628930	-	1.02763	1.34016	0.431929	0.93324	2.12125	1.5248	3.04371	2.22992	2.38944	0.00210093	0.000166676	Up
ENSG00000064601	CTSA	chr20:45890144-45898820	+	188.99	76.2374	53.0635	106.097	211.928	122.008	206.049	179.995	1.69651	0.0150063	0.000518536	Up
ENSG00000064607	SUGP2	chr19:18990888-19034023	-	21.3066	23.4011	18.3355	21.0144	30.2666	21.358	25.5829	25.7358	1.22468	0.00188257	8.21315e-05	Up
ENSG00000064651	SLC12A2	chr5:128083766-128189688	+	28.4113	28.2409	29.154	28.6021	25.1634	23.4387	22.6211	23.7411	0.830047	0.0621868	0.772869
ENSG00000064652	SNX24	chr5:122843439-123029354	+	20.3256	21.3135	24.1321	21.9237	19.7595	22.1647	20.3685	20.7642	0.947112	0.245283	1
ENSG00000064666	CNN2	chr19:1026581-1039068	+	68.2367	43.5248	59.3956	57.0524	104.618	76.7836	94.0018	91.8011	1.60907	0.0018693	1.29252e-05	Up
ENSG00000064687	ABCA7	chr19:1040101-1065572	+	1.10281	0.7142	0.876895	0.897968	2.02302	1.84809	2.36938	2.08016	2.31652	5.30542e-10	4.9952e-11	Up
ENSG00000064703	DDX20	chr1:111755245-111768016	+	7.05533	8.19662	8.52571	7.92589	7.48569	7.74992	7.23255	7.48939	0.944927	0.594699	1
ENSG00000064726	BTBD1	chr15:83016422-83067354	-	52.0755	57.8381	61.8149	57.2428	47.2258	51.4541	43.5842	47.4214	0.828425	0.0422032	0.66531
ENSG00000064932	SBNO2	chr19:1107636-1174283	-	1.45762	2.22439	1.42179	1.70127	2.08214	1.41483	2.58261	2.02653	1.19119	9.92698e-10	7.16926e-11	Up
ENSG00000064933	PMS1	chr2:189784085-189877629	+	13.8126	16.4342	23.8629	18.0366	16.0842	18.8181	16.667	17.1898	0.953051	0.643103	1
ENSG00000064961	HMG20B	chr19:3572777-3579088	+	22.9349	27.4603	30.4503	26.9485	27.8337	27.8699	36.8814	30.8617	1.14521	0.159294	0.0485992
ENSG00000064995	TAF11	chr6:34877778-34888089	-	24.6035	25.0048	33.159	27.5891	21.3963	20.9533	19.3327	20.5608	0.74525	0.0113625	0.338403
ENSG00000064999	ANKS1A	chr6:34889265-35091413	+	3.07484	2.75182	2.6014	2.80935	3.87626	4.03685	4.23543	4.04951	1.44144	0.00749038	0.00230641	Up
ENSG00000065000	AP3D1	chr19:2100988-2164465	-	24.2898	26.735	71.1248	40.7165	26.6097	23.1554	30.1154	26.6268	0.653956	0.958208	0.623962
ENSG00000065029	ZNF76	chr6:35258909-35295985	+	5.73652	3.64634	2.97965	4.12084	5.52906	6.08123	6.82285	6.14438	1.49105	0.0963307	0.0461111
ENSG00000065054	SLC9A3R2	chr16:2025356-2039026	+	2.65631	2.09487	4.42443	3.05854	3.5703	3.41289	5.75049	4.24456	1.38777	0.326151	0.252127
ENSG00000065057	NTHL1	chr16:2039815-2047866	-	0.771085	0.623443	0.330363	0.574964	1.93304	1.50025	1.72605	1.71978	2.99111	0.0106141	0.000945467	Up
ENSG00000065060	UHRF1BP1	chr6:34792015-34883138	+	3.35056	3.02819	3.23724	3.20533	5.41841	4.74801	5.7513	5.30591	1.65534	1.24872e-05	3.12849e-07	Up
ENSG00000065135	GNAI3	chr1:109548611-109618321	+	8.43586	8.73686	8.35676	8.50983	6.48364	8.11978	5.87523	6.82622	0.802157	0.0309534	0.604618
ENSG00000065150	IPO5	chr13:97953658-98024297	+	79.3305	76.8228	72.8828	76.3454	75.7152	77.6936	74.6654	76.0247	0.9958	0.33328	1
ENSG00000065154	OAT	chr10:124397303-124418976	-	129.7	135.165	122.511	129.125	130.212	135.27	110.78	125.421	0.97131	0.622004	1
ENSG00000065183	WDR3	chr1:117929720-117966542	+	15.9938	13.9327	8.96526	12.9639	17.5269	16.0469	14.2494	15.9411	1.22965	0.960011	0.604618
ENSG00000065243	PKN2	chr1:88684222-88836255	+	30.4286	31.6582	33.3934	31.8267	26.6744	25.756	29.2545	27.2283	0.855517	0.0329878	0.808864
ENSG00000065268	WDR18	chr19:984271-998438	+	2.67777	2.3955	0.76632	1.94653	6.05285	4.17018	5.36138	5.1948	2.66875	0.000509749	4.66111e-05	Up
ENSG00000065308	TRAM2	chr6:52497402-52576915	-	55.7429	47.0291	50.2879	51.02	40.2309	39.1642	40.9642	40.1198	0.786354	0.00133536	0.434051
ENSG00000065328	MCM10	chr10:13161554-13211104	+	3.60841	2.88457	1.41932	2.63743	3.70691	2.15258	1.81986	2.55978	0.970558	0.635233	1
ENSG00000065357	DGKA	chr12:55927319-55954027	+	138.115	111.456	85.8039	111.792	185.885	116.751	172.446	158.361	1.41657	0.000593984	8.94282e-06	Up
ENSG00000065413	ANKRD44	chr2:196967017-197311173	-	11.0438	10.2468	7.94912	9.74657	7.48327	7.74864	5.78492	7.00561	0.718777	3.93434e-05	0.0247965	Down
ENSG00000065427	KARS	chr16:75627474-75648643	-	89.497	97.4841	68.8574	85.2795	70.7487	89.7215	61.6151	74.0284	0.868068	0.265739	1
ENSG00000065457	ADAT1	chr16:75596981-75623300	-	7.92732	8.36097	6.4692	7.58583	11.8289	14.3222	13.0296	13.0602	1.72166	7.54448e-05	2.9124e-05	Up
ENSG00000065485	PDIA5	chr3:123067062-123225227	+	30.0578	25.4055	21.2268	25.5634	22.8543	21.4837	20.4895	21.6092	0.845318	0.0985791	0.841201
ENSG00000065491	TBC1D22B	chr6:37257772-37332970	+	5.00923	5.24992	5.46097	5.24004	4.45623	4.44367	4.83117	4.57702	0.873471	0.17483	1
ENSG00000065518	NDUFB4	chr3:120596309-120602500	+	25.9649	22.053	10.8666	19.6282	17.9265	18.7264	12.3155	16.3228	0.831601	0.38337	1
ENSG00000065526	SPEN	chr1:15847864-15940460	+	12.2179	10.0741	12.7453	11.6791	12.6401	11.5311	13.4736	12.5483	1.07442	0.537977	0.144385
ENSG00000065534	MYLK	chr3:123610049-123884331	-	209.363	171.496	243.377	208.079	347.579	285.601	359.252	330.811	1.58983	3.78589e-07	2.32289e-07	Up
ENSG00000065548	ZC3H15	chr2:186486156-186509363	+	86.4447	109.477	117.285	104.402	73.2001	75.8172	77.6391	75.5521	0.723664	0.00830133	0.488655
ENSG00000065559	MAP2K4	chr17:12020824-12143830	+	27.6744	24.2656	28.5989	26.8463	21.9181	17.6814	18.1667	19.2554	0.717246	0.0234324	0.604618
ENSG00000065600	TMEM206	chr1:212363931-212414901	-	4.64012	5.46324	5.38151	5.16162	5.66681	6.31863	5.45162	5.81235	1.12607	0.747262	0.604618
ENSG00000065613	SLK	chr10:103967201-104029233	+	42.4136	53.0619	48.4907	47.9887	38.5623	40.0963	39.03	39.2295	0.817474	0.0329989	0.692679
ENSG00000065615	CYB5R4	chr6:83859643-83967424	+	7.52906	7.30315	6.70291	7.17837	7.67935	6.17997	6.23414	6.69782	0.933055	0.996183	0.808864
ENSG00000065621	GSTO2	chr10:104268873-104304945	+	1.08854	1.14321	1.47151	1.23442	1.79226	1.7832	1.84588	1.80711	1.46394	0.0284448	0.0126442	Up
ENSG00000065665	SEC61A2	chr10:12129637-12169961	+	4.48591	2.13773	3.16312	3.26225	2.84497	3.38961	2.81181	3.01546	0.92435	0.698585	0.604618
ENSG00000065717	TLE2	chr19:2997638-3047635	-	1.55311	1.82384	2.38557	1.92084	0.839081	0.176996	0.578635	0.531571	0.276739	0.440308	0.919676
ENSG00000065802	ASB1	chr2:238426742-238452250	+	4.72934	6.43723	4.28134	5.1493	4.06543	5.71257	6.28612	5.35471	1.03989	0.94401	0.79875
ENSG00000065809	FAM107B	chr10:14518557-14774897	-	40.1371	57.6185	61.9599	53.2385	35.9088	27.57	39.2194	34.2327	0.643007	0.00775831	0.373752
ENSG00000065833	ME1	chr6:83210389-83431071	-	5.27659	4.18052	4.86642	4.77451	8.40654	10.1433	10.1159	9.55525	2.0013	5.51807e-07	1.52434e-08	Up
ENSG00000065882	TBC1D1	chr4:37891087-38139175	+	27.6114	31.0456	36.6139	31.757	37.0637	34.2644	31.7336	34.3539	1.08178	0.00138573	0.000101932	Up
ENSG00000065883	CDK13	chr7:39950037-40097134	+	43.3232	39.7051	37.618	40.2154	41.8525	40.248	45.5246	42.5417	1.05785	0.837489	0.352187
ENSG00000065911	MTHFD2	chr2:74198562-74217565	+	44.1052	42.1024	26.3127	37.5068	35.7839	40.4922	29.7484	35.3415	0.94227	0.707252	1
ENSG00000065923	SLC9A7	chrX:46599252-46759172	-	32.5404	35.6384	28.5258	32.2349	19.8301	19.4538	18.0316	19.1052	0.592686	7.85883e-10	4.17316e-05	Down
ENSG00000065970	FOXJ2	chr12:8032703-8055503	+	3.33438	3.03175	2.97155	3.11256	2.75217	2.39612	3.49681	2.8817	0.92583	0.505107	1
ENSG00000065978	YBX1	chr1:42682427-42702349	+	786.714	684.248	527.795	666.252	544.102	439.039	446.209	476.45	0.715119	4.16759e-05	0.100446
ENSG00000066027	PPP2R5A	chr1:212285537-212361863	+	10.6736	11.8935	11.297	11.288	11.1727	13.0421	9.81095	11.3419	1.00477	0.985728	0.742174
ENSG00000066044	ELAVL1	chr19:7958579-8005659	-	11.8021	9.21512	7.07354	9.36359	13.1669	12.9247	14.0214	13.371	1.42798	0.0449203	0.0150918	Up
ENSG00000066084	DIP2B	chr12:50504985-50748667	+	17.6158	15.7806	14.8155	16.0706	22.6256	21.1162	19.8159	21.1859	1.3183	0.0427007	0.00411137	Up
ENSG00000066117	SMARCD1	chr12:50084972-50100712	+	19.5846	22.7082	25.1608	22.4845	23.3138	24.7984	28.523	25.5451	1.13612	0.480568	0.214705
ENSG00000066135	KDM4A	chr1:43650158-43705515	+	14.2063	13.3784	12.0997	13.2281	13.9019	13.3122	15.1676	14.1272	1.06797	0.531402	0.201406
ENSG00000066136	NFYC	chr1:40691648-40771603	+	25.4254	22.4428	21.4113	23.0932	25.9987	16.9565	25.6614	22.8722	0.990432	0.0353414	0.0108505	Up
ENSG00000066279	ASPM	chr1:197084128-197146694	-	6.05098	7.61717	6.99088	6.88634	9.51907	8.52704	7.77594	8.60735	1.24992	0.164481	0.0257702
ENSG00000066322	ELOVL1	chr1:43363397-43368074	-	20.2864	16.7428	13.2036	16.7443	24.9403	25.6812	22.5199	24.3805	1.45605	0.0204036	0.00492407	Up
ENSG00000066379	ZNRD1	chr6:30058899-30064909	+	3.80261	3.16306	2.15231	3.03933	2.83143	4.39172	2.69456	3.3059	1.08771	0.831665	0.808864
ENSG00000066422	ZBTB11	chr3:101648889-101677495	-	12.0918	12.5331	12.0196	12.2148	10.9352	11.483	9.57436	10.6642	0.873052	0.0298232	0.808864
ENSG00000066427	ATXN3	chr14:92038652-92106621	-	50.2948	54.2805	55.4183	53.3312	37.6969	37.4961	36.8915	37.3615	0.700556	0.00456077	0.503425
ENSG00000066455	GOLGA5	chr14:92794231-92839963	+	43.9271	41.8471	42.8367	42.8703	37.2823	35.9724	32.8991	35.3846	0.825387	0.0035187	0.493243
ENSG00000066557	LRRC40	chr1:70144805-70205620	-	10.0251	11.0467	8.76425	9.94535	9.22775	10.6368	8.01826	9.29427	0.934534	0.592993	1
ENSG00000066583	ISOC1	chr5:129094751-129114028	+	2.16083	2.99615	2.60418	2.58705	3.70618	3.22445	3.79369	3.57477	1.38179	0.0668434	0.0419279
ENSG00000066629	EML1	chr14:99737693-99942060	+	38.8845	41.8262	51.7881	44.1663	30.7101	27.5485	31.4957	29.9181	0.677397	0.127809	1
ENSG00000066651	TRMT11	chr6:125986430-126039276	+	17.6911	20.7255	20.0217	19.4794	20.9159	19.8904	18.0659	19.6241	1.00742	0.757216	0.98063
ENSG00000066654	THUMPD1	chr16:20702816-20742084	-	47.1693	52.5711	56.2465	51.9956	39.4568	37.8802	36.9245	38.0872	0.732507	0.00914579	0.494579
ENSG00000066697	MSANTD3	chr9:100427156-100451711	+	157.217	107.202	107.647	124.022	86.3398	67.9919	81.5221	78.6179	0.633903	2.48584e-10	4.76174e-06	Down
ENSG00000066739	ATG2B	chr14:96279202-96363870	-	6.28201	7.52541	11.1829	8.33011	7.11166	9.15084	6.6109	7.62447	0.91529	0.505485	0.15417
ENSG00000066777	ARFGEF1	chr8:67173511-67343677	-	22.7852	24.9153	24.9804	24.227	21.7965	22.5068	22.8147	22.3727	0.923461	0.183558	1
ENSG00000066827	ZFAT	chr8:134477788-134713049	-	8.59738	3.76322	5.60459	5.9884	6.81073	5.01574	5.70634	5.84427	0.975932	0.636246	0.46025
ENSG00000066855	MTFR1	chr8:65644734-65771261	+	18.5635	22.6863	26.641	22.6303	19.1176	19.3279	20.5261	19.6572	0.868624	0.376718	1
ENSG00000066926	FECH	chr18:57548283-57586772	-	19.4046	21.8948	16.3613	19.2202	16.5934	19.3956	18.0933	18.0274	0.93794	0.964106	0.802058
ENSG00000066933	MYO9A	chr15:71822289-72118577	-	21.391	21.3586	20.6537	21.1344	21.7555	16.2835	20.4222	19.4871	0.922053	0.528649	1
ENSG00000067048	DDX3Y	chrY:12904108-12920478	+	11.1771	11.626	14.92	12.5744	5.59666	5.4017	5.79757	5.59864	0.445243	3.80325e-14	5.81361e-09	Down
ENSG00000067057	PFKP	chr10:3066333-3137712	+	244.943	216.76	231.72	231.141	101.592	79.9164	96.9682	92.8255	0.401597	0.0432607	0.633944
ENSG00000067064	IDI1	chr10:1039908-1049170	-	27.4435	23.3831	22.3971	24.4079	31.7664	33.1785	27.4933	30.8127	1.26241	0.125943	0.0189981
ENSG00000067066	SP100	chr2:230415942-230544090	+	94.7662	102.319	83.5593	93.5482	98.2795	78.1298	97.4868	91.2987	0.975954	0.327517	1
ENSG00000067082	KLF6	chr10:3775996-3785281	-	21.0345	20.4096	21.7651	21.0697	17.1456	10.3795	24.8931	17.4727	0.829281	0.255497	0.886285
ENSG00000067113	PLPP1	chr5:55424854-55535050	-	19.0622	18.4594	16.6431	18.0549	14.8185	14.661	12.5899	14.0231	0.776694	0.000248926	0.175649
ENSG00000067141	NEO1	chr15:73051710-73305206	+	10.4281	7.04875	7.66797	8.38161	10.2607	8.89695	10.1748	9.77748	1.16654	0.945428	0.604618
ENSG00000067167	TRAM1	chr8:70573442-70608387	-	99.0796	101.015	130.255	110.117	83.8815	105.484	80.8061	90.0572	0.817835	0.124469	0.871629
ENSG00000067177	PHKA1	chrX:72578814-72714319	-	2.58632	2.83049	2.49574	2.63752	4.21247	3.61966	4.38315	4.07176	1.54379	0.00559207	0.00140964	Up
ENSG00000067182	TNFRSF1A	chr12:6328757-6342114	-	18.939	12.6874	12.6438	14.7567	25.9352	14.8482	28.7552	23.1795	1.57078	0.0137305	0.00262681	Up
ENSG00000067191	CACNB1	chr17:39173456-39197703	-	1.3781	0.74339	2.14307	1.42152	2.56608	2.21353	1.92514	2.23492	1.5722	0.0336664	0.0134901	Up
ENSG00000067208	EVI5	chr1:92508696-92792404	-	68.7951	75.7133	94.2229	79.5771	56.2378	37.3167	55.5282	49.6942	0.624479	0.00262268	0.103235
ENSG00000067221	STOML1	chr15:73978923-73994622	-	1.24293	1.28747	1.28905	1.27315	2.75804	3.37043	2.61851	2.91566	2.29012	1.79362e-08	9.88093e-09	Up
ENSG00000067225	PKM	chr15:72199029-72231822	-	1707.44	1628.91	1624.09	1653.48	708.534	609.825	707.04	675.133	0.40831	1.85329e-14	5.41644e-06	Down
ENSG00000067248	DHX29	chr5:55256245-55307722	-	36.6844	40.9302	41.3163	39.6436	45.7538	47.4243	44.204	45.794	1.15514	0.551329	0.17259
ENSG00000067334	DNTTIP2	chr1:93866283-93879918	-	60.5455	64.688	67.9011	64.3782	53.6214	51.1728	49.7848	51.5263	0.800369	0.00308965	0.270247
ENSG00000067365	METTL22	chr16:8621683-8649654	+	5.50312	3.74344	3.80216	4.34957	6.40259	4.00409	5.54428	5.31699	1.22242	0.491396	0.395761
ENSG00000067369	TP53BP1	chr15:43403061-43510728	-	59.713	71.1912	107.415	79.4397	59.9156	53.6257	68.8355	60.7923	0.765263	0.405802	1
ENSG00000067445	TRO	chrX:54920462-54931431	+	5.90552	4.40468	4.39213	4.90078	10.825	11.0966	9.92598	10.6159	2.16616	1.29887e-08	1.80489e-08	Up
ENSG00000067533	RRP15	chr1:218285287-218337983	+	20.5647	24.5727	20.0702	21.7359	21.6272	14.7218	15.0089	17.1193	0.787606	0.406131	1
ENSG00000067560	RHOA	chr3:49359145-49412998	-	200.283	191.375	203.929	198.529	153.291	185.3	142.361	160.317	0.807526	0.019157	0.586164
ENSG00000067596	DHX8	chr17:43483865-43544463	+	16.6384	14.1041	12.4481	14.3969	15.4327	14.3107	14.4739	14.7391	1.02377	0.971816	0.604618
ENSG00000067601	PMS2P4	chr7:67295608-67302907	-	3.34585	3.15471	2.44263	2.98106	3.73782	3.52253	4.6038	3.95472	1.32661	0.83554	0.808864
ENSG00000067606	PRKCZ	chr1:2050470-2185395	+	11.3205	10.9842	10.4761	10.9269	8.90958	11.5615	12.3235	10.9315	1.00042	0.675588	1
ENSG00000067646	ZFY	chrY:2935281-2982506	+	19.9695	19.9778	21.4306	20.4593	15.6391	16.2128	16.819	16.2236	0.792971	0.234241	1
ENSG00000067704	IARS2	chr1:220094102-220148041	+	62.4716	54.6115	56.6223	57.9018	34.6189	32.9659	34.5405	34.0418	0.587922	5.16148e-14	1.547e-06	Down
ENSG00000067715	SYT1	chr12:78863993-79452008	+	67.3228	61.5351	57.4356	62.0978	37.5207	26.9008	41.3659	35.2625	0.567853	4.45898e-10	7.26997e-07	Down
ENSG00000067798	NAV3	chr12:77324641-78213008	+	5.80295	7.01988	5.27289	6.03191	11.8116	11.8431	11.2266	11.6271	1.9276	3.27592e-16	1.59369e-17	Up
ENSG00000067829	IDH3G	chrX:153785766-153794523	-	11.0772	10.4553	6.08724	9.20658	9.27695	9.49417	12.3448	10.372	1.12658	0.0738165	0.0359449
ENSG00000067836	ROGDI	chr16:4796968-4802950	-	11.0642	6.71982	6.37703	8.05368	16.1616	12.5902	12.085	13.6123	1.69019	0.00278366	0.000583798	Up
ENSG00000067900	ROCK1	chr18:20946906-21111851	-	47.1132	48.7632	62.6662	52.8475	50.8687	44.8737	54.5858	50.1094	0.948188	0.517056	1
ENSG00000067955	CBFB	chr16:67029116-67101058	+	60.885	55.1436	48.4091	54.8126	64.5041	54.5629	66.2796	61.7822	1.12715	0.112363	0.0168665
ENSG00000067992	PDK3	chrX:24465221-24539837	+	12.2837	9.73722	8.43963	10.1535	3.8005	3.17547	3.03927	3.33841	0.328794	4.02828e-20	1.46629e-11	Down
ENSG00000068001	HYAL2	chr3:50317790-50322906	-	9.08339	5.3068	2.9233	5.77116	10.2686	12.7005	10.5089	11.1593	1.93364	0.000977897	0.000230264	Up
ENSG00000068024	HDAC4	chr2:239048168-239401654	-	1.22846	0.911593	0.751502	0.963852	1.96774	1.84541	2.06866	1.9606	2.03413	0.0155606	0.00637457	Up
ENSG00000068028	RASSF1	chr3:50329782-50340980	-	3.55287	2.11678	4.10656	3.25874	2.80719	2.5869	2.76902	2.72104	0.834997	0.295232	1
ENSG00000068079	IFI35	chr17:43006725-43014456	+	1.6364	1.06051	1.40116	1.36602	4.27917	3.77622	4.87218	4.30919	3.15455	9.29665e-06	3.43797e-07	Up
ENSG00000068097	HEATR6	chr17:60043194-60078931	-	7.16465	7.19971	5.5169	6.62709	9.30916	9.62992	8.52601	9.15503	1.38146	0.0132583	0.00523314	Up
ENSG00000068120	COASY	chr17:42561467-42566277	+	5.13561	4.75258	3.14236	4.34352	5.93492	3.42033	6.92782	5.42769	1.24961	0.192597	0.129481
ENSG00000068137	PLEKHH3	chr17:42667914-42676994	-	1.43852	0.351013	1.19418	0.994571	2.02287	1.5868	1.46537	1.69168	1.70091	0.0604699	0.0275749
ENSG00000068305	MEF2A	chr15:99565417-99716466	+	50.7241	44.114	73.9038	56.2473	88.9022	67.2029	93.1462	83.0838	1.47712	2.78959e-05	1.23066e-08	Up
ENSG00000068308	OTUD5	chrX:48922028-48958386	-	15.2369	16.7314	19.5073	17.1585	14.5273	12.8876	16.4288	14.6146	0.851738	0.877388	0.812931
ENSG00000068323	TFE3	chrX:49028726-49043486	-	9.60192	9.20184	7.7456	8.84979	12.1335	7.47866	13.1424	10.9182	1.23372	0.439502	0.245522
ENSG00000068354	TBC1D25	chrX:48539457-48562609	+	3.22177	1.65621	2.4591	2.44569	2.94061	1.61928	3.13246	2.56412	1.04842	0.250239	0.174424
ENSG00000068366	ACSL4	chrX:109624244-109733403	-	171.411	140.848	190.628	167.629	150.04	132.379	157.865	146.761	0.875513	0.261711	1
ENSG00000068383	INPP5A	chr10:132537820-132783480	+	5.93305	6.42329	12.4871	8.28115	9.13174	9.03531	6.84859	8.33855	1.00693	0.848604	0.604618
ENSG00000068394	GPKOW	chrX:49113389-49123801	-	10.3173	8.34321	7.67652	8.77901	8.26013	7.23573	6.86861	7.45482	0.849164	0.170886	1
ENSG00000068400	GRIPAP1	chrX:48973720-49002264	-	13.3421	16.9682	14.1188	14.8097	12.5158	8.24552	15.4143	12.0585	0.814233	0.899059	0.728218
ENSG00000068438	FTSJ1	chrX:48476021-48486364	+	22.5425	14.537	11.4746	16.1847	23.6306	22.5067	20.3493	22.1622	1.36933	0.06911	0.0200857
ENSG00000068489	PRR11	chr17:59155499-59204705	+	2.71107	3.07176	3.13048	2.9711	3.90974	2.98308	4.61268	3.83517	1.29082	0.386224	0.286985
ENSG00000068650	ATP11A	chr13:112690329-112887168	+	7.24471	5.98883	9.86679	7.70011	8.5391	7.66793	11.4734	9.22681	1.19827	0.36226	0.104616
ENSG00000068654	POLR1A	chr2:86020216-86106155	-	18.1779	15.5893	11.3098	15.0257	16.4197	12.5825	18.3987	15.8003	1.05155	0.00708722	0.000309969	Up
ENSG00000068697	LAPTM4A	chr2:20032650-20052028	-	112.126	127.051	131.394	123.524	104.437	132.758	112.047	116.414	0.942443	0.394343	1
ENSG00000068724	TTC7A	chr2:46916157-47076137	+	3.75344	3.16196	3.03005	3.31515	4.81379	4.54766	6.03285	5.13143	1.54787	0.00341664	0.000793129	Up
ENSG00000068745	IP6K2	chr3:48688003-48740353	-	80.5107	83.8872	82.4108	82.2696	81.085	63.3347	77.8948	74.1048	0.900756	0.553894	1
ENSG00000068784	SRBD1	chr2:45388680-45612165	-	7.26613	7.02066	6.99844	7.09508	7.06083	6.87307	6.48033	6.80474	0.95908	0.636246	1
ENSG00000068796	KIF2A	chr5:62306162-62537249	+	33.6089	35.1687	36.8064	35.1947	30.3929	30.208	29.7882	30.1297	0.856087	0.412985	1
ENSG00000068878	PSME4	chr2:53864067-53970840	-	15.2329	13.609	22.6832	17.175	21.0066	24.7978	21.4993	22.4346	1.30623	6.50203e-05	3.86605e-07	Up
ENSG00000068885	IFT80	chr3:160256986-160399880	-	33.5714	39.7433	44.6768	39.3305	33.6027	38.2464	32.8177	34.8889	0.887071	0.647012	1
ENSG00000068903	SIRT2	chr19:38878555-38899862	-	4.65495	2.36725	1.80022	2.94081	2.94132	4.02608	3.49818	3.48853	1.18625	0.265739	0.21113
ENSG00000068912	ERLEC1	chr2:53787044-53818819	+	60.061	66.4929	61.8797	62.8112	51.157	51.4002	47.9569	50.1714	0.798765	0.0112535	0.571473
ENSG00000068971	PPP2R5B	chr11:64917553-64934473	+	9.96437	7.58507	18.8628	12.1374	6.46297	5.8939	6.92359	6.42682	0.529505	0.0778978	0.736067
ENSG00000069020	MAST4	chr5:66596361-67169595	+	2.88543	2.97248	3.29614	3.05135	5.97709	4.54997	6.33005	5.61904	1.84149	0.000869693	0.000209171	Up
ENSG00000069248	NUP133	chr1:229440260-229508341	-	18.108	23.4392	26.6952	22.7475	17.2437	20.2062	16.7818	18.0772	0.794692	0.0927463	1
ENSG00000069275	NUCKS1	chr1:205712819-205750276	-	132.426	234.996	553.019	306.814	113.957	109.657	149.343	124.319	0.405194	4.79733e-08	0.00498134	Down
ENSG00000069329	VPS35	chr16:46656132-46689518	-	69.3353	72.6984	74.4281	72.1539	69.6897	62.2586	66.8705	66.2729	0.918494	0.0352286	1
ENSG00000069345	DNAJA2	chr16:46955362-46973788	-	88.7863	85.4633	82.576	85.6085	64.7545	68.2425	64.0064	65.6678	0.767071	0.000997143	0.249042
ENSG00000069399	BCL3	chr19:44747705-44760044	+	1.19158	0.57483	1.10963	0.95868	1.73104	0.970229	2.20822	1.6365	1.70703	0.100412	0.0608374
ENSG00000069424	KCNAB2	chr1:5991466-6101193	+	2.63662	1.16831	1.90599	1.90364	1.28632	1.44203	2.07774	1.60203	0.841561	0.592415	1
ENSG00000069493	CLEC2D	chr12:9664969-9699555	+	2.02803	2.68654	2.80232	2.50563	4.66601	4.01744	3.41344	4.0323	1.60929	0.00344591	0.00155949	Up
ENSG00000069509	FUNDC1	chrX:44523639-44543001	-	17.4841	19.8478	19.7877	19.0399	18.5367	15.6884	17.7728	17.3326	0.910334	0.249669	1
ENSG00000069667	RORA	chr15:60488284-61229319	-	48.1667	48.1802	49.5985	48.6485	9.25497	9.72985	8.77755	9.25412	0.190224	1.06081e-132	2.34868e-93	Down
ENSG00000069702	TGFBR3	chr1:91680343-91906335	-	5.48868	2.73282	3.53043	3.91731	3.50488	3.39892	4.30664	3.73681	0.953923	0.980396	0.808864
ENSG00000069712	KIAA1107	chr1:92166985-92184723	+	3.17327	3.51061	3.81791	3.5006	3.17484	1.90713	2.46522	2.51573	0.718657	NA	1
ENSG00000069849	ATP1B3	chr3:141876124-141926514	+	34.6647	44.9497	31.7682	37.1275	56.4009	48.3875	64.054	56.2808	1.51588	0.00174956	6.47154e-05	Up
ENSG00000069869	NEDD4	chr15:55826922-55993746	-	33.2615	38.6379	28.0592	33.3195	29.2615	31.5331	22.1754	27.6567	0.830044	0.0268282	0.604618
ENSG00000069943	PIGB	chr15:55318960-55355648	+	10.9731	15.8162	16.4695	14.4196	9.81482	11.6763	11.0976	10.8629	0.753343	0.577616	1
ENSG00000069956	MAPK6	chr15:51952106-52067372	+	33.2623	34.7068	34.8341	34.2677	29.9325	30.8841	30.2154	30.344	0.885498	0.0414607	0.952918
ENSG00000069966	GNB5	chr15:52115105-52191369	-	9.87682	8.16776	8.00343	8.68267	14.8094	13.8093	15.329	14.6492	1.68718	0.00340462	0.000807512	Up
ENSG00000069974	RAB27A	chr15:55202966-55319113	-	3.34793	3.07865	3.46747	3.29802	4.62572	4.01719	5.25499	4.63263	1.40467	0.089546	0.0505863
ENSG00000069998	HDHD5	chr22:17137511-17165287	-	6.36046	4.35925	5.27603	5.33191	2.56419	2.46709	2.77268	2.60132	0.487877	4.43306e-08	9.03181e-05	Down
ENSG00000070010	UFD1L	chr22:19449910-19479215	-	18.4054	17.0389	12.9211	16.1218	15.5906	15.6672	16.5546	15.9375	0.988566	0.96758	0.73672
ENSG00000070018	LRP6	chr12:12116025-12267012	-	11.1795	11.2826	6.38574	9.61595	9.44828	8.24029	8.92019	8.86959	0.922383	0.587396	1
ENSG00000070047	PHRF1	chr11:576486-612222	+	3.20883	2.86248	1.34949	2.4736	3.93388	2.55423	4.09036	3.52616	1.42552	0.177732	0.117568
ENSG00000070061	IKBKAP	chr9:108867517-108934116	-	18.136	19.3726	17.6298	18.3795	11.2311	12.4283	11.4046	11.688	0.635927	1.06809e-07	0.00356847	Down
ENSG00000070081	NUCB2	chr11:17208153-17349974	+	208.339	236.579	271.427	238.782	160.574	167.506	172.995	167.025	0.699488	0.00282851	0.0698937
ENSG00000070087	PFN2	chr3:149964904-150050788	-	70.6066	80.2159	66.0215	72.2813	59.8477	67.0984	58.3213	61.7558	0.854381	0.267869	1
ENSG00000070159	PTPN3	chr9:109375466-109498313	-	1.45557	1.48511	1.94872	1.6298	1.80882	1.86297	1.76846	1.81342	1.11266	0.0373951	0.0243366	Up
ENSG00000070214	SLC44A1	chr9:105244622-105439171	+	18.4365	21.6403	21.3617	20.4795	11.84	13.745	9.66427	11.7498	0.573733	6.67797e-07	0.00011322	Down
ENSG00000070269	TMEM260	chr14:56488354-56650606	+	8.18666	7.28966	6.62749	7.36794	6.68842	8.18017	5.89519	6.92126	0.939376	0.652899	1
ENSG00000070366	SMG6	chr17:2059839-2303771	-	41.9542	34.1281	29.0036	35.0286	36.8959	25.638	31.3579	31.2973	0.893477	0.806319	0.808864
ENSG00000070367	EXOC5	chr14:57200507-57269008	-	70.7593	81.2394	81.5647	77.8545	51.3025	49.0941	62.1461	54.1809	0.695925	0.00265874	0.197028
ENSG00000070371	CLTCL1	chr22:19179473-19291716	-	9.47343	7.45899	10.6563	9.19624	6.01802	6.56942	6.61853	6.40199	0.696153	0.0203284	0.496062
ENSG00000070404	FSTL3	chr19:676365-683399	+	66.6526	40.4207	30.8296	45.9676	69.7185	51.6962	78.0518	66.4888	1.44643	0.0729085	0.0131889
ENSG00000070413	DGCR2	chr22:19036282-19122454	-	6.89916	5.18456	5.52087	5.8682	8.00065	9.27736	7.77799	8.352	1.42327	0.00503331	0.00055875	Up
ENSG00000070423	RNF126	chr19:647526-663277	-	1.46033	2.31902	3.76658	2.51531	2.63887	1.50434	2.5065	2.21657	0.881231	0.907263	1
ENSG00000070444	MNT	chr17:2384060-2401118	-	5.02138	3.19156	2.14905	3.454	3.49881	2.94258	4.74634	3.72924	1.07969	0.330943	0.258258
ENSG00000070476	ZXDC	chr3:126437601-126475919	-	6.86502	4.78719	5.32209	5.6581	5.53058	5.76467	5.78322	5.69282	1.00614	0.726625	1
ENSG00000070495	JMJD6	chr17:76712832-76726799	-	11.1729	7.86031	10.4286	9.8206	8.95826	6.6661	8.6477	8.09069	0.823848	0.038012	0.604618
ENSG00000070501	POLB	chr8:42338454-42371808	+	21.1913	15.3754	17.019	17.8619	17.9781	15.6636	14.7688	16.1368	0.903422	0.426744	1
ENSG00000070540	WIPI1	chr17:68420948-68457513	-	27.8867	36.584	28.8408	31.1038	31.3457	28.4891	30.0504	29.9617	0.963281	0.78416	0.494639
ENSG00000070610	GBA2	chr9:35736866-35749228	-	15.3661	14.1205	7.88483	12.4571	18.0536	16.0637	17.4586	17.192	1.38009	0.0396785	0.0111784	Up
ENSG00000070614	NDST1	chr5:150485818-150558211	+	47.1941	34.6814	40.2567	40.7107	46.1291	41.7471	55.5131	47.7964	1.17405	0.609093	0.280066
ENSG00000070669	ASNS	chr7:97852118-97872542	-	12.4576	12.1871	9.54974	11.3981	11.4913	11.2614	12.0299	11.5942	1.0172	0.709355	1
ENSG00000070718	AP3M2	chr8:42152946-42171673	+	8.2833	9.14902	9.84292	9.09175	9.15134	10.1943	8.83021	9.39195	1.03302	0.895438	0.604618
ENSG00000070731	ST6GALNAC2	chr17:76565379-76586956	-	2.05351	1.34821	1.5141	1.63861	1.69947	2.41901	1.73388	1.95079	1.19052	0.350983	0.197119
ENSG00000070756	PABPC1	chr8:100685816-100722809	-	451.484	378.049	352.891	394.141	494.668	461.957	557.772	504.799	1.28076	0.0555417	0.0170894
ENSG00000070761	CFAP20	chr16:58113588-58129450	-	25.0692	20.3824	16.7349	20.7288	19.0633	21.8088	18.8223	19.8981	0.959925	0.533716	1
ENSG00000070770	CSNK2A2	chr16:58157907-58197920	-	18.4164	17.8858	18.1032	18.1351	16.0133	15.5756	18.7349	16.7746	0.924978	0.494737	1
ENSG00000070778	PTPN21	chr14:88465778-88554733	-	10.9946	8.6642	8.2028	9.2872	11.5792	10.3459	12.056	11.327	1.21964	0.0914183	0.0121515
ENSG00000070785	EIF2B3	chr1:44850522-44986722	-	9.01955	9.48562	6.04588	8.18368	12.3649	13.261	10.1373	11.9211	1.45669	0.14531	0.0768787
ENSG00000070808	CAMK2A	chr5:150219491-150290291	-	2.22997	1.13825	1.49922	1.62248	4.88096	4.05184	4.69444	4.54241	2.79967	9.37334e-18	2.75991e-18	Up
ENSG00000070814	TCOF1	chr5:150357639-150400308	+	32.4564	37.2405	34.3407	34.6792	31.4473	20.5052	41.1067	31.0197	0.894477	0.717959	0.528172
ENSG00000070831	CDC42	chr1:22052627-22092946	+	126.89	134.229	105.752	122.29	103.27	118.533	92.1234	104.642	0.855686	0.0717461	0.844344
ENSG00000070882	OSBPL3	chr7:24796539-24981634	-	41.5488	40.5798	39.1444	40.4243	41.1822	39.0153	43.1021	41.0999	1.01671	0.666646	0.808864
ENSG00000070950	RAD18	chr3:8775402-8963773	-	11.7208	14.3823	14.6059	13.5697	14.7273	12.4534	12.328	13.1696	0.970515	0.57984	1
ENSG00000070961	ATP2B1	chr12:89588049-89709300	-	25.4467	24.9892	24.5524	24.9961	26.2438	26.1209	26.1899	26.1849	1.04756	0.55322	0.161973
ENSG00000071051	NCK2	chr2:105744897-105894274	+	30.5451	32.1208	33.8278	32.1646	28.0186	22.3046	23.8556	24.7263	0.768742	0.0243601	0.584808
ENSG00000071054	MAP4K4	chr2:101696850-101894689	+	133.669	127.1	113.643	124.804	100.725	69.2777	113.343	94.4486	0.756775	0.0168326	0.383986
ENSG00000071073	MGAT4A	chr2:98619106-98731126	-	2.09268	1.50951	2.05868	1.88696	1.0015	1.39726	1.16465	1.1878	0.629481	0.508839	1
ENSG00000071082	RPL31	chr2:101001715-101024032	+	3568.78	2768.24	1461.77	2599.6	1731.67	1825.84	1528.84	1695.45	0.652197	0.0372836	0.383986
ENSG00000071127	WDR1	chr4:10074339-10116949	-	262.093	252.546	241.157	251.932	353.228	292.801	458.801	368.277	1.46181	0.00582403	9.1334e-05	Up
ENSG00000071189	SNX13	chr7:17790761-17940501	-	23.9938	28.5786	37.6183	30.0636	18.3523	22.0126	18.406	19.5903	0.651629	0.00357861	0.131071
ENSG00000071205	ARHGAP10	chr4:147732063-148072780	+	32.7824	31.9911	38.2944	34.356	28.4425	27.721	27.5288	27.8974	0.812011	0.0219434	0.483815
ENSG00000071242	RPS6KA2	chr6:166409364-166906451	-	2.59155	2.49719	1.8828	2.32385	2.52135	1.6829	2.02202	2.07542	0.893098	0.989971	0.851824
ENSG00000071243	ING3	chr7:120950749-120977216	+	14.5259	15.2271	16.9479	15.567	13.3111	16.722	13.4902	14.5078	0.931958	0.490838	1
ENSG00000071246	VASH1	chr14:76762189-76783015	+	1.58398	1.67989	1.45591	1.57326	3.16022	1.96785	3.33095	2.81967	1.79225	0.0350304	0.0123474	Up
ENSG00000071282	LMCD1	chr3:8501707-8574673	+	75.6097	51.3652	40.8712	55.9487	80.1426	65.2815	74.5185	73.3142	1.31038	0.112484	0.0136372
ENSG00000071462	WBSCR22	chr7:73683025-73705161	+	31.5552	24.688	20.4993	25.5808	23.6407	15.7541	24.0448	21.1465	0.826655	0.159003	0.861685
ENSG00000071537	SEL1L	chr14:81471549-81533861	-	77.0387	82.0011	103.33	87.4566	48.0429	48.4654	46.2227	47.577	0.544007	3.90176e-07	0.00681225	Down
ENSG00000071539	TRIP13	chr5:892643-919357	+	3.05291	6.45715	2.05382	3.85463	5.03292	3.5088	2.74049	3.76074	0.975642	0.832327	1
ENSG00000071553	ATP6AP1	chrX:154428632-154436516	+	14.4979	8.87351	11.8564	11.7426	15.3002	16.5416	17.2355	16.3591	1.39314	0.228836	0.0659938
ENSG00000071564	TCF3	chr19:1609290-1652605	-	28.5057	19.5242	20.5408	22.8569	20.1455	18.5652	23.5993	20.77	0.908697	0.581488	0.323396
ENSG00000071575	TRIB2	chr2:12716889-12742734	+	7.49733	9.87179	6.48575	7.95162	4.78618	5.68054	5.38963	5.28545	0.664701	0.264709	1
ENSG00000071626	DAZAP1	chr19:1407569-1435687	+	18.4253	18.0768	19.2909	18.5977	17.34	16.1942	20.9156	18.1499	0.975925	0.312104	0.123274
ENSG00000071655	MBD3	chr19:1573596-1592801	-	4.6544	1.72044	2.55598	2.97694	11.6709	5.72277	11.6544	9.68269	3.25256	0.00868389	0.00305015	Up
ENSG00000071794	HLTF	chr3:149030127-149086554	-	30.4963	36.5314	39.0374	35.355	31.2919	36.8693	30.0114	32.7242	0.925588	0.198197	1
ENSG00000071859	FAM50A	chrX:154444126-154450654	+	148.185	125.315	98.0426	123.848	111.433	81.6	117.916	103.65	0.836913	0.179143	1
ENSG00000071889	FAM3A	chrX:154506159-154516242	-	6.77099	4.12618	4.6135	5.17022	5.40768	5.08675	6.8174	5.77061	1.11612	0.383328	0.291409
ENSG00000071894	CPSF1	chr8:144393229-144409349	-	4.19962	5.2803	3.82714	4.43569	9.11826	5.6989	9.12498	7.98071	1.79921	0.000297337	2.64586e-05	Up
ENSG00000071967	CYBRD1	chr2:171522247-171558133	+	57.4492	58.0036	52.9198	56.1242	62.9624	71.4209	58.182	64.1884	1.14369	0.458721	0.14869
ENSG00000071994	PDCD2	chr6:170575295-170584692	-	53.2914	57.5917	88.4248	66.436	51.6171	65.0783	51.5292	56.0749	0.844044	0.633231	1
ENSG00000072041	SLC6A15	chr12:84859488-84913615	-	8.97248	14.4086	14.4652	12.6154	11.9705	18.3806	13.7236	14.6916	1.16457	0.116996	0.0421841
ENSG00000072042	RDH11	chr14:67676801-67695814	-	53.8631	45.901	60.8987	53.5543	58.1991	59.2819	52.507	56.6627	1.05804	0.804061	0.90166
ENSG00000072062	PRKACA	chr19:14091688-14118084	-	8.76769	10.3801	13.9516	11.0331	10.629	12.8248	13.0576	12.1705	1.10308	0.990465	0.808864
ENSG00000072071	ADGRL1	chr19:14147743-14206187	-	1.79476	0.423914	0.398479	0.872384	2.58288	1.55952	2.70738	2.28326	2.61726	0.00830456	0.00305881	Up
ENSG00000072110	ACTN1	chr14:68874143-68979440	-	195.445	137.772	155.303	162.84	288.521	262.677	366.214	305.804	1.87794	3.19019e-05	1.67051e-06	Up
ENSG00000072121	ZFYVE26	chr14:67727374-67816590	-	10.0469	8.97316	7.35535	8.7918	9.49689	14.24	9.58737	11.1081	1.26346	0.000157369	2.24342e-06	Up
ENSG00000072133	RPS6KA6	chrX:84058346-84187907	-	3.21981	4.34165	4.16735	3.9096	2.22121	2.02856	2.3521	2.20062	0.562876	6.37769e-06	0.0140231	Down
ENSG00000072134	EPN2	chr17:19215615-19336715	+	19.9863	22.4994	18.5121	20.3326	17.8818	11.935	16.8565	15.5578	0.765164	0.240082	1
ENSG00000072135	PTPN18	chr2:130356007-130375409	+	8.74911	8.35785	7.5963	8.23442	7.09085	6.14022	9.73772	7.65626	0.929788	0.477076	1
ENSG00000072195	SPEG	chr2:219434846-219498287	+	20.0202	10.8137	13.3061	14.7133	40.8471	30.8513	39.3509	37.0164	2.51584	4.14792e-10	2.36101e-14	Up
ENSG00000072201	LNX1	chr4:53459301-53701405	-	8.44218	9.89927	10.0246	9.45535	10.7917	12.599	8.86354	10.7514	1.13707	0.552376	0.280678
ENSG00000072210	ALDH3A2	chr17:19648136-19677598	+	18.5052	24.742	22.0235	21.7569	19.7713	20.4239	24.5585	21.5846	0.992079	0.249042	0.0822077
ENSG00000072274	TFRC	chr3:196027183-196082189	-	39.7463	36.6451	52.1307	42.8407	22.7556	20.3652	21.4176	21.5128	0.502158	5.35242e-11	1.13098e-05	Down
ENSG00000072310	SREBF1	chr17:17810399-17837002	-	11.3588	4.38465	3.0369	6.26012	8.05391	5.46095	9.27317	7.59601	1.2134	0.0703188	0.033136
ENSG00000072364	AFF4	chr5:132875379-132963634	-	72.2845	61.2466	71.5662	68.3658	74.3829	42.5326	62.7987	59.9047	0.876239	0.253165	1
ENSG00000072401	UBE2D1	chr10:58334975-58370753	+	18.0657	22.0229	24.646	21.5782	17.7322	20.5323	18.1841	18.8162	0.872	0.437721	1
ENSG00000072415	MPP5	chr14:67241109-67335819	+	22.3766	23.8287	23.7181	23.3078	18.6085	21.8902	18.7815	19.7601	0.847788	0.0500193	0.801045
ENSG00000072422	RHOBTB1	chr10:60869438-61001440	-	65.9839	46.3734	63.7317	58.6963	98.5075	66.696	109.908	91.7038	1.56234	3.45123e-05	5.14482e-07	Up
ENSG00000072501	SMC1A	chrX:53374149-53422728	-	52.1777	59.681	63.9636	58.6074	51.7412	33.8464	59.7697	48.4524	0.826728	0.241224	1
ENSG00000072506	HSD17B10	chrX:53431258-53434373	-	10.6852	10.1816	6.93536	9.26739	22.3527	18.9875	17.9406	19.7603	2.13224	2.28181e-07	3.03125e-07	Up
ENSG00000072518	MARK2	chr11:63838928-63911019	+	5.77514	4.88797	3.69688	4.78666	7.12304	4.88944	9.34824	7.12024	1.48752	0.0166646	0.00424688	Up
ENSG00000072571	HMMR	chr5:163460203-163491945	+	9.6936	11.0136	8.28208	9.66309	15.1324	13.9334	10.7267	13.2642	1.37266	0.121407	0.0483813
ENSG00000072609	CHFR	chr12:132822187-132956304	-	12.4187	12.5631	11.7778	12.2532	19.3931	18.3693	17.9816	18.5813	1.51645	0.00200306	0.000773	Up
ENSG00000072657	TRHDE	chr12:72087266-72670757	+	7.47111	4.85878	8.36601	6.89863	9.85091	9.39043	8.14944	9.13026	1.32349	0.186536	0.0603035
ENSG00000072682	P4HA2	chr5:132191838-132295315	-	182.883	133.517	115.022	143.807	69.9825	73.4422	64.0769	69.1672	0.480971	1.26296e-11	9.08753e-08	Down
ENSG00000072736	NFATC3	chr16:68084751-68229259	+	7.04727	5.73627	5.86161	6.21505	6.55301	5.71809	8.12577	6.79896	1.09395	0.3726	0.175715
ENSG00000072756	TRNT1	chr3:3126916-3150879	+	15.729	16.5521	25.9029	19.3947	20.9765	18.9047	23.477	21.1194	1.08893	0.254625	0.0917381
ENSG00000072778	ACADVL	chr17:7217125-7225273	+	243.763	162.953	136.059	180.925	185.591	172.725	163.762	174.026	0.961868	0.159204	0.808864
ENSG00000072786	STK10	chr5:172042073-172188386	-	4.30884	2.80368	2.62299	3.24517	8.29005	5.82963	7.35324	7.15764	2.20563	0.000260475	1.97704e-05	Up
ENSG00000072803	FBXW11	chr5:171861549-172006873	-	41.9112	48.2934	39.0251	43.0766	41.9586	31.2696	32.9598	35.396	0.8217	0.144959	1
ENSG00000072818	ACAP1	chr17:7336529-7351478	+	1.35527	2.11655	1.76768	1.7465	0.0918977	0.118755	0.274666	0.161773	0.0926269	0.00384755	0.0059911	Down
ENSG00000072840	EVC	chr4:5711197-5814305	+	17.498	12.1876	14.3679	14.6845	31.4879	24.6558	30.0473	28.7303	1.95651	3.13182e-07	7.19648e-11	Up
ENSG00000072849	DERL2	chr17:5471251-5486811	-	48.2195	42.6419	35.1358	41.9991	42.7036	50.2151	37.2987	43.4058	1.03349	0.470549	1
ENSG00000072864	NDE1	chr16:15643267-15726353	+	7.68112	5.20985	2.66703	5.186	8.61491	5.62748	8.32054	7.52098	1.45025	0.293519	0.261157
ENSG00000072958	AP1M1	chr19:16197578-16245907	+	18.2183	15.4819	10.1685	14.6229	24.0356	20.9161	28.1205	24.3574	1.6657	0.000978084	0.000113181	Up
ENSG00000073008	PVR	chr19:44643798-44663583	+	55.251	50.1351	43.6733	49.6865	38.4785	37.7629	34.6995	36.9803	0.744273	1.45437e-06	0.0417177	Down
ENSG00000073050	XRCC1	chr19:43543040-43580473	-	17.1635	12.9564	12.1475	14.0891	11.3667	10.3922	14.6557	12.1382	0.861529	0.53469	1
ENSG00000073060	SCARB1	chr12:124776856-124882668	-	6.21155	4.20782	5.8492	5.42286	10.1533	7.34669	12.5711	10.0237	1.84842	0.00401317	0.000557315	Up
ENSG00000073111	MCM2	chr3:127598223-127622436	+	6.88039	4.2445	2.28608	4.47032	6.78142	5.4979	6.74998	6.3431	1.41894	0.0399917	0.0161108	Up
ENSG00000073169	SELENOO	chr22:50200979-50217616	+	1.41619	0.79627	1.18801	1.13349	1.87592	2.2298	1.83649	1.98074	1.74747	0.0248421	0.00963255	Up
ENSG00000073282	TP63	chr3:189631416-189897279	+	15.7934	9.49337	11.1834	12.1567	7.12087	4.43183	6.9372	6.1633	0.506987	3.88283e-13	3.51553e-07	Down
ENSG00000073331	ALPK1	chr4:112285509-112442620	+	4.97229	5.02975	4.86128	4.95444	5.87797	6.52997	4.69273	5.70022	1.15053	0.859841	0.951987
ENSG00000073350	LLGL2	chr17:75525080-75575208	+	2.27593	1.36864	2.74426	2.12961	2.11411	1.66595	2.00485	1.9283	0.905473	0.000271598	2.16223e-05	Up
ENSG00000073417	PDE8A	chr15:84980440-85139145	+	8.57935	10.5378	8.68801	9.26839	8.64153	6.80914	6.49697	7.31588	0.789337	0.000110732	0.0901335
ENSG00000073536	NLE1	chr17:35128753-35142315	-	2.62665	1.33869	1.03272	1.66602	2.1066	2.58463	1.47009	2.05377	1.23274	0.801908	0.736387
ENSG00000073578	SDHA	chr5:218241-256700	+	39.0405	36.4857	29.1612	34.8958	36.3422	32.9335	36.6718	35.3158	1.01204	0.672713	0.406227
ENSG00000073584	SMARCE1	chr17:40624962-40648508	-	257.181	229.023	272.361	252.855	198.187	140.626	182.265	173.693	0.686926	0.339024	1
ENSG00000073605	GSDMB	chr17:39904595-39919854	-	8.29324	5.81617	6.42329	6.84423	6.42908	5.31561	8.24446	6.66305	0.973528	0.127222	0.814893
ENSG00000073614	KDM5A	chr12:280129-389454	-	38.1292	39.1038	39.2269	38.82	32.6069	33.9807	28.2685	31.6187	0.814496	0.0456459	1
ENSG00000073711	PPP2R3A	chr3:135965673-136147891	+	28.0051	25.2353	27.224	26.8215	21.5701	21.9344	21.4423	21.6489	0.807149	0.0117571	0.495701
ENSG00000073712	FERMT2	chr14:52857268-52952435	-	73.3201	75.7428	135.207	94.7566	62.6684	85.3833	64.1289	70.7269	0.746405	0.359817	1
ENSG00000073792	IGF2BP2	chr3:185643739-185825056	-	22.8746	22.733	27.1136	24.2404	21.5531	18.1683	23.984	21.2351	0.876022	0.112325	0.9619
ENSG00000073803	MAP3K13	chr3:185282941-185489097	+	18.9895	15.4582	16.1786	16.8754	11.4789	11.703	13.0279	12.0699	0.715237	1.09506e-07	0.00568044	Down
ENSG00000073849	ST6GAL1	chr3:186930485-187078553	+	8.16745	7.14164	11.2265	8.8452	17.3219	14.2682	20.8292	17.4731	1.97543	1.12354e-09	2.40774e-13	Up
ENSG00000073905	VDAC1P1	chrX:80929500-80930347	+	2.37335	5.74619	19.5256	9.21505	1.0242	1.80133	1.39685	1.40746	0.152735	0.0108585	0.000162076	Down
ENSG00000073910	FRY	chr13:32031300-32299122	+	2.10948	1.24059	3.19361	2.18123	3.08635	3.17478	2.6912	2.98411	1.36809	0.202558	0.0722539
ENSG00000073921	PICALM	chr11:85957684-86069882	-	289.854	295.139	262.867	282.62	231.977	196.638	205.984	211.533	0.748471	4.61133e-06	0.0510655
ENSG00000073969	NSF	chr17:46590669-46757464	+	12.2509	10.939	7.64273	10.2775	9.56883	10.4481	11.0389	10.3519	1.00724	0.76686	0.604618
ENSG00000074054	CLASP1	chr2:121337776-121649587	-	21.7699	23.0907	29.2151	24.6919	19.3842	23.0758	21.9585	21.4728	0.869631	0.339375	1
ENSG00000074071	MRPS34	chr16:1771890-1773155	-	35.9616	19.2577	22.7238	25.981	43.2318	37.2697	46.6778	42.3931	1.63169	0.0145081	0.00163327	Up
ENSG00000074201	CLNS1A	chr11:77514936-77637805	-	338.991	452.593	547.929	446.504	259.91	273.619	213.319	248.949	0.557552	5.14469e-05	0.00293983	Down
ENSG00000074219	TEAD2	chr19:49340595-49362457	-	9.50737	5.01124	4.36249	6.2937	9.88723	9.58466	9.77063	9.74751	1.54877	0.0574773	0.0210165
ENSG00000074266	EED	chr11:86244544-86278813	+	14.9635	14.9774	16.8134	15.5848	12.0659	9.52289	11.3924	10.9937	0.705415	0.000135261	0.0800642
ENSG00000074319	TSG101	chr11:18468336-18527232	-	50.9443	53.1071	54.469	52.8401	59.0054	46.2101	56.385	53.8668	1.01943	0.811856	0.475566
ENSG00000074356	NCBP3	chr17:3802165-3846251	-	34.0959	35.8747	36.3478	35.4395	33.4929	25.8623	33.0057	30.787	0.86872	0.458367	1
ENSG00000074410	CA12	chr15:63321378-63382161	-	5.58236	6.80456	4.47309	5.62	1.33785	1.41211	1.41189	1.38728	0.246847	7.38642e-23	6.16953e-15	Down
ENSG00000074416	MGLL	chr3:127689062-127823250	-	5.53418	4.51705	3.25126	4.43416	5.84545	7.1935	4.76993	5.93629	1.33876	0.251219	0.151086
ENSG00000074527	NTN4	chr12:95657807-95791152	-	23.5043	23.2502	23.9624	23.5723	19.5247	19.6289	17.2941	18.8159	0.798221	0.00473832	0.453902
ENSG00000074582	BCS1L	chr2:218658764-218663443	+	7.10903	7.98584	6.70998	7.26828	12.4153	12.0896	9.75848	11.4211	1.57137	0.00325374	0.0016079	Up
ENSG00000074590	NUAK1	chr12:106063340-106140033	-	26.0535	23.6092	15.0044	21.5557	27.605	25.858	25.0502	26.1711	1.21411	0.572319	0.185169
ENSG00000074603	DPP8	chr15:65442463-65517704	-	23.0214	22.4569	28.8693	24.7825	22.637	20.2538	23.6463	22.179	0.894946	0.261405	1
ENSG00000074621	SLC24A1	chr15:65611366-65660995	+	6.25949	8.1698	7.56532	7.33154	5.95463	4.56136	6.1586	5.5582	0.758122	0.007488	0.273689
ENSG00000074657	ZNF532	chr18:58862600-58986480	+	28.5503	22.431	18.3377	23.1063	27.9211	22.1662	27.2604	25.7826	1.11582	0.132964	0.0245071
ENSG00000074695	LMAN1	chr18:59327823-59359962	-	73.6878	96.5478	135.908	102.048	48.8271	59.5306	47.5633	51.9737	0.509307	3.69474e-10	2.38283e-05	Down
ENSG00000074696	HACD3	chr15:65530418-65578352	+	71.4984	75.9611	65.7167	71.0587	56.815	63.2785	52.2254	57.4396	0.80834	0.0102624	0.535524
ENSG00000074755	ZZEF1	chr17:4004445-4143020	-	7.8593	8.20819	10.677	8.91483	8.86937	7.09195	9.64759	8.5363	0.95754	0.0926967	0.0100571
ENSG00000074800	ENO1	chr1:8861002-8879249	-	1500.71	1416.26	1505.46	1474.14	268.069	243.269	266.525	259.288	0.17589	1.72168e-86	2.41191e-36	Down
ENSG00000074842	MYDGF	chr19:4641374-4670370	-	42.4342	51.0601	46.0135	46.5026	28.795	35.2279	34.2913	32.7714	0.704722	0.00380459	0.173335
ENSG00000074935	TUBE1	chr6:112070777-112087529	-	21.6094	23.8955	23.4152	22.9734	18.3331	21.3683	16.6971	18.7995	0.818317	0.064305	0.681362
ENSG00000074964	ARHGEF10L	chr1:17539835-17697874	+	5.90807	4.53894	7.06061	5.83587	7.81936	7.02677	7.1947	7.34694	1.25893	0.0119207	0.00112905	Up
ENSG00000075089	ACTR6	chr12:100199122-100241865	+	17.5108	19.1465	24.219	20.2921	16.4723	16.9345	13.3013	15.5694	0.767262	0.024642	0.429566
ENSG00000075131	TIPIN	chr15:66336206-66386746	-	7.51146	6.64287	7.07531	7.07655	7.80484	6.83092	6.36362	6.99979	0.989154	0.722533	1
ENSG00000075142	SRI	chr7:88205118-88226993	-	88.2778	84.7604	61.0926	78.0436	78.1126	74.398	67.6992	73.4033	0.940542	0.093449	1
ENSG00000075151	EIF4G3	chr1:20806292-21176888	-	31.779	33.1886	35.8143	33.594	38.3095	36.29	40.9278	38.5091	1.14631	0.439473	0.106445
ENSG00000075188	NUP37	chr12:102073103-102120124	-	13.5334	18.7931	29.083	20.4698	17.5715	23.1627	17.9163	19.5502	0.955072	0.721619	1
ENSG00000075213	SEMA3A	chr7:83955777-84492724	-	4.61924	9.55213	3.71664	5.96267	3.84205	3.36624	4.21365	3.80731	0.638525	0.855242	0.703446
ENSG00000075223	SEMA3C	chr7:80742538-80922359	-	591.736	502.779	580.173	558.229	383.359	430.304	353.584	389.082	0.696994	0.000287504	0.198225
ENSG00000075234	TTC38	chr22:46267961-46294008	+	8.41677	7.71115	7.59409	7.90734	8.20887	7.95502	8.43959	8.20116	1.03716	0.101098	0.0470877
ENSG00000075239	ACAT1	chr11:108121516-108147776	+	39.6029	36.9032	46.4015	40.9692	47.3928	47.9602	45.2487	46.8672	1.14396	0.453493	0.113016
ENSG00000075240	GRAMD4	chr22:46576012-46679790	+	10.4017	6.59777	4.16178	7.05375	8.01651	7.53803	7.50798	7.68751	1.08985	0.531283	0.352759
ENSG00000075275	CELSR1	chr22:46360834-46537170	-	10.3761	7.59354	13.8639	10.6112	13.1856	11.3588	17.0619	13.8688	1.307	0.000639027	2.72857e-06	Up
ENSG00000075292	ZNF638	chr2:71276561-71435069	+	108.626	125.305	122.704	118.878	109.966	100.671	101.62	104.086	0.875565	0.255073	1
ENSG00000075303	SLC25A40	chr7:87833568-87876357	-	3.73269	2.72312	4.78977	3.74853	4.662	3.55394	3.67412	3.96335	1.05731	0.10152	0.0584302
ENSG00000075336	TIMM21	chr18:74148511-74160530	+	34.9743	41.0102	44.7827	40.2557	25.7048	25.9642	23.6812	25.1167	0.623929	3.46532e-09	0.000663914	Down
ENSG00000075391	RASAL2	chr1:178094141-178484147	+	17.6611	13.4536	13.8812	14.9986	18.8294	16.0498	18.7241	17.8678	1.19129	0.976315	0.550054
ENSG00000075399	VPS9D1	chr16:89707134-89720986	-	1.45855	1.77903	5.62367	2.95375	1.87878	1.80801	2.12698	1.93792	0.656089	0.0853131	0.04435
ENSG00000075407	ZNF37A	chr10:38094334-38150293	+	18.8459	19.3541	18.4069	18.869	14.6978	13.887	13.543	14.0426	0.744217	0.000400163	0.0657986
ENSG00000075413	MARK3	chr14:103385392-103503831	+	73.1115	67.9791	49.9188	63.6698	72.5065	57.8375	66.334	65.5593	1.02968	0.469491	1
ENSG00000075415	SLC25A3	chr12:98593591-98606379	+	242.702	214.299	181.296	212.766	271.442	314.235	280.739	288.805	1.35739	0.0384782	0.00722597	Up
ENSG00000075420	FNDC3B	chr3:172039628-172401665	+	226.033	186.134	202.863	205.01	172.05	135.791	165.616	157.819	0.769811	0.299392	1
ENSG00000075426	FOSL2	chr2:28392448-28417312	+	28.731	19.1767	24.616	24.1746	24.3301	19.8422	25.7363	23.3029	0.963941	0.661179	1
ENSG00000075539	FRYL	chr4:48497361-48780322	-	47.5876	47.8156	46.0137	47.139	35.8098	33.5385	39.35	36.2328	0.768637	1.50347e-06	0.0178415	Down
ENSG00000075568	TMEM131	chr2:97756333-97995891	-	9.78342	8.44566	8.63089	8.95332	10.3318	10.1778	11.1212	10.5436	1.17762	0.635141	0.223129
ENSG00000075624	ACTB	chr7:5527151-5563784	-	1151.3	617.5	784.133	850.978	1385.97	1453.93	1524.95	1454.95	1.70974	0.000193206	3.39262e-05	Up
ENSG00000075651	PLD1	chr3:171600405-171810950	-	6.56698	5.77989	5.7219	6.02292	10.5321	7.48777	9.01857	9.01281	1.49642	3.16722e-05	2.38283e-05	Up
ENSG00000075711	DLG1	chr3:197042560-197299300	-	168.383	176.017	264.851	203.084	104.596	95.9123	106.548	102.352	0.50399	2.0401e-10	4.33407e-05	Down
ENSG00000075785	RAB7A	chr3:128726122-128814796	+	86.4663	85.2597	110.476	94.0673	79.9832	43.305	118.27	80.5194	0.855976	0.868558	0.62506
ENSG00000075790	BCAP29	chr7:107579977-107629170	+	68.8326	81.9887	62.7481	71.1898	70.5342	69.6095	61.6307	67.2581	0.944772	0.382557	1
ENSG00000075826	SEC31B	chr10:100486642-100519864	-	8.33003	6.94442	6.64777	7.30741	6.64701	5.47539	7.12265	6.41502	0.877879	0.522695	1
ENSG00000075856	SART3	chr12:108522580-108561400	-	41.0389	36.7163	27.8241	35.1931	31.9829	29.5446	31.1942	30.9072	0.878219	0.0640022	1
ENSG00000075914	EXOSC7	chr3:44975241-45036066	+	17.8255	14.5277	11.4052	14.5861	13.5551	15.4853	12.8094	13.9499	0.956383	0.752307	1
ENSG00000075945	KIFAP3	chr1:169921326-170085208	-	20.7331	20.1102	17.0843	19.3092	15.7237	15.0606	13.8176	14.8673	0.769959	0.00123037	0.338914
ENSG00000075975	MKRN2	chr3:12557014-12583713	+	18.2863	14.3859	13.0866	15.2529	18.2733	15.2713	15.7853	16.4433	1.07804	0.928266	0.696627
ENSG00000076003	MCM6	chr2:135839626-135876426	-	3.27789	4.82175	3.48295	3.86086	5.38537	4.78404	6.33228	5.50056	1.4247	0.0344043	0.0142553	Up
ENSG00000076043	REXO2	chr11:114439386-114450279	+	309.058	280.836	218.987	269.627	273.416	240.802	224.956	246.391	0.913823	0.288292	1
ENSG00000076053	RBM7	chr11:114400030-114414203	+	56.2101	58.5422	45.3004	53.3509	39.9189	34.4747	30.5777	34.9904	0.655855	0.000670464	0.0764886
ENSG00000076067	RBMS2	chr12:56521929-56596196	+	17.9995	14.8056	10.9961	14.6004	15.057	14.9847	13.918	14.6532	1.00362	0.120444	0.0182906
ENSG00000076108	BAZ2A	chr12:56595596-56636816	-	26.276	28.3669	42.2239	32.2889	36.778	21.6125	44.6027	34.3311	1.06325	0.255111	0.0563589
ENSG00000076201	PTPN23	chr3:47381011-47413441	+	9.70433	4.19398	6.46799	6.78877	8.49425	6.57899	12.5885	9.22058	1.35821	1.82728e-06	7.25049e-08	Up
ENSG00000076242	MLH1	chr3:36993332-37050918	+	25.4548	31.2852	48.3702	35.0367	28.0009	34.7687	28.9084	30.5593	0.872208	0.648184	0.322585
ENSG00000076248	UNG	chr12:109097574-109110992	+	9.35749	11.1338	11.1805	10.5573	9.51417	10.8977	9.15822	9.8567	0.933641	0.828737	1
ENSG00000076258	FMO4	chr1:171314208-171342084	+	2.3595	1.40757	0.763627	1.51023	1.64943	2.18604	2.12377	1.98641	1.3153	0.980947	1
ENSG00000076321	KLHL20	chr1:173714941-173786702	+	22.8898	22.8424	24.224	23.3187	19.5844	21.0884	18.424	19.6989	0.844769	0.0196396	0.604618
ENSG00000076344	RGS11	chr16:268301-275980	-	11.9042	5.986	9.44977	9.11332	17.1515	10.9757	14.8447	14.324	1.57176	0.0136237	0.00113767	Up
ENSG00000076351	SLC46A1	chr17:28394756-28407197	-	2.29816	1.88017	1.41039	1.86291	1.62422	2.37229	1.80096	1.93249	1.03735	0.984616	0.892668
ENSG00000076356	PLXNA2	chr1:208022242-208244320	-	2.27324	1.61884	0.890334	1.59414	5.21843	4.14945	5.48388	4.95059	3.10549	1.51674e-17	5.87121e-18	Up
ENSG00000076382	SPAG5	chr17:28577565-28599279	-	4.00724	4.83405	8.1075	5.6496	4.77934	5.63598	4.49204	4.96912	0.879553	0.576467	1
ENSG00000076513	ANKRD13A	chr12:109999186-110039763	+	146.931	123.865	163.423	144.74	131.123	121.537	121.924	124.861	0.862661	0.759542	0.848574
ENSG00000076554	TPD52	chr8:80034745-80231232	-	53.3056	32.6434	37.1596	41.0362	19.3036	14.0388	29.1749	20.8391	0.507822	2.41371e-09	5.77171e-07	Down
ENSG00000076555	ACACB	chr12:109116595-109268226	+	0.915371	2.12885	0.478238	1.17415	3.83608	3.28686	4.18362	3.76885	3.20985	1.80606e-15	6.34373e-16	Up
ENSG00000076604	TRAF4	chr17:28743984-28750958	+	8.12589	5.45279	5.62329	6.40066	12.2018	9.48368	10.3923	10.6926	1.67055	0.00122031	0.000281898	Up
ENSG00000076641	PAG1	chr8:80967810-81112068	-	1.22976	1.03282	1.09161	1.11806	2.80281	1.91013	1.08352	1.93215	1.72813	0.487743	0.332892
ENSG00000076650	GPATCH1	chr19:33080880-33130542	+	5.27797	4.98357	4.96436	5.0753	5.9287	3.95958	5.90939	5.26589	1.03755	0.944153	0.759418
ENSG00000076662	ICAM3	chr19:10333776-10339823	-	1.63438	2.3902	1.37438	1.79965	2.0286	1.573	1.91497	1.83886	1.02178	0.794071	0.794311
ENSG00000076685	NT5C2	chr10:103088017-103193306	-	39.9345	43.3456	64.776	49.352	53.3912	54.659	55.962	54.6707	1.10777	0.00220782	6.20902e-05	Up
ENSG00000076706	MCAM	chr11:119308529-119321521	-	0.706761	0.357164	0.181125	0.415017	4.1105	4.70192	4.49658	4.43633	10.6895	1.86414e-37	1.19846e-37	Up
ENSG00000076716	GPC4	chrX:133300103-133415490	-	4.50557	3.79692	5.24373	4.51541	11.2944	12.0025	12.8845	12.0605	2.67096	2.73658e-13	2.68244e-18	Up
ENSG00000076924	XAB2	chr19:7619525-7629565	-	2.01644	1.17198	0.614087	1.2675	3.44378	2.4682	3.90172	3.27123	2.58085	0.00150941	0.000450149	Up
ENSG00000076928	ARHGEF1	chr19:41883161-41930150	+	29.4984	14.3988	6.36578	16.7543	28.7371	10.0558	21.1042	19.9657	1.19167	0.0834032	0.0485702
ENSG00000076944	STXBP2	chr19:7636881-7647873	+	7.22622	7.32242	4.76925	6.4393	7.10474	5.11952	7.37124	6.53183	1.01437	0.10906	0.060727
ENSG00000076984	MAP2K7	chr19:7903843-7914478	+	3.30152	3.13423	3.92072	3.45216	4.39215	2.6555	4.47058	3.83941	1.11218	0.908247	0.808864
ENSG00000077044	DGKD	chr2:233354507-233472104	+	9.14822	8.52218	11.4192	9.69653	6.40844	6.47663	6.56624	6.48377	0.668669	0.190796	0.0702087
ENSG00000077092	RARB	chr3:25174332-25597932	+	73.4604	77.0834	61.5107	70.6848	57.9149	72.3226	49.2113	59.8163	0.846239	0.305717	1
ENSG00000077097	TOP2B	chr3:25597905-25664907	-	90.5019	91.4872	120.512	100.834	85.5619	77.6931	82.3458	81.8669	0.811901	0.0168326	0.808864
ENSG00000077147	TM9SF3	chr10:96518109-96587452	-	297.055	320.253	364.024	327.111	226.089	188.926	246.113	220.376	0.673705	3.56507e-06	0.127576
ENSG00000077150	NFKB2	chr10:102394110-102402529	+	8.45843	7.60368	6.49447	7.51886	9.42105	6.32715	11.703	9.1504	1.21699	0.0370889	0.0118775	Up
ENSG00000077152	UBE2T	chr1:202331657-202341980	-	4.81083	8.90264	9.41188	7.70845	7.22059	7.64125	5.76349	6.87511	0.891893	0.317281	1
ENSG00000077157	PPP1R12B	chr1:202348699-202592706	+	17.6412	10.1629	12.9385	13.5809	24.0659	19.4905	22.9515	22.1693	1.63239	9.99635e-05	4.81498e-08	Up
ENSG00000077232	DNAJC10	chr2:182716041-182794464	+	145.064	153.469	168.389	155.641	142.563	146.942	144.292	144.599	0.929057	0.513154	1
ENSG00000077235	GTF3C1	chr16:27459555-27549913	-	22.5782	23.6709	22.6534	22.9675	26.9367	22.723	30.2464	26.6354	1.1597	0.0212434	0.000931675	Up
ENSG00000077238	IL4R	chr16:27313668-27364778	+	5.4767	8.83689	5.45533	6.58964	9.84339	7.9434	11.1728	9.6532	1.46491	3.08953e-09	1.70711e-09	Up
ENSG00000077254	USP33	chr1:77695987-77759852	-	42.846	49.8575	52.5912	48.4316	41.7023	45.5225	41.5117	42.9122	0.886037	0.216174	1
ENSG00000077264	PAK3	chrX:110944285-111227361	+	2.09556	2.97287	4.33879	3.13574	3.37882	2.95254	3.13927	3.15688	1.00674	0.272746	0.153877
ENSG00000077312	SNRPA	chr19:40750637-40765389	+	22.5348	28.8016	29.5345	26.957	18.6615	23.1995	23.8483	21.9031	0.812521	0.775002	1
ENSG00000077348	EXOSC5	chr19:41386374-41397479	-	1.06161	0.994989	0.718367	0.924989	1.59363	1.29103	1.94116	1.60861	1.73906	0.152495	0.0654506
ENSG00000077380	DYNC1I2	chr2:171687409-171748420	+	269.964	272.845	358.05	300.286	231.526	171.961	241.303	214.93	0.71575	0.00927293	0.604618
ENSG00000077454	LRCH4	chr7:100574011-100586153	-	1.91859	1.49423	0.973578	1.46213	3.16722	1.67222	3.68423	2.84122	1.9432	0.115368	0.0370235
ENSG00000077458	FAM76B	chr11:95768942-95790409	-	29.8185	30.6321	36.644	32.3649	29.3406	24.8421	23.9814	26.0547	0.80503	0.232591	1
ENSG00000077463	SIRT6	chr19:4174109-4182604	-	1.15288	0.43198	0.824477	0.803112	2.4357	1.68238	2.34838	2.15549	2.68392	0.0269757	0.00607116	Up
ENSG00000077514	POLD3	chr11:74493851-74669117	+	7.71032	9.26329	7.84961	8.27441	6.99036	6.35582	6.21527	6.52048	0.78803	0.0560162	0.790445
ENSG00000077549	CAPZB	chr1:19338776-19485539	-	51.7193	39.7714	45.0371	45.5093	57.2592	48.521	62.1297	55.97	1.22986	0.355324	0.0728072
ENSG00000077585	GPR137B	chr1:236142505-236221865	+	6.72521	5.337	4.54632	5.53618	5.57536	6.05357	4.78097	5.46997	0.98804	0.838601	1
ENSG00000077684	JADE1	chr4:128809623-128875224	+	47.9497	31.9194	60.0146	46.6279	37.7838	30.6897	35.9656	34.813	0.746614	0.0863211	0.604618
ENSG00000077713	SLC25A43	chrX:119399060-119454478	+	9.7367	9.42155	10.2091	9.78912	10.5119	12.5267	9.13142	10.7233	1.09543	0.707329	0.461318
ENSG00000077721	UBE2A	chrX:119574467-119591083	+	25.8354	23.2126	22.9331	23.9937	27.8459	24.7173	28.6006	27.0546	1.12757	0.26604	0.0912838
ENSG00000077782	FGFR1	chr8:38411138-38468834	-	64.7686	65.715	63.5161	64.6666	47.1154	40.2077	48.8211	45.3814	0.701775	0.0284448	0.808864
ENSG00000077942	FBLN1	chr22:45502238-45601135	+	0.573212	0.368985	1.34295	0.761716	3.92942	3.89733	4.10497	3.97724	5.22142	4.67338e-18	8.34284e-20	Up
ENSG00000078018	MAP2	chr2:209424058-209734118	+	12.2174	10.3917	16.1556	12.9216	10.1333	6.885	12.9098	9.97603	0.772045	0.261135	1
ENSG00000078043	PIAS2	chr18:46803224-46920160	-	33.9861	26.1308	37.3542	32.4904	12.9128	10.8452	12.6067	12.1216	0.373082	7.21038e-32	1.39058e-22	Down
ENSG00000078053	AMPH	chr7:38383704-38631567	-	3.02573	2.37633	3.29898	2.90035	6.37664	6.5212	7.38532	6.76105	2.33112	1.79133e-12	3.25074e-12	Up
ENSG00000078061	ARAF	chrX:47561100-47571920	+	6.73099	4.61019	3.96031	5.1005	7.09905	7.57147	8.17723	7.61592	1.49317	0.0190606	0.00538927	Up
ENSG00000078070	MCCC1	chr3:183015218-183116075	-	16.5631	19.4597	21.3055	19.1094	15.9128	12.5363	18.1033	15.5175	0.812032	0.564138	0.309565
ENSG00000078098	FAP	chr2:162170684-162245151	-	178.928	242.706	268.118	229.917	241.332	298.675	232.363	257.457	1.11978	0.424263	0.192852
ENSG00000078124	ACER3	chr11:76860867-77026797	+	4.78931	6.45243	5.53477	5.59217	5.66584	7.90594	6.53765	6.70314	1.19867	0.604804	0.350265
ENSG00000078140	UBE2K	chr4:39698044-39782792	+	48.3261	52.5055	76.1357	58.9891	48.8661	19.081	66.3431	44.7634	0.758842	0.205925	1
ENSG00000078142	PIK3C3	chr18:41955206-42087830	+	68.5676	77.3571	95.9035	80.6094	41.8281	51.7701	41.7635	45.1206	0.559743	5.31632e-09	2.39458e-05	Down
ENSG00000078177	N4BP2	chr4:40056826-40158252	+	3.53683	4.15056	3.39446	3.69395	3.91344	3.61059	3.40269	3.64224	0.986001	0.932622	0.797447
ENSG00000078237	TIGAR	chr12:4307763-4354593	+	23.2799	17.9805	22.3805	21.2136	27.3144	19.2214	32.654	26.3966	1.24432	0.337658	0.112473
ENSG00000078246	TULP3	chr12:2877223-2941140	+	19.5567	15.4484	15.6336	16.8796	15.4469	11.4507	12.2963	13.0646	0.773991	0.000451845	0.111525
ENSG00000078269	SYNJ2	chr6:157981887-158099176	+	8.36653	8.20065	6.32739	7.63152	13.6189	13.5212	11.832	12.9907	1.70224	6.02757e-08	3.74328e-09	Up
ENSG00000078304	PPP2R5C	chr14:101761798-101927989	+	104.225	114.314	151.333	123.291	110.707	92.0661	107.12	103.298	0.837839	0.112926	1
ENSG00000078319	PMS2P1	chr7:100320992-100341908	-	5.84543	4.61806	4.96843	5.14397	4.35002	4.00726	4.63496	4.33075	0.841907	0.60775	1
ENSG00000078369	GNB1	chr1:1785285-1891117	-	53.9713	78.0092	86.3158	72.7654	50.4785	44.9629	84.1635	59.8683	0.822757	0.641345	0.259546
ENSG00000078401	EDN1	chr6:12290363-12297194	+	17.4957	16.1828	24.1518	19.2768	28.3847	32.1948	24.8294	28.4696	1.47689	0.0827781	0.00760662
ENSG00000078403	MLLT10	chr10:21524675-21743630	+	16.2244	13.6087	17.1405	15.6579	17.1236	16.9646	15.9154	16.6679	1.0645	0.384753	0.100959
ENSG00000078487	ZCWPW1	chr7:100400826-100428992	-	4.15588	4.58057	5.11049	4.61565	2.4904	2.94215	2.56765	2.66673	0.577759	2.72556e-05	0.0120824	Down
ENSG00000078618	NRDC	chr1:51789191-51878937	-	35.3911	37.3252	62.3102	45.0088	36.0373	29.4015	50.2177	38.5522	0.856547	0.8573	0.914807
ENSG00000078668	VDAC3	chr8:42391624-42405897	+	91.692	99.7829	102.093	97.856	67.2381	63.5799	67.0366	65.9515	0.673965	2.92224e-05	0.035016	Down
ENSG00000078674	PCM1	chr8:17922840-18029944	+	224.755	233.216	320.415	259.462	182.308	153.813	169.769	168.63	0.649922	0.000373669	0.196004
ENSG00000078687	TNRC6C	chr17:77959240-78108835	+	3.29579	2.2575	1.60878	2.38736	5.82474	4.40092	4.08918	4.77161	1.9987	0.00820459	0.0031945	Up
ENSG00000078699	CBFA2T2	chr20:33490075-33650036	+	2.35245	3.37017	5.36113	3.69458	2.30201	2.84453	5.12669	3.42441	0.926873	0.189944	0.0934148
ENSG00000078725	BRINP1	chr9:119153458-119369467	-	19.8289	17.5782	15.7758	17.7276	5.0986	4.83988	5.06308	5.00052	0.282075	3.30191e-59	9.34344e-30	Down
ENSG00000078747	ITCH	chr20:34363235-34511393	+	74.5725	65.7804	65.5496	68.6342	62.1828	52.5983	55.2031	56.6614	0.825557	0.0448813	1
ENSG00000078804	TP53INP2	chr20:34704290-34713439	+	1.35108	1.20977	1.57144	1.37743	4.22221	3.81251	4.62547	4.22006	3.06372	4.08406e-14	1.33403e-14	Up
ENSG00000078808	SDF4	chr1:1216908-1232031	-	99.3167	74.1677	62.6648	78.7164	83.5726	53.5153	73.6918	70.2599	0.89257	0.955503	0.806931
ENSG00000078902	TOLLIP	chr11:1274371-1309654	-	4.48524	4.23662	4.5998	4.44055	5.09525	3.96442	7.27197	5.44388	1.22595	0.27498	0.157985
ENSG00000078967	UBE2D4	chr7:43926438-43956136	+	9.61049	8.13802	12.0958	9.9481	9.32785	11.3293	12.491	11.0494	1.1107	0.244081	0.13025
ENSG00000079112	CDH17	chr8:94127171-94217303	-	3.23651	2.90308	4.0341	3.39123	16.2739	14.519	16.1208	15.6379	4.61128	1.34142e-49	1.75129e-45	Up
ENSG00000079134	THOC1	chr18:214520-268050	-	28.5027	35.7071	32.8243	32.3447	29.2898	29.028	28.3615	28.8931	0.893287	0.106163	1
ENSG00000079150	FKBP7	chr2:178463664-178478600	-	24.9685	21.9541	17.0829	21.3352	18.2601	18.5892	14.8998	17.2497	0.80851	0.195881	1
ENSG00000079246	XRCC5	chr2:216107464-216206303	+	124.085	142.312	192.485	152.961	112.436	128.45	115.105	118.664	0.775779	0.104342	1
ENSG00000079257	LXN	chr3:158645822-158672693	-	12.8309	16.2924	15.7584	14.9606	18.489	17.0211	12.793	16.101	1.07623	0.912586	1
ENSG00000079277	MKNK1	chr1:46557408-46616843	-	11.7143	12.0482	9.91016	11.2242	13.2205	10.269	13.3446	12.278	1.09389	0.205433	0.110744
ENSG00000079308	TNS1	chr2:217799789-218002995	-	58.201	43.8204	47.3652	49.7955	106.274	76.9659	127.863	103.701	2.08254	3.62108e-11	9.89384e-14	Up
ENSG00000079313	REXO1	chr19:1815246-1848463	-	0.356591	0.653952	0.589292	0.533278	1.7627	1.67277	2.92499	2.12015	3.9757	1.99191e-05	1.68549e-06	Up
ENSG00000079332	SAR1A	chr10:70147289-70170523	-	102.724	111.324	102.548	105.532	83.5776	95.2535	75.8223	84.8845	0.804348	0.0168413	0.618501
ENSG00000079335	CDC14A	chr1:100345025-100520277	+	1.46627	2.11082	2.36823	1.98177	3.7106	3.4028	3.34799	3.48713	1.7596	4.57954e-07	2.31246e-07	Up
ENSG00000079387	SENP1	chr12:48042898-48106308	-	8.92236	11.0102	9.04619	9.65958	9.06739	8.51874	7.94393	8.51002	0.880992	0.373651	1
ENSG00000079432	CIC	chr19:42268537-42295797	+	5.07393	4.05741	5.16438	4.76524	10.5418	5.30498	10.8992	8.91533	1.87091	0.00138615	0.000112344	Up
ENSG00000079459	FDFT1	chr8:11795573-11839309	+	51.2285	37.4876	35.458	41.3914	55.8077	50.6747	55.2643	53.9156	1.30258	0.062892	0.00562149
ENSG00000079462	PAFAH1B3	chr19:42297033-42303546	-	9.04315	7.79076	7.05917	7.96436	4.98317	5.50369	7.18038	5.88908	0.739429	0.862821	0.808864
ENSG00000079482	OPHN1	chrX:68042344-68433913	-	3.73817	3.99643	2.34452	3.35971	3.13853	2.66916	4.14616	3.31795	0.987571	0.395166	0.248138
ENSG00000079616	KIF22	chr16:29790719-29805385	+	8.12568	10.0116	6.6922	8.27649	8.52393	7.27055	7.10827	7.63425	0.922402	0.961849	0.808864
ENSG00000079691	CARMIL1	chr6:25279078-25620530	+	8.74	7.14925	6.71804	7.53576	11.7586	9.31719	9.59762	10.2245	1.35679	0.0299683	0.00328433	Up
ENSG00000079739	PGM1	chr1:63593276-63660245	+	81.1278	63.0085	73.8808	72.6724	23.8593	26.7526	24.6167	25.0762	0.345058	1.38111e-29	1.99216e-23	Down
ENSG00000079785	DDX1	chr2:15591178-15631111	+	63.5017	69.6274	76.1427	69.7573	55.9396	54.1633	61.0893	57.0641	0.818038	0.0280882	0.622847
ENSG00000079805	DNM2	chr19:10718079-10833488	+	25.8288	17.2589	14.3474	19.145	26.8112	21.2414	35.6604	27.9043	1.45752	0.0875087	0.0161707
ENSG00000079819	EPB41L2	chr6:130839347-131063322	-	121.347	105.238	106.577	111.054	68.3587	42.4342	90.762	67.185	0.604976	0.00266197	0.0460396	Down
ENSG00000079841	RIMS1	chr6:71886703-72403143	+	30.7379	34.3874	40.9429	35.3561	14.7885	19.5338	13.6302	15.9842	0.452091	7.37611e-09	1.24346e-06	Down
ENSG00000079931	MOXD1	chr6:132296055-132401545	-	83.1744	85.2462	125.532	97.9842	46.2541	61.5951	43.2278	50.359	0.51395	0.000169392	0.00304293	Down
ENSG00000079950	STX7	chr6:132445867-132513198	-	44.5438	39.4815	55.794	46.6064	33.8776	28.2822	33.8954	32.0184	0.686995	0.135485	1
ENSG00000079974	RABL2B	chr22:50767501-50783663	-	3.54847	3.7753	3.20365	3.50914	3.99441	2.32153	5.52746	3.9478	1.125	0.308835	0.264349
ENSG00000079999	KEAP1	chr19:10486120-10503741	-	25.2495	21.4836	19.7494	22.1608	20.2404	18.6789	26.8151	21.9115	0.988747	0.0153903	0.00253829	Up
ENSG00000080007	DDX43	chr6:73394748-73417569	+	9.79414	8.67015	10.9214	9.79523	10.9862	10.9829	10.6256	10.8649	1.1092	0.495115	0.237369
ENSG00000080189	SLC35C2	chr20:46345980-46364458	-	8.37518	3.311	3.64102	5.10907	8.27022	11.2164	8.35531	9.28064	1.8165	0.00531115	0.000801373	Up
ENSG00000080200	CRYBG3	chr3:97822040-97944963	+	22.829	18.6206	23.6392	21.6963	10.6326	10.3957	9.93843	10.3222	0.475761	2.8883e-16	4.52838e-11	Down
ENSG00000080298	RFX3	chr9:3218297-3526004	-	2.51973	2.47708	2.65767	2.55149	2.37376	2.46861	2.28898	2.37712	0.931657	0.0159685	0.604618
ENSG00000080345	RIF1	chr2:151409883-151508013	+	37.5786	36.4862	41.3799	38.4816	33.2909	29.3585	29.4354	30.6949	0.797653	0.00511717	0.495341
ENSG00000080371	RAB21	chr12:71754874-71800285	+	63.7264	66.079	69.4911	66.4322	49.4604	43.7902	50.189	47.8132	0.71973	0.000456315	0.183006
ENSG00000080493	SLC4A4	chr4:71186757-71572087	+	42.6559	32.0785	42.4121	39.0488	39.278	32.0075	35.5557	35.6137	0.912031	0.166531	0.0185081
ENSG00000080503	SMARCA2	chr9:1980290-2193624	+	123.342	143.879	151.77	139.664	169.214	121.866	168.351	153.144	1.09652	0.185388	0.0274978
ENSG00000080546	SESN1	chr6:108986437-109094819	-	22.9312	22.4581	26.0447	23.8113	15.8926	20.1676	15.4028	17.1543	0.720427	0.00329205	0.28491
ENSG00000080561	MID2	chrX:107825755-107927193	+	2.54838	2.74971	2.33546	2.54452	3.34718	3.07697	3.01154	3.14523	1.23608	0.302929	0.217547
ENSG00000080603	SRCAP	chr16:30698209-30741409	+	3.14659	2.80341	3.32098	3.09033	5.6253	4.26315	6.87392	5.58746	1.80805	0.180632	0.123218
ENSG00000080608	PUM3	chr9:2720469-2844241	-	31.7365	33.2218	32.8454	32.6012	36.1579	34.8019	33.3259	34.7619	1.06628	0.932458	0.462023
ENSG00000080802	CNOT4	chr7:135361795-135510127	-	13.3861	10.1474	12.3206	11.9514	13.4537	9.99359	12.7061	12.0511	1.00835	0.479141	1
ENSG00000080815	PSEN1	chr14:73136418-73223691	+	50.8964	48.7738	60.8002	53.4901	42.3803	38.3803	49.4481	43.4029	0.811419	0.00110857	0.439782
ENSG00000080819	CPOX	chr3:98521132-98593723	-	12.2146	12.8711	17.1849	14.0902	9.33103	10.7436	10.3645	10.1464	0.720102	0.0212493	0.699381
ENSG00000080822	CLDND1	chr3:98497912-98523066	-	34.3194	34.7702	29.4858	32.8585	25.3067	29.7604	28.3594	27.8088	0.846322	0.269508	1
ENSG00000080823	MOK	chr14:102224500-102305200	-	23.9006	27.3845	21.1177	24.1343	37.4278	33.7292	37.8786	36.3452	1.50596	1.1043e-06	3.40323e-07	Up
ENSG00000080824	HSP90AA1	chr14:102080738-102139699	-	209.626	230.822	264.195	234.881	255.874	203.535	353.471	270.96	1.15361	0.466012	0.273633
ENSG00000080839	RBL1	chr20:36996349-37095995	-	8.1899	9.90216	9.10018	9.06408	5.6799	7.36349	5.7669	6.2701	0.691752	0.0317057	0.660292
ENSG00000080845	DLGAP4	chr20:36306336-36528637	+	7.63259	4.83122	3.68823	5.38401	6.69173	6.40168	7.27012	6.78784	1.26074	7.02518e-06	4.17706e-07	Up
ENSG00000080986	NDC80	chr18:2571511-2616635	+	6.57249	8.4072	5.08459	6.68809	8.43328	8.8961	6.83298	8.05412	1.20425	0.544632	0.42677
ENSG00000081014	AP4E1	chr15:50908672-51005900	+	21.5956	21.852	28.2111	23.8862	24.174	30.1897	22.9121	25.7586	1.07839	0.624966	0.198144
ENSG00000081019	RSBN1	chr1:113761832-113812476	-	11.1962	10.7246	12.6347	11.5185	6.179	6.14259	6.40538	6.24232	0.541939	7.24985e-12	2.24272e-06	Down
ENSG00000081026	MAGI3	chr1:113390749-113685923	+	9.3137	10.8536	9.76937	9.97889	6.87429	6.59539	7.07304	6.84757	0.686206	8.15732e-07	0.00557743	Down
ENSG00000081052	COL4A4	chr2:227002711-227164113	-	70.6623	51.8704	78.2283	66.9203	98.6186	95.3158	97.6028	97.1791	1.45216	0.00830456	0.00101071	Up
ENSG00000081059	TCF7	chr5:134114711-134151865	+	1.60016	1.56652	0.653645	1.27344	3.27994	2.55972	4.58028	3.47331	2.7275	7.15927e-06	1.2329e-06	Up
ENSG00000081087	OSTM1	chr6:108041409-108165854	-	19.8242	23.1502	22.9349	21.9698	26.4534	40.105	22.5112	29.6899	1.3514	0.366734	0.103623
ENSG00000081154	PCNP	chr3:101574095-101594437	+	92.4403	100.923	90.8107	94.7247	70.0836	59.6077	61.4708	63.7207	0.672694	0.000566863	0.136296
ENSG00000081177	EXD2	chr14:69191511-69244020	+	13.2056	11.596	11.8131	12.2049	9.37817	10.3416	10.0861	9.93529	0.814041	0.0129548	0.634672
ENSG00000081189	MEF2C	chr5:88717117-88904257	-	1.47479	1.25669	1.81487	1.51545	3.60567	3.25892	3.76862	3.5444	2.33885	7.31604e-13	2.56818e-13	Up
ENSG00000081307	UBA5	chr3:132654446-132678097	+	44.4797	43.352	40.3729	42.7349	33.441	30.8765	34.8324	33.05	0.773372	0.0474777	0.896719
ENSG00000081320	STK17B	chr2:196133566-196176503	-	7.27515	8.35945	18.1381	11.2576	7.91835	11.2172	10.4544	9.86332	0.87615	0.569389	0.307303
ENSG00000081377	CDC14B	chr9:96490241-96619830	-	7.53003	7.82689	7.14644	7.50112	7.13991	6.9969	6.05129	6.72937	0.897115	0.839045	0.86846
ENSG00000081386	ZNF510	chr9:96755865-96778129	-	7.95528	9.06191	7.9038	8.307	6.85454	7.66766	6.84139	7.1212	0.857253	0.0319456	0.69289
ENSG00000081665	ZNF506	chr19:19785839-19821751	-	13.9028	16.4011	16.5327	15.6122	16.2928	16.5997	15.1884	16.027	1.02657	0.795481	0.495341
ENSG00000081692	JMJD4	chr1:227730425-227735411	-	1.62402	1.76629	1.59377	1.66136	2.10958	1.70025	2.38898	2.06627	1.24372	0.256655	0.175725
ENSG00000081721	DUSP12	chr1:161749758-161757238	+	11.3024	12.4516	10.7038	11.4859	10.492	11.2559	8.6939	10.1473	0.883452	0.136204	0.939633
ENSG00000081760	AACS	chr12:125065379-125143333	+	7.87394	6.46057	7.36479	7.2331	7.50501	7.0979	7.88985	7.49759	1.03657	0.605213	0.373752
ENSG00000081791	KIAA0141	chr5:141923808-141942047	+	18.183	15.3612	17.9115	17.1519	17.3982	20.7455	16.2069	18.1169	1.05626	0.800551	0.490849
ENSG00000081803	CADPS2	chr7:122318425-122886759	-	0.604061	0.911512	0.724794	0.746789	2.30733	2.37471	2.01301	2.23168	2.98837	5.11067e-11	2.00074e-11	Up
ENSG00000081853	PCDHGA2	chr5:141338760-141512979	+	1.50938	1.27786	1.61303	1.46676	1.76544	1.53201	1.50532	1.60092	1.09147	0.981462	0.925024
ENSG00000081870	HSPB11	chr1:53916574-53945929	-	23.0556	23.6905	26.7862	24.5108	21.3454	21.8936	18.7671	20.6687	0.84325	0.0680868	0.758956
ENSG00000081913	PHLPP1	chr18:62715450-62980433	+	21.0539	15.4396	10.2247	15.5727	16.1925	10.025	15.9296	14.049	0.902156	0.52533	1
ENSG00000081923	ATP8B1	chr18:57646426-57803101	-	29.6686	38.3125	66.9692	44.9834	45.4355	43.5173	46.619	45.1906	1.00461	0.000221589	8.14764e-07	Up
ENSG00000082014	SMARCD3	chr7:151238764-151277896	-	9.02194	7.58152	12.2096	9.60435	8.59022	7.84852	10.5881	9.00895	0.938007	0.595124	1
ENSG00000082068	WDR70	chr5:37379212-37753435	+	45.6896	43.8379	36.9583	42.1619	37.1339	40.6708	32.7612	36.8553	0.874137	0.0781448	0.870044
ENSG00000082146	STRADB	chr2:201387858-201480846	+	21.2865	17.2801	18.3175	18.9614	14.5212	13.6381	15.8417	14.667	0.77352	0.504212	1
ENSG00000082153	BZW1	chr2:200810594-200827338	+	195.281	218.806	211.399	208.495	98.707	120.612	104.917	108.079	0.518375	8.83213e-09	3.36896e-05	Down
ENSG00000082196	C1QTNF3	chr5:34019448-34043832	-	1.32173	1.32694	2.22215	1.62361	1.53384	1.72261	1.56345	1.60663	0.989546	0.653421	1
ENSG00000082212	ME2	chr18:50878734-50954257	+	50.7725	52.0836	54.3039	52.3867	42.8311	40.932	41.1771	41.6467	0.794987	0.00585176	0.604618
ENSG00000082213	C5orf22	chr5:31532266-31555058	+	26.7506	22.4296	27.8097	25.6633	27.565	25.212	26.9273	26.5681	1.03526	0.968439	0.640043
ENSG00000082258	CCNT2	chr2:134918235-134959342	+	20.7883	22.5419	18.9607	20.7636	17.3523	17.5529	18.2107	17.7053	0.852707	0.157964	1
ENSG00000082269	FAM135A	chr6:70412941-70561174	+	6.39909	6.9253	7.21464	6.84634	6.87387	6.98075	7.10594	6.98685	1.02052	0.947144	0.604618
ENSG00000082397	EPB41L3	chr18:5392381-5630700	-	96.7163	106.038	82.0066	94.9203	70.2578	60.4376	65.5499	65.4151	0.689158	3.01455e-05	0.0286129	Down
ENSG00000082438	COBLL1	chr2:164653624-164843679	-	4.51211	3.41339	4.02456	3.98335	7.82699	6.16552	7.72507	7.23919	1.81736	2.29545e-08	5.19173e-09	Up
ENSG00000082458	DLG3	chrX:70444861-70505490	+	19.1032	23.1195	19.568	20.5969	14.7442	11.0327	14.9996	13.5922	0.659913	0.000787929	0.263666
ENSG00000082482	KCNK2	chr1:215005775-215237093	+	2.6215	2.96612	3.27564	2.95442	3.57746	3.25585	3.54571	3.45967	1.17102	0.565597	0.434215
ENSG00000082497	SERTAD4	chr1:210232799-210246631	+	3.26402	2.18369	1.89687	2.44819	4.78174	3.00699	3.60408	3.7976	1.55119	0.491413	0.437619
ENSG00000082512	TRAF5	chr1:211326615-211374946	+	15.3875	11.006	18.813	15.0688	20.5287	19.1255	19.3284	19.6609	1.30474	0.133967	0.0142148
ENSG00000082515	MRPL22	chr5:154941070-154969411	+	15.4474	13.0359	11.7406	13.408	15.4274	10.2812	10.6867	12.1318	0.904818	0.157964	1
ENSG00000082516	GEMIN5	chr5:154887416-154938209	-	4.2164	3.74326	3.32821	3.76262	5.17678	4.67622	5.11309	4.9887	1.32586	0.153983	0.0620792
ENSG00000082641	NFE2L1	chr17:48048329-48061487	+	260.603	265.209	234.641	253.484	214.374	154.016	273.789	214.06	0.844469	0.933689	0.646969
ENSG00000082701	GSK3B	chr3:119821323-120094417	-	29.9921	28.0001	25.4646	27.8189	34.5005	31.5465	37.3873	34.4781	1.23938	0.295789	0.0460396
ENSG00000082781	ITGB5	chr3:124761948-124901418	-	790.744	820.785	1204.73	938.753	569.103	514.805	704.267	596.058	0.634947	0.00169535	0.383986
ENSG00000082805	ERC1	chr12:990509-1495933	+	30.2881	31.1736	32.9747	31.4788	45.3782	27.3784	47.9192	40.2253	1.27785	0.364882	0.0784886
ENSG00000082898	XPO1	chr2:61477849-61538626	-	100.18	116.29	137.375	117.948	89.0057	73.5573	89.6932	84.0854	0.7129	0.0456216	1
ENSG00000082996	RNF13	chr3:149812708-149962139	+	111.238	98.6749	126.886	112.266	57.504	63.3032	60.0392	60.2821	0.536957	4.94304e-11	1.69099e-07	Down
ENSG00000083093	PALB2	chr16:23603160-23641310	-	11.9903	9.58557	14.4438	12.0066	10.6158	9.75008	10.0755	10.1471	0.845132	0.362734	1
ENSG00000083097	DOPEY1	chr6:83067666-83171350	+	12.5918	12.2857	12.656	12.5112	14.6133	16.2492	12.4954	14.4526	1.15518	0.726625	0.882949
ENSG00000083099	LYRM2	chr6:89568144-89638753	-	22.088	21.7913	21.0105	21.6299	23.7637	21.192	21.0346	21.9968	1.01696	0.840101	0.79093
ENSG00000083123	BCKDHB	chr6:80106647-80346270	+	9.33899	11.2796	10.7936	10.4707	10.5013	12.5848	11.0138	11.3666	1.08556	0.975869	0.656727
ENSG00000083168	KAT6A	chr8:41929479-42051990	-	12.8612	12.6491	15.3282	13.6128	12.9381	13.0875	11.8023	12.6093	0.92628	0.559847	1
ENSG00000083223	ZCCHC6	chr9:86287733-86354454	-	22.1703	25.22	32.3114	26.5672	25.7	22.8629	23.9653	24.1761	0.909996	0.541498	1
ENSG00000083290	ULK2	chr17:19770829-19867936	-	7.90695	9.17886	8.7944	8.62674	13.3953	12.1433	11.2759	12.2715	1.4225	0.00365001	0.000361556	Up
ENSG00000083312	TNPO1	chr5:72816312-72916733	+	49.9801	75.6848	88.6156	71.4268	73.5589	93.9178	77.2032	81.56	1.14187	0.534237	0.233913
ENSG00000083444	PLOD1	chr1:11934205-11975538	+	101.434	66.5626	48.8078	72.2681	47.4094	43.8854	58.087	49.7939	0.689016	0.00927161	0.186228
ENSG00000083454	P2RX5	chr17:3672199-3696404	-	3.43484	3.61978	2.42937	3.16133	5.63167	7.44693	6.0479	6.3755	2.01671	0.0413438	0.0180601	Up
ENSG00000083457	ITGAE	chr17:3714628-3801243	-	14.4872	16.9754	10.1073	13.8566	20.8147	29.3836	20.8083	23.6689	1.70813	0.00255893	0.000659541	Up
ENSG00000083520	DIS3	chr13:72752169-72782096	-	28.8522	30.1339	29.9655	29.6505	27.7755	26.2883	25.0599	26.3746	0.889514	0.150606	1
ENSG00000083535	PIBF1	chr13:72782059-73016461	+	29.8808	35.2553	55.6157	40.2506	25.2016	24.0002	25.2705	24.8241	0.616739	0.00239352	0.226849
ENSG00000083544	TDRD3	chr13:60396457-60573878	+	14.9382	15.6261	14.4534	15.0059	13.3117	11.3205	13.2796	12.6373	0.842153	0.0382671	0.894969
ENSG00000083635	NUFIP1	chr13:44939249-44989483	-	2.458	2.97486	3.58243	3.0051	2.69595	1.89949	3.19415	2.59653	0.864042	0.433852	1
ENSG00000083642	PDS5B	chr13:32586427-32778019	+	20.8632	21.2413	17.0571	19.7205	21.838	17.8234	19.836	19.8325	1.00568	0.436109	1
ENSG00000083720	OXCT1	chr5:41730065-41870519	-	51.327	52.9138	65.1434	56.4614	56.1311	55.3109	62.4906	57.9775	1.02685	0.0560388	0.00440544
ENSG00000083750	RRAGB	chrX:55717739-55758774	+	25.768	26.1085	25.1985	25.6917	23.3801	19.2927	19.1696	20.6141	0.802367	0.0949923	1
ENSG00000083782	EPYC	chr12:90963679-91005026	-	1.6107	1.48236	1.02999	1.37435	3.33098	3.6162	3.17915	3.37544	2.45603	6.09409e-05	1.26184e-05	Up
ENSG00000083799	CYLD	chr16:50742050-50801935	+	41.4938	37.5337	34.3971	37.8082	58.3264	55.6008	50.9796	54.9689	1.45389	0.00101818	8.80023e-05	Up
ENSG00000083807	SLC27A5	chr19:58479512-58512413	-	2.12283	1.11697	0.9388	1.39287	2.36157	2.65171	1.26409	2.09246	1.50227	0.391748	0.342953
ENSG00000083812	ZNF324	chr19:58467045-58475436	+	2.55385	1.82321	1.22944	1.86883	1.89861	1.73658	2.23862	1.95794	1.04768	0.86081	1
ENSG00000083814	ZNF671	chr19:57719751-57727624	-	2.14871	1.97084	2.11094	2.07683	1.96966	2.5582	1.72547	2.08444	1.00367	0.868709	0.779469
ENSG00000083817	ZNF416	chr19:57571566-57578927	-	3.13186	2.66568	2.65029	2.81594	2.37675	2.10851	1.82822	2.10449	0.747349	0.0395417	0.604618
ENSG00000083828	ZNF586	chr19:57769655-57819939	+	4.05751	5.35601	4.38826	4.60059	3.04516	3.53477	3.29946	3.29313	0.715805	0.0351347	0.499969
ENSG00000083844	ZNF264	chr19:57191500-57222846	+	9.2037	9.60347	10.2232	9.67679	8.25177	8.88678	7.74345	8.294	0.857102	0.0145423	0.604618
ENSG00000083845	RPS5	chr19:58386400-58394806	+	442.897	258.84	120.761	274.166	345.731	235.529	308.228	296.496	1.08145	0.999581	1
ENSG00000083857	FAT1	chr4:186587783-186726722	-	179.881	143.747	152.108	158.579	169.366	175.081	166.637	170.361	1.0743	0.883112	0.604618
ENSG00000083896	YTHDC1	chr4:68310387-68350089	-	21.3596	21.3784	13.1932	18.6437	17.19	14.1654	15.8785	15.7446	0.8445	0.0167521	0.531767
ENSG00000083937	CHMP2B	chr3:87227271-87255548	+	60.5163	57.7019	66.7226	61.6469	49.6617	46.3946	47.0892	47.7152	0.774007	0.0231416	0.808864
ENSG00000084070	SMAP2	chr1:40344850-40423326	+	4.39417	4.59165	6.28635	5.09072	5.36603	4.18319	7.30885	5.61936	1.10384	0.812461	0.66365
ENSG00000084072	PPIE	chr1:39692182-39763914	+	18.7182	19.7998	23.8461	20.788	17.0057	12.1077	16.0025	15.0386	0.723427	0.0363073	0.633944
ENSG00000084073	ZMPSTE24	chr1:40258107-40294184	+	42.3488	42.6063	38.7924	41.2492	53.7153	49.3573	53.3462	52.1396	1.26402	0.0652963	0.00715333
ENSG00000084090	STARD7	chr2:96184859-96208825	-	39.5973	44.0876	60.0235	47.9028	38.8459	46.8523	37.2708	40.9897	0.855684	0.60563	0.204771
ENSG00000084092	NOA1	chr4:56963370-56978823	-	6.97949	8.37093	8.30737	7.88593	5.97276	6.6299	6.05525	6.2193	0.788658	0.0237167	0.604618
ENSG00000084093	REST	chr4:56907876-56966678	+	33.7188	37.1493	35.4924	35.4535	30.5976	29.8297	32.6076	31.0116	0.874713	0.0547792	1
ENSG00000084112	SSH1	chr12:108778192-108857590	-	12.3339	8.71233	10.2596	10.4353	18.1728	14.007	24.171	18.7836	1.80001	0.000101418	1.2388e-07	Up
ENSG00000084207	GSTP1	chr11:67583595-67586660	+	140.798	69.3886	91.0716	100.419	136.559	130.49	126.011	131.02	1.30473	0.262659	0.0632668
ENSG00000084234	APLP2	chr11:130069837-130144811	+	669.721	721.739	1835.1	1075.52	508.376	341.802	647.254	499.144	0.464096	0.0106234	0.356371
ENSG00000084444	FAM234B	chr12:13044284-13142521	+	4.31472	2.98468	4.11843	3.80594	1.42287	1.69673	1.72628	1.61529	0.424413	1.10438e-06	0.000326795	Down
ENSG00000084453	SLCO1A2	chr12:21264600-21419594	-	10.9933	7.33731	10.989	9.7732	7.69793	7.89261	8.4914	8.02731	0.821359	0.0116501	0.140786
ENSG00000084463	WBP11	chr12:14784579-14803540	-	26.0882	35.1341	41.4046	34.209	25.0346	18.7612	31.4559	25.0839	0.733255	0.379712	1
ENSG00000084623	EIF3I	chr1:32221928-32231604	+	87.8105	80.9617	56.0209	74.931	71.4643	83.8731	59.1165	71.4846	0.954006	0.513447	1
ENSG00000084636	COL16A1	chr1:31652247-31704319	-	0.519433	0.518054	0.567976	0.535154	4.18163	4.46633	5.00372	4.55056	8.50327	5.78619e-43	5.88098e-42	Up
ENSG00000084652	TXLNA	chr1:32179686-32198285	+	25.6382	23.3351	21.6498	23.541	26.6321	25.7585	25.7316	26.0407	1.10618	0.953185	0.445608
ENSG00000084676	NCOA1	chr2:24491914-24770702	+	10.5274	9.80837	10.344	10.2266	13.4875	11.5297	11.8814	12.2995	1.2027	0.9796	0.566132
ENSG00000084693	AGBL5	chr2:27042364-27070622	+	13.1584	11.7082	10.4909	11.7858	11.9552	10.9107	11.1833	11.3497	0.962998	0.416725	1
ENSG00000084710	EFR3B	chr2:25042130-25159137	+	0.97126	1.0938	0.645538	0.903533	1.98159	1.6711	2.33042	1.99437	2.2073	0.00148254	0.000429889	Up
ENSG00000084731	KIF3C	chr2:25926596-25982749	-	13.2804	12.7498	11.665	12.5651	22.7705	14.3265	25.1005	20.7325	1.65001	0.000361264	6.69958e-06	Up
ENSG00000084733	RAB10	chr2:26034107-26137454	+	391.892	367.87	380.243	380.002	300.599	213.694	296.331	270.208	0.711071	0.000605815	0.0825444
ENSG00000084754	HADHA	chr2:26190635-26244726	-	116.853	89.3651	62.796	89.6714	87.149	63.8697	76.4895	75.8361	0.845711	0.0542856	0.808864
ENSG00000084764	MAPRE3	chr2:26970612-27027196	+	7.67804	6.44142	5.18861	6.43602	6.66891	4.74132	6.9287	6.11298	0.949806	0.727646	1
ENSG00000084774	CAD	chr2:27217390-27243943	+	3.32804	2.73234	3.13879	3.06639	6.41231	5.15825	6.52932	6.03329	1.96756	2.79405e-08	6.13315e-10	Up
ENSG00000085063	CD59	chr11:33698261-33736445	-	356.369	469.159	386.432	403.987	196.076	246.787	201.859	214.907	0.531966	5.23301e-09	3.48574e-05	Down
ENSG00000085117	CD82	chr11:44564427-44620363	+	1.40545	0.649625	0.411693	0.822256	2.19738	1.94049	1.81906	1.98564	2.41487	0.000155072	1.20958e-05	Up
ENSG00000085224	ATRX	chrX:77504878-77786269	-	102.237	104.879	151.394	119.503	127.194	87.5238	151.818	122.179	1.02239	0.317567	1
ENSG00000085231	AK6	chr5:69350984-69370013	-	28.614	45.002	57.0397	43.5519	22.915	25.9823	21.4353	23.4442	0.538305	0.000873074	0.0111873	Down
ENSG00000085274	MYNN	chr3:169772831-169789716	+	11.7158	12.3933	9.70742	11.2722	10.6125	11.0054	9.51496	10.3776	0.920641	0.260194	1
ENSG00000085276	MECOM	chr3:169083499-169663618	-	7.27555	6.8542	4.52794	6.21923	5.3602	6.67673	5.72293	5.91995	0.951879	0.668792	1
ENSG00000085365	SCAMP1	chr5:78360583-78479071	+	48.0655	63.9113	87.5253	66.5007	29.6316	36.951	29.61	32.0642	0.482163	4.16759e-05	0.00261563	Down
ENSG00000085377	PREP	chr6:105277565-105403084	-	7.66167	7.15865	7.20038	7.34023	7.01892	6.68317	7.25201	6.9847	0.951564	0.642299	1
ENSG00000085382	HACE1	chr6:104728093-104859919	-	8.73233	8.85561	8.70662	8.76485	6.2108	7.58999	6.02271	6.60783	0.753901	0.0167713	0.604618
ENSG00000085415	SEH1L	chr18:12947133-12987536	+	15.9254	15.7233	20.7777	17.4755	22.659	18.8385	21.161	20.8862	1.19517	0.33666	0.124405
ENSG00000085433	WDR47	chr1:108970214-109042113	-	16.8386	17.5095	18.9439	17.764	14.3449	15.5256	12.8893	14.2533	0.802368	0.0125602	0.494844
ENSG00000085449	WDFY1	chr2:223855716-223945387	-	37.4374	41.4762	41.3298	40.0811	39.9943	49.4844	40.2579	43.2455	1.07895	0.993251	0.604618
ENSG00000085491	SLC25A24	chr1:108134036-108200849	-	7.82303	7.60487	6.95341	7.46044	9.07253	8.27947	8.09607	8.48269	1.13702	0.210132	0.0844779
ENSG00000085511	MAP3K4	chr6:160991727-161117385	+	43.8654	49.8114	61.8704	51.8491	52.6832	45.6589	51.0323	49.7915	0.960316	0.252027	0.0506673
ENSG00000085662	AKR1B1	chr7:134442350-134459284	-	15.8951	11.8479	7.90918	11.8841	21.4264	19.5713	26.0553	22.351	1.88075	3.52019e-05	3.15702e-06	Up
ENSG00000085719	CPNE3	chr8:86514427-86561498	+	39.3643	46.4668	45.9628	43.9313	38.7518	44.2075	39.8514	40.9369	0.931839	0.170357	1
ENSG00000085721	RRN3	chr16:15060022-15094317	-	11.044	10.4006	3.90006	8.44822	10.9343	9.89503	8.7417	9.85701	1.16676	0.906989	0.760974
ENSG00000085733	CTTN	chr11:70398404-70436584	+	254.499	228.187	218.647	233.778	266.508	214.847	308.381	263.245	1.12605	0.019389	0.00262419	Up
ENSG00000085760	MTIF2	chr2:55236595-55269347	-	49.3605	50.173	70.8057	56.7797	52.1721	51.0289	47.2825	50.1612	0.883434	0.535647	1
ENSG00000085788	DDHD2	chr8:38225218-38275558	+	77.2737	98.7033	181.648	119.208	41.8377	41.644	47.8451	43.7756	0.367219	6.34379e-11	2.15398e-08	Down
ENSG00000085832	EPS15	chr1:51354263-51519328	-	43.41	45.1889	66.9764	51.8584	29.3832	28.2445	28.0932	28.5736	0.550993	8.38627e-05	0.0294856	Down
ENSG00000085871	MGST2	chr4:139665768-139740745	+	28.6281	21.8586	17.35	22.6122	20.2758	24.8599	17.6042	20.9133	0.924867	0.557879	1
ENSG00000085872	CHERP	chr19:16517889-16542530	-	1.53636	0.901945	1.30513	1.24781	2.81733	1.87622	3.97569	2.88975	2.31585	0.00140108	0.000200993	Up
ENSG00000085978	ATG16L1	chr2:233210051-233295674	+	9.92024	11.1629	11.3151	10.7994	9.63474	11.416	12.2456	11.0988	1.02772	0.759589	0.591329
ENSG00000085982	USP40	chr2:233475520-233566782	-	30.9796	30.2785	36.9373	32.7318	32.1503	37.508	30.5258	33.3947	1.02025	0.0232145	0.00168233	Up
ENSG00000085998	POMGNT1	chr1:46188682-46220305	-	14.568	10.7099	6.94451	10.7408	14.0018	13.4397	15.3413	14.2609	1.32773	0.268647	0.117871
ENSG00000086015	MAST2	chr1:45786987-46036124	+	4.27435	3.97154	4.00504	4.08364	5.6766	5.76251	7.15305	6.19739	1.51761	0.0343536	0.00984935	Up
ENSG00000086061	DNAJA1	chr9:33025211-33039907	+	128.596	121.01	133.656	127.754	126.644	97.2578	129.418	117.773	0.921875	0.243119	1
ENSG00000086062	B4GALT1	chr9:33104082-33167356	-	29.1334	29.9528	31.7757	30.2873	49.9709	42.8164	61.5475	51.4449	1.69856	0.000251731	4.34207e-07	Up
ENSG00000086065	CHMP5	chr9:33264879-33282069	+	85.7104	106.408	127.361	106.493	62.4331	70.2476	52.9537	61.8781	0.581053	5.70674e-05	0.00147697	Down
ENSG00000086102	NFX1	chr9:33290511-33371157	+	18.0809	16.1798	14.5396	16.2668	16.572	13.8567	16.2284	15.5524	0.956082	0.66295	1
ENSG00000086189	DIMT1	chr5:62387254-62403939	-	7.69352	8.54427	7.8726	8.0368	13.4965	15.671	12.3433	13.8369	1.7217	2.21555e-05	2.91888e-06	Up
ENSG00000086200	IPO11	chr5:62403972-62628582	+	11.0279	9.55455	7.6662	9.41622	8.9189	11.2138	10.4865	10.2064	1.08392	0.434765	0.221927
ENSG00000086232	EIF2AK1	chr7:6022244-6059230	-	40.4591	33.2202	29.5142	34.3978	27.0266	21.3187	34.9855	27.7769	0.80752	0.0428884	0.604618
ENSG00000086289	EPDR1	chr7:37683843-37951941	+	44.3205	41.5667	42.5755	42.8209	49.0467	50.7968	49.3999	49.7478	1.16176	0.11427	0.0105902
ENSG00000086475	SEPHS1	chr10:13317424-13348298	-	25.5067	29.0487	20.8027	25.1194	24.4623	21.2975	26.3727	24.0442	0.957196	0.257102	1
ENSG00000086504	MRPL28	chr16:367384-370527	-	15.8148	12.8182	13.188	13.9403	19.8438	15.7262	18.2261	17.932	1.28634	0.0998075	0.0444897
ENSG00000086544	ITPKC	chr19:40717103-40740860	+	2.27072	1.86066	2.08366	2.07168	2.50994	1.93056	2.53798	2.32616	1.12284	0.680039	0.571806
ENSG00000086589	RBM22	chr5:150690794-150701107	-	26.8466	25.981	26.722	26.5165	22.3648	22.8114	21.4363	22.2042	0.837371	0.0432153	0.932602
ENSG00000086598	TMED2	chr12:123584531-123598577	+	281.307	260.852	241.245	261.135	191.082	182.533	198.259	190.625	0.729986	2.98649e-05	0.0445834	Down
ENSG00000086619	ERO1B	chr1:236215555-236281985	-	1.22673	1.90865	1.03726	1.39088	1.19895	2.37288	1.35021	1.64068	1.1796	0.329003	0.257452
ENSG00000086666	ZFAND6	chr15:80059568-80138393	+	72.2033	76.9625	84.1763	77.7807	57.0793	75.503	61.3761	64.6528	0.831219	0.106158	0.808864
ENSG00000086696	HSD17B2	chr16:82035004-82098534	+	3.88809	2.62014	4.0692	3.52581	12.6045	12.7621	12.5406	12.6357	3.58378	1.78213e-17	5.1563e-19	Up
ENSG00000086712	TXLNG	chrX:16786427-16844519	+	7.84053	9.4687	7.55348	8.28757	7.50358	6.10916	7.45505	7.0226	0.847365	0.0738121	0.875921
ENSG00000086758	HUWE1	chrX:53532096-53686729	-	37.8736	41.5782	50.9824	43.4781	52.675	43.8563	56.0682	50.8665	1.16993	0.00138615	0.000238843	Up
ENSG00000086827	ZW10	chr11:113733187-113773811	-	11.0495	12.7987	10.5893	11.4792	10.5306	11.2459	10.1113	10.6293	0.925962	0.106243	1
ENSG00000086848	ALG9	chr11:111782195-111871581	-	13.4343	21.141	25.7208	20.0987	12.6817	17.018	12.5189	14.0729	0.700188	0.636727	1
ENSG00000086991	NOX4	chr11:89324356-89498187	-	106.26	132.807	101.408	113.492	63.8785	75.8628	67.4859	69.0757	0.608641	5.14171e-06	0.0113701	Down
ENSG00000087008	ACOX3	chr4:8366282-8440723	-	6.37689	3.70366	6.05485	5.37847	11.077	10.3083	11.3202	10.9018	2.02694	1.86191e-05	2.43954e-07	Up
ENSG00000087053	MTMR2	chr11:95832882-95925315	-	19.7032	20.504	18.6361	19.6144	23.197	24.8178	24.3169	24.1106	1.22923	0.127858	0.0178599
ENSG00000087074	PPP1R15A	chr19:48872392-48876057	+	82.5704	64.6214	55.5617	67.5845	73.1257	52.8764	74.2162	66.7394	0.987496	0.72313	1
ENSG00000087076	HSD17B14	chr19:48813017-48836678	-	5.31206	1.6129	3.2406	3.38852	8.5449	7.64853	10.0022	8.73188	2.5769	8.41929e-08	8.93732e-09	Up
ENSG00000087077	TRIP6	chr7:100867138-100873454	+	17.7955	14.1342	14.1293	15.353	18.7873	22.5234	23.4724	21.5944	1.40652	0.00042553	2.89567e-05	Up
ENSG00000087086	FTL	chr19:48965301-48966878	+	276.777	155.909	131.993	188.226	264.471	290.044	234.894	263.136	1.39798	0.166302	0.0363954
ENSG00000087087	SRRT	chr7:100875111-100888664	+	31.0817	30.6265	31.2379	30.982	32.8783	21.6539	41.1301	31.8874	1.02922	0.712396	0.460913
ENSG00000087088	BAX	chr19:48954815-48961798	+	18.983	14.0997	15.181	16.0879	19.5378	18.4612	18.336	18.7783	1.16723	0.211786	0.11715
ENSG00000087095	NLK	chr17:28041737-28196381	+	15.0123	14.6526	15.739	15.1346	13.7679	13.6782	13.0285	13.4915	0.891434	0.0753273	0.894219
ENSG00000087111	PIGS	chr17:28553383-28571872	-	14.9208	13.8519	12.8425	13.8717	14.2441	14.3301	13.452	14.0087	1.00988	0.875152	0.808864
ENSG00000087116	ADAMTS2	chr5:179110851-179345430	-	1.99146	1.44056	1.97728	1.8031	4.55388	4.34714	6.16515	5.02206	2.78523	3.40849e-12	1.8902e-13	Up
ENSG00000087152	ATXN7L3	chr17:44191805-44200113	-	17.6509	21.9804	22.6785	20.7699	18.3959	20.5757	21.2034	20.0583	0.965739	0.917149	0.764275
ENSG00000087157	PGS1	chr17:78378640-78425114	+	4.50186	6.23365	4.3483	5.02794	7.0279	6.00835	5.96717	6.33447	1.25986	0.289542	0.209222
ENSG00000087191	PSMC5	chr17:63827152-63832026	+	24.3402	23.727	18.4862	22.1845	28.745	17.6878	38.0868	28.1732	1.26995	0.31169	0.200268
ENSG00000087206	UIMC1	chr5:176905005-177022633	-	22.0643	21.3642	26.0904	23.173	19.2871	14.6297	16.686	16.8676	0.7279	0.0163627	0.633944
ENSG00000087245	MMP2	chr16:55389700-55506691	+	116.885	83.0129	59.2905	86.3961	262.057	279.608	269.791	270.485	3.13076	1.45033e-23	1.07393e-27	Up
ENSG00000087253	LPCAT2	chr16:55508998-55586670	+	66.2946	98.3438	94.9691	86.5358	65.4608	81.7631	69.58	72.268	0.835122	0.721091	1
ENSG00000087258	GNAO1	chr16:56191347-56357457	+	0.920483	0.601149	0.443572	0.655068	1.73309	1.48555	2.25191	1.82352	2.78371	0.00415886	0.000711677	Up
ENSG00000087263	OGFOD1	chr16:56451490-56479100	+	21.809	23.812	12.7388	19.4533	26.7013	26.0583	26.1565	26.3054	1.35223	0.310607	0.131078
ENSG00000087266	SH3BP2	chr4:2793023-2841098	+	5.03288	1.96751	4.15373	3.71804	4.27237	5.15609	5.80017	5.07621	1.36529	0.107105	0.0556086
ENSG00000087269	NOP14	chr4:2937933-2963385	-	22.6742	23.2856	21.0481	22.336	20.5292	13.5519	23.5059	19.1957	0.859406	0.395794	1
ENSG00000087274	ADD1	chr4:2843857-2930076	+	65.1583	64.3667	41.8016	57.1089	70.3433	59.6931	57.6744	62.5703	1.09563	0.971438	0.509455
ENSG00000087301	TXNDC16	chr14:52430590-52552522	-	4.63757	5.4546	5.47629	5.18949	5.68686	5.64907	6.15344	5.82979	1.12338	0.370766	0.171786
ENSG00000087302	C14orf166	chr14:51989475-52010691	+	248.168	271.784	275.724	265.225	192.499	220.158	179.476	197.378	0.744189	0.000542214	0.0945086
ENSG00000087303	NID2	chr14:52004803-52069228	-	72.9448	92.356	66.8213	77.374	99.1883	93.4975	95.9182	96.2013	1.24333	0.0291335	0.00327647	Up
ENSG00000087338	GMCL1	chr2:69829642-69881396	+	12.8	13.8114	10.0959	12.2358	13.7411	10.3048	12.0936	12.0465	0.984532	0.672713	1
ENSG00000087365	SF3B2	chr11:66050729-66069308	+	102.068	92.1883	126.223	106.826	89.147	72.748	98.8748	86.9233	0.813687	0.274135	1
ENSG00000087448	KLHL42	chr12:27780020-27803040	+	11.8926	12.0584	12.4134	12.1215	16.4116	16.446	15.3817	16.0798	1.32655	0.234501	0.037022
ENSG00000087460	GNAS	chr20:58839718-58911192	+	193.032	207.104	319.978	240.038	157.98	138.116	158.875	151.657	0.631804	0.00883994	0.630902
ENSG00000087470	DNM1L	chr12:32679200-32745650	+	25.8176	25.556	24.183	25.1855	30.3469	29.7425	27.5031	29.1975	1.1593	0.419176	0.125395
ENSG00000087494	PTHLH	chr12:27958084-27972705	-	4.33508	4.04404	3.12749	3.83554	4.68271	2.80579	4.29313	3.92721	1.0239	0.942375	0.930618
ENSG00000087502	ERGIC2	chr12:29337352-29381189	-	113.269	149.488	202.693	155.15	85.1261	118.601	73.5533	92.4268	0.595725	0.00752997	0.209581
ENSG00000087586	AURKA	chr20:56369389-56392337	-	7.07957	6.91069	4.9988	6.32969	8.59196	8.89351	7.27209	8.25252	1.30378	0.107471	0.0631633
ENSG00000087842	PIR	chrX:15384799-15493564	-	1.64546	1.93181	2.54259	2.03995	2.83525	2.74312	3.09332	2.89056	1.41698	0.406691	0.329592
ENSG00000087884	AAMDC	chr11:77821109-77918432	+	21.9856	17.3614	16.0464	18.4645	20.7264	19.9956	18.3792	19.7004	1.06694	0.762007	1
ENSG00000087903	RFX2	chr19:5993164-6199572	-	3.66863	2.57495	4.05946	3.43435	7.07056	4.47804	4.43913	5.32924	1.55175	0.012522	0.00419059	Up
ENSG00000087995	METTL2A	chr17:62423867-62450822	+	6.7434	6.47573	5.66801	6.29571	6.80769	6.17784	5.71128	6.23227	0.989923	0.552949	1
ENSG00000088035	ALG6	chr1:63367590-63438562	+	2.48856	3.07054	2.53281	2.6973	3.8129	4.26027	3.2001	3.75776	1.39315	0.00726076	0.00359309	Up
ENSG00000088038	CNOT3	chr19:54137728-54155681	+	4.80567	3.26773	1.97666	3.35002	5.25809	2.90281	6.14121	4.76737	1.42309	0.368874	0.364845
ENSG00000088179	PTPN4	chr2:119759631-119983818	+	34.041	30.9195	33.2739	32.7448	30.3379	33.0182	28.8707	30.7423	0.938844	0.306005	1
ENSG00000088205	DDX18	chr2:117814650-117832379	+	67.5869	72.7557	67.4216	69.2547	47.3867	45.9221	46.9731	46.7606	0.675198	1.81617e-06	0.0351777	Down
ENSG00000088247	KHSRP	chr19:6413348-6424794	-	21.1284	16.6905	17.5947	18.4712	29.7199	19.7408	32.8044	27.4217	1.48457	0.429668	0.20148
ENSG00000088256	GNA11	chr19:3094410-3124004	+	8.97453	5.68191	5.36921	6.67522	8.81291	9.20417	9.29454	9.10387	1.36383	0.001991	0.000349476	Up
ENSG00000088280	ASAP3	chr1:23428563-23484568	-	5.45153	3.13899	2.23105	3.60719	10.6343	7.13297	8.58575	8.78434	2.43523	5.22785e-08	3.82474e-09	Up
ENSG00000088298	EDEM2	chr20:35115357-35147364	-	10.2091	9.21489	7.14233	8.85544	11.821	13.4305	12.2145	12.4887	1.41028	0.014184	0.00485754	Up
ENSG00000088325	TPX2	chr20:31739271-31801805	+	8.47727	9.75037	7.49799	8.57521	11.0866	8.54698	10.7445	10.126	1.18085	0.520995	0.2973
ENSG00000088340	FER1L4	chr20:35558737-35607562	-	29.4473	17.4296	25.9542	24.277	2.65289	1.09147	2.03319	1.92585	0.0793281	4.72787e-71	5.20539e-56	Down
ENSG00000088356	PDRG1	chr20:31944342-31952092	-	3.2234	4.11063	3.60141	3.64515	3.1892	1.88995	3.5872	2.88878	0.792501	0.30941	1
ENSG00000088367	EPB41L1	chr20:36091504-36232799	+	28.2554	22.1513	18.8263	23.0777	19.7873	14.6343	32.8737	22.4318	0.972012	0.616744	0.354985
ENSG00000088387	DOCK9	chr13:98793429-99086625	-	40.3938	33.2962	55.7548	43.1483	42.5906	30.448	41.8179	38.2855	0.887301	0.948078	0.494579
ENSG00000088448	ANKRD10	chr13:110878540-110915069	-	56.8354	72.5726	94.7554	74.7211	51.6689	63.8654	59.4034	58.3126	0.780403	0.944467	0.622123
ENSG00000088451	TGDS	chr13:94574051-94596257	-	9.32535	8.48435	7.98361	8.59777	6.26019	8.36744	5.87861	6.83541	0.795022	0.0814981	0.808864
ENSG00000088543	C3orf18	chr3:50558025-50571027	-	4.11636	4.21118	4.05438	4.12731	3.34961	4.93647	3.45207	3.91272	0.948007	0.310091	1
ENSG00000088682	COQ9	chr16:57447425-57461275	+	33.7613	39.3195	46.3334	39.8047	26.6408	27.0864	26.5487	26.7586	0.672248	0.0126381	0.513054
ENSG00000088727	KIF9	chr3:47228026-47283451	-	2.9223	2.63737	2.57802	2.71256	3.37739	4.14579	2.96532	3.49617	1.28888	0.732214	0.686457
ENSG00000088756	ARHGAP28	chr18:6729718-6915716	+	0.568493	0.455856	0.858693	0.627681	2.88337	1.42107	1.0159	1.77345	2.8254	0.0029267	0.000494223	Up
ENSG00000088766	CRLS1	chr20:6006090-6040053	+	20.1331	21.5363	23.1827	21.6174	15.3576	22.8574	12.1852	16.8001	0.777156	0.023171	0.442831
ENSG00000088808	PPP1R13B	chr14:103733752-103847590	-	3.16698	2.99239	4.28885	3.48274	2.90608	2.81603	4.27577	3.33263	0.956898	0.653328	0.50578
ENSG00000088812	ATRN	chr20:3471040-3651122	+	22.3766	20.4037	21.4927	21.4243	17.2137	17.485	17.1793	17.2927	0.807151	0.000399719	0.186383
ENSG00000088832	FKBP1A	chr20:1368978-1393172	-	68.8528	71.4739	64.9535	68.4267	65.5054	77.7219	60.6985	67.9753	0.993402	0.628231	0.258448
ENSG00000088833	NSFL1C	chr20:1442162-1473842	-	20.0984	21.7447	14.26	18.701	23.9091	16.127	28.1037	22.7133	1.21455	0.152046	0.0479564
ENSG00000088854	C20orf194	chr20:3249305-3407625	-	4.32051	4.94243	4.38294	4.54863	4.10768	4.36333	4.19525	4.22209	0.928211	0.627331	1
ENSG00000088876	ZNF343	chr20:2481817-2524702	-	7.94285	9.10068	7.15791	8.06715	7.45422	5.98591	6.59762	6.67925	0.827957	0.0143234	0.604618
ENSG00000088881	EBF4	chr20:2692878-2760108	+	3.16209	2.81797	2.06354	2.6812	2.25558	1.85619	3.4411	2.51762	0.938991	0.662796	0.604618
ENSG00000088888	MAVS	chr20:3846799-3876123	+	10.3569	9.47668	9.81754	9.88371	10.2018	8.07306	11.0434	9.77275	0.988774	0.701783	1
ENSG00000088930	XRN2	chr20:21303304-21389827	+	69.549	76.6232	83.6719	76.6147	57.4923	57.6611	54.5868	56.5801	0.738501	0.000997143	0.138054
ENSG00000088970	KIZ	chr20:21125983-21246622	+	18.6811	18.6863	18.88	18.7491	17.9453	18.1719	16.6432	17.5868	0.938006	0.453476	1
ENSG00000088986	DYNLL1	chr12:120469850-120498493	+	149.867	149.531	116.01	138.469	152.135	169.037	160.896	160.689	1.16047	0.860592	0.44029
ENSG00000089006	SNX5	chr20:17941597-17968980	-	95.2001	88.2473	58.5817	80.6764	88.4154	66.3989	79.4234	78.0792	0.967808	0.579788	1
ENSG00000089009	RPL6	chr12:112405190-112418838	-	2474.49	1582.75	945.006	1667.42	1315.03	902.132	1012.35	1076.5	0.645612	4.99473e-05	0.0522461
ENSG00000089022	MAPKAPK5	chr12:111841978-111902238	+	25.1716	24.7025	25.9609	25.2783	23.2552	22.8361	22.5521	22.8811	0.905168	0.0472923	0.974431
ENSG00000089048	ESF1	chr20:13714322-13784886	-	28.3815	29.5183	38.653	32.1843	27.0096	19.6184	27.3599	24.6626	0.766295	0.0531781	0.609365
ENSG00000089050	RBBP9	chr20:18486540-18497243	-	11.7528	16.1286	13.161	13.6808	14.0401	15.1596	12.2034	13.801	1.00879	0.618314	1
ENSG00000089053	ANAPC5	chr12:121308245-121399896	-	51.4438	56.2402	64.0406	57.2415	48.9367	58.3135	50.2381	52.4961	0.917098	0.664229	0.233052
ENSG00000089057	SLC23A2	chr20:4852356-5010293	-	5.80489	6.09062	5.91341	5.93631	4.78724	4.884	4.64942	4.77355	0.804128	0.00664759	0.604618
ENSG00000089060	SLC8B1	chr12:113298759-113359493	-	5.44775	5.37295	4.2289	5.01653	6.3544	5.22999	6.95924	6.18121	1.23217	0.261309	0.16967
ENSG00000089063	TMEM230	chr20:5068232-5113103	-	62.7407	71.097	58.2122	64.0166	54.4934	74.875	51.2896	60.2193	0.940683	0.403309	1
ENSG00000089091	DZANK1	chr20:18383367-18467281	-	1.232	1.71926	1.02225	1.3245	1.99115	1.34979	1.5229	1.62128	1.22407	0.949532	0.900614
ENSG00000089094	KDM2B	chr12:121429097-121581015	-	5.50546	3.77853	3.09349	4.12583	4.68054	4.01117	4.80479	4.49883	1.09041	0.778713	1
ENSG00000089123	TASP1	chr20:13389392-13638940	-	6.47023	5.74598	8.16374	6.79332	5.34306	5.43209	5.94182	5.57232	0.820266	0.546464	1
ENSG00000089154	GCN1	chr12:120127203-120194710	-	11.5432	14.2833	22.9713	16.2659	13.7332	13.797	17.5625	15.0309	0.924072	0.248129	0.0309691
ENSG00000089157	RPLP0	chr12:120196686-120201235	-	1034.57	516.81	219.201	590.194	562.352	682.079	552.235	598.889	1.01473	0.964106	1
ENSG00000089159	PXN	chr12:120210439-120265771	-	16.3654	16.3135	15.517	16.0653	15.616	10.6659	17.5486	14.6102	0.909424	0.844073	0.604618
ENSG00000089177	KIF16B	chr20:16272104-16573434	-	9.809	9.06379	11.728	10.2003	9.3335	7.06335	6.46777	7.62154	0.747191	0.473103	1
ENSG00000089195	TRMT6	chr20:5937235-5950558	-	9.19207	9.93808	10.9662	10.0321	9.13369	8.2972	9.23007	8.88699	0.885854	0.244805	1
ENSG00000089220	PEBP1	chr12:118135858-118145584	+	125.112	128.175	118.778	124.022	111.379	112.196	95.2323	106.269	0.856859	0.0229828	0.74053
ENSG00000089234	BRAP	chr12:111642146-111685986	-	20.092	18.839	19.5725	19.5012	15.7172	15.423	14.4896	15.2099	0.77995	0.0541468	1
ENSG00000089248	ERP29	chr12:112013316-112023451	+	77.8723	81.8093	71.5507	77.0774	51.0774	56.5937	59.8417	55.8376	0.724435	8.10997e-05	0.0531181
ENSG00000089280	FUS	chr16:31180110-31194871	+	8.47188	8.2889	14.5366	10.4325	11.588	8.16645	25.3566	15.037	1.44137	0.128204	0.0363954
ENSG00000089289	IGBP1	chrX:70133449-70166324	+	95.126	75.0997	63.096	77.7739	63.8629	53.6003	54.4547	57.306	0.736828	0.000560845	0.0938329
ENSG00000089327	FXYD5	chr19:35154730-35169883	+	21.8976	18.5542	14.3072	18.253	23.0536	15.5186	23.856	20.8094	1.14005	0.550311	0.416202
ENSG00000089335	ZNF302	chr19:34677639-34686397	+	27.9998	27.3781	23.401	26.2596	24.2494	23.3246	20.5746	22.7162	0.865062	0.0309504	0.818711
ENSG00000089351	GRAMD1A	chr19:34994784-35026471	+	8.91138	9.74113	7.52551	8.72601	9.14294	7.21211	12.5992	9.65142	1.10605	0.0572486	0.0255846
ENSG00000089472	HEPH	chrX:66162549-66268867	+	21.5551	16.1141	14.6006	17.4233	25.0806	24.9398	24.0442	24.6882	1.41697	0.0111855	0.000546918	Up
ENSG00000089597	GANAB	chr11:62624826-62646726	-	57.6795	45.1335	36.5035	46.4388	47.6725	34.269	53.9887	45.3101	0.975693	0.789635	1
ENSG00000089639	GMIP	chr19:19629476-19643667	-	3.64926	2.66432	2.79312	3.03557	6.27058	2.80581	7.03802	5.37147	1.76951	0.0221314	0.00973157	Up
ENSG00000089682	RBM41	chrX:107064420-107118823	-	21.7865	21.8252	29.3839	24.3319	20.5177	16.6262	21.5101	19.5513	0.803528	0.123393	0.853385
ENSG00000089685	BIRC5	chr17:78214186-78225636	+	3.74063	4.89856	2.92648	3.85522	4.80184	6.40038	4.30775	5.16999	1.34104	0.461061	0.373752
ENSG00000089693	MLF2	chr12:6747996-6767475	-	21.1601	16.0207	19.7697	18.9835	19.1854	21.4676	18.632	19.7617	1.04099	0.926541	0.808864
ENSG00000089737	DDX24	chr14:94048291-94081245	-	23.0166	18.4623	7.81398	16.431	19.9509	17.9891	17.6855	18.5418	1.12847	0.893063	0.808864
ENSG00000089775	ZBTB25	chr14:64449106-64505213	-	7.97401	5.24412	7.08678	6.7683	4.62089	4.96068	4.36286	4.64814	0.686752	3.26678e-06	0.00478368	Down
ENSG00000089818	NECAP1	chr12:8076939-8097859	+	12.8044	13.9253	9.84361	12.1911	12.7249	15.0551	11.0456	12.9419	1.06158	0.498596	0.331598
ENSG00000089876	DHX32	chr10:125836337-125896436	-	69.6694	64.1711	63.6138	65.8181	39.3998	40.8631	37.0285	39.0971	0.594018	5.05669e-10	1.66863e-05	Down
ENSG00000089902	RCOR1	chr14:102592661-102730576	+	35.3187	19.3144	16.7111	23.7814	26.139	9.13698	15.6665	16.9808	0.714038	0.0196911	0.493263
ENSG00000089916	GPATCH2L	chr14:76151916-76254342	+	22.0986	16.401	18.769	19.0895	20.1307	20.3423	18.3867	19.6199	1.02778	0.128034	1
ENSG00000090006	LTBP4	chr19:40592883-40629818	+	5.82745	4.9325	4.53713	5.09903	10.851	3.81635	9.80663	8.15799	1.59991	0.00449585	0.00122934	Up
ENSG00000090013	BLVRB	chr19:40447789-40465840	-	10.9404	10.6446	11.7303	11.1051	8.40049	8.90556	7.59464	8.30023	0.747425	0.344771	1
ENSG00000090020	SLC9A1	chr1:27098815-27166981	-	3.3999	1.71577	1.49767	2.20445	5.15629	2.64458	5.01811	4.27299	1.93835	0.0104573	0.00265705	Up
ENSG00000090054	SPTLC1	chr9:92031999-92115384	-	55.0598	68.0425	64.5013	62.5345	53.006	59.4983	55.0636	55.856	0.893202	0.258629	1
ENSG00000090060	PAPOLA	chr14:96501433-96567111	+	67.996	83.1655	116.079	89.0802	62.9772	51.4262	80.0129	64.8054	0.727496	0.287686	1
ENSG00000090061	CCNK	chr14:99481169-99535044	+	6.18091	9.16309	13.9281	9.75737	11.5109	10.6968	11.6821	11.2966	1.15775	0.0655144	0.0301216
ENSG00000090097	PCBP4	chr3:51957454-51974016	-	16.6777	15.106	20.6024	17.462	21.507	22.4428	23.6138	22.5212	1.28972	0.844528	0.571503
ENSG00000090238	YPEL3	chr16:30092314-30096915	-	30.5096	17.3411	29.1864	25.679	30.3426	23.1576	37.1838	30.228	1.17715	0.903891	0.768559
ENSG00000090263	MRPS33	chr7:141002610-141015228	-	37.3486	54.3986	83.8309	58.526	35.8658	37.7853	36.8681	36.8397	0.629459	0.0223179	0.25123
ENSG00000090266	NDUFB2	chr7:140690777-140722790	+	67.5787	77.0157	57.3984	67.3309	63.4936	109.272	63.1203	78.6286	1.16779	0.935682	0.826024
ENSG00000090273	NUDC	chr1:26900238-26946862	+	24.0787	21.1384	20.7562	21.9911	29.4709	13.9857	37.1963	26.8843	1.22251	0.833785	0.725111
ENSG00000090316	MAEA	chr4:1289851-1340147	+	10.273	9.149	8.38011	9.26737	18.6496	17.2371	20.7937	18.8935	2.03871	2.24044e-08	4.31175e-08	Up
ENSG00000090339	ICAM1	chr19:10270835-10286615	+	1.67851	1.947	1.68226	1.76926	10.3433	9.75089	8.35841	9.4842	5.36056	2.26693e-36	2.5281e-32	Up
ENSG00000090372	STRN4	chr19:46719507-46746994	-	40.423	35.6122	32.0261	36.0204	50.2933	36.2435	41.1018	42.5462	1.18117	0.0405706	0.00518191	Up
ENSG00000090432	MUL1	chr1:20499448-20508161	-	4.09132	2.88762	2.65329	3.21074	5.1434	5.63396	6.36603	5.71446	1.77979	0.00179236	0.000451324	Up
ENSG00000090447	TFAP4	chr16:4257186-4273075	-	4.44147	2.68418	1.24678	2.79081	2.26136	1.46339	4.62494	2.78323	0.997284	0.678588	0.617541
ENSG00000090470	PDCD7	chr15:65117379-65133836	-	6.87497	8.02733	7.82803	7.57678	6.52944	5.63115	6.51189	6.22416	0.821479	0.0457016	0.675104
ENSG00000090487	SPG21	chr15:64963021-64990310	-	12.7647	11.0182	13.1492	12.3107	13.8455	14.9582	14.8095	14.5377	1.1809	0.651473	0.380994
ENSG00000090520	DNAJB11	chr3:186567403-186585800	+	128.78	118.216	105.709	117.568	95.8849	78.2012	85.5396	86.5419	0.736099	0.00211939	0.157998
ENSG00000090530	P3H2	chr3:189956728-190122437	-	96.6425	133.607	141.031	123.76	75.8331	73.6215	74.217	74.5572	0.602433	0.000209431	0.358757
ENSG00000090565	RAB11FIP3	chr16:425619-523011	+	9.35395	6.07014	6.41556	7.27988	7.18233	4.97444	6.70039	6.28572	0.863437	0.22336	0.166211
ENSG00000090581	GNPTG	chr16:1351923-1364113	+	18.8422	15.8621	14.6075	16.4373	20.8837	19.9393	22.3696	21.0642	1.28149	0.444777	0.257425
ENSG00000090612	ZNF268	chr12:133181409-133214831	+	16.8728	16.1869	16.3036	16.4544	11.9365	16.0666	12.7781	13.5937	0.826144	0.0497383	0.640123
ENSG00000090615	GOLGA3	chr12:132768909-132828858	-	22.245	18.5301	18.7094	19.8282	27.923	18.0039	26.1062	24.011	1.21096	0.181843	0.0307052
ENSG00000090621	PABPC4	chr1:39560816-39576790	-	105.757	135.72	183.91	141.796	102.281	99.9128	128.346	110.18	0.777033	0.659841	1
ENSG00000090661	CERS4	chr19:8206736-8262421	+	6.73675	4.51511	6.609	5.95362	5.58265	4.83498	6.07506	5.49756	0.923398	0.456681	1
ENSG00000090674	MCOLN1	chr19:7522626-7534009	+	1.56325	0.548635	1.3983	1.17006	1.68443	1.46925	2.53006	1.89458	1.61921	0.0747185	0.0322631
ENSG00000090686	USP48	chr1:21678298-21783606	-	61.3447	56.5357	60.3936	59.4247	59.585	45.3929	61.3761	55.4513	0.933137	0.129314	0.924236
ENSG00000090857	PDPR	chr16:70113626-70162537	+	4.91694	3.73394	3.38106	4.01065	5.21416	5.04083	5.52041	5.25847	1.31113	0.751323	0.452396
ENSG00000090861	AARS	chr16:70252295-70289543	-	65.4406	50.8425	58.4771	58.2534	79.5067	49.2548	76.1941	68.3185	1.17278	0.156983	0.0185941
ENSG00000090863	GLG1	chr16:74447427-74607144	-	66.8312	58.6349	52.7837	59.4166	55.6643	47.4907	62.5251	55.2267	0.929483	0.0882206	0.916308
ENSG00000090889	KIF4A	chrX:70290090-70420832	+	1.61078	1.9848	1.2496	1.61506	2.76166	2.15735	2.25327	2.39076	1.48029	0.0638807	0.0388498
ENSG00000090905	TNRC6A	chr16:24610209-24827632	+	18.5014	27.9645	44.7178	30.3946	19.71	16.0436	24.7602	20.1713	0.663647	0.793468	0.877433
ENSG00000090924	PLEKHG2	chr19:39412585-39428415	+	1.92585	4.80027	3.34008	3.3554	4.81566	3.54027	4.56051	4.30548	1.28315	8.17586e-11	1.41556e-11	Up
ENSG00000090971	NAT14	chr19:55485004-55487568	+	11.7988	5.74253	3.92986	7.15706	12.3608	9.27435	9.98409	10.5397	1.47264	0.137836	0.0803799
ENSG00000090975	PITPNM2	chr12:122983480-123150015	-	1.53608	1.45722	0.660554	1.21795	2.10851	1.35615	2.03037	1.83168	1.5039	0.104733	0.0667213
ENSG00000090989	EXOC1	chr4:55853616-55905034	+	35.5877	37.7397	32.7506	35.3593	30.8461	31.6039	33.178	31.876	0.901488	0.189269	1
ENSG00000091009	RBM27	chr5:146203600-146289132	+	19.1261	16.2393	20.7073	18.6909	16.3003	20.9241	14.7274	17.3173	0.926508	0.0271873	0.604618
ENSG00000091039	OSBPL8	chr12:76351797-76559809	-	88.9025	92.5817	129.651	103.712	97.6598	79.2714	109.769	95.5667	0.921465	0.764715	0.872628
ENSG00000091127	PUS7	chr7:105439661-105522267	-	19.3843	18.138	21.1457	19.556	14.3493	16.1946	18.0677	16.2039	0.828588	0.0238615	0.682323
ENSG00000091136	LAMB1	chr7:107923799-108003255	-	204.064	267.976	306.46	259.5	183.757	168.787	214.863	189.136	0.728846	0.330269	1
ENSG00000091140	DLD	chr7:107890970-107931730	+	49.1153	49.2872	52.132	50.1782	53.461	51.3273	59.8054	54.8646	1.0934	0.869627	0.373752
ENSG00000091157	WDR7	chr18:56651343-57036606	+	12.9858	11.1609	15.4337	13.1935	16.5827	16.1363	17.4015	16.7068	1.2663	0.039834	0.00489278	Up
ENSG00000091164	TXNL1	chr18:56597208-56651600	-	68.858	83.8939	89.9173	80.8897	61.2588	53.4829	60.9571	58.5663	0.724026	0.00156706	0.0983136
ENSG00000091317	CMTM6	chr3:32481312-32503408	-	32.5405	42.1562	29.9863	34.8943	30.1962	42.3188	33.058	35.191	1.0085	0.478912	1
ENSG00000091409	ITGA6	chr2:172427354-172506282	+	88.5576	109.493	73.2621	90.4376	71.773	60.9942	73.7296	68.8323	0.761103	0.0529107	0.6296
ENSG00000091428	RAPGEF4	chr2:172735274-173052893	+	2.79493	2.44258	2.8991	2.7122	0.49042	0.447826	0.169525	0.369257	0.136147	2.15215e-29	3.42752e-23	Down
ENSG00000091436	MAP3K20	chr2:173075435-173268010	+	23.4061	21.7575	23.391	22.8515	27.3712	26.3593	28.4863	27.4056	1.19929	0.258526	0.0350163
ENSG00000091483	FH	chr1:241497603-241519761	-	48.7796	61.038	74.0665	61.2947	62.149	52.4804	55.24	56.6231	0.923785	0.611047	1
ENSG00000091490	SEL1L3	chr4:25747427-25863760	-	33.5504	35.3601	24.8472	31.2526	23.2839	28.4499	22.5417	24.7585	0.792207	0.0177466	0.439219
ENSG00000091527	CDV3	chr3:133573730-133590261	+	131.153	129.818	225.03	162	125.245	112.63	124.22	120.698	0.74505	0.22649	1
ENSG00000091542	ALKBH5	chr17:18183078-18209954	+	53.3909	35.6361	33.336	40.7877	25.9236	26.656	26.2711	26.2836	0.6444	0.0007472	0.0430249	Down
ENSG00000091592	NLRP1	chr17:5499427-5619424	-	18.3509	14.7027	19.3891	17.4809	31.3826	22.9628	28.8783	27.7412	1.58695	0.0264594	0.00103183	Up
ENSG00000091640	SPAG7	chr17:4959226-4967872	-	37.4865	35.9946	41.9698	38.4836	38.465	43.4216	40.043	40.6432	1.05612	0.71579	1
ENSG00000091651	ORC6	chr16:46689643-46698394	+	3.58024	6.41616	5.72725	5.24122	3.90209	3.63769	4.1604	3.90006	0.744113	0.269922	1
ENSG00000091656	ZFHX4	chr8:76681219-76867285	+	18.1266	12.4697	15.5115	15.3693	21.493	20.9643	18.6822	20.3798	1.32601	7.6672e-05	1.87503e-06	Up
ENSG00000091732	ZC3HC1	chr7:130018286-130051451	-	3.67837	3.20155	3.38768	3.42253	3.98766	5.43056	3.6936	4.37061	1.27701	0.193465	0.124514
ENSG00000091844	RGS17	chr6:153004459-153131249	-	2.26392	3.20416	2.48331	2.65046	1.14227	1.32018	1.09519	1.18588	0.447424	1.22699e-06	0.000167836	Down
ENSG00000091947	TMEM101	chr17:44011188-44023946	-	11.5342	10.1085	9.68196	10.4416	8.19942	8.98018	7.87515	8.35158	0.799841	0.0351306	0.716783
ENSG00000091972	CD200	chr3:112332347-112362812	+	2.33355	1.76197	2.14664	2.08072	2.66058	2.40539	2.70713	2.59103	1.24526	0.372808	0.295271
ENSG00000091986	CCDC80	chr3:112596794-112649530	-	2035.97	1990.53	2307.15	2111.22	1316.31	975.931	1385.96	1226.07	0.58074	8.19696e-05	0.117179
ENSG00000092010	PSME1	chr14:24136158-24138967	+	56.4007	79.4062	140.239	92.0153	66.2273	55.2498	72.7254	64.7342	0.703515	0.565554	1
ENSG00000092020	PPP2R3C	chr14:35085467-35122517	-	16.5543	20.1417	33.4505	23.3822	16.7395	18.6486	19.4905	18.2929	0.782343	0.388105	1
ENSG00000092036	HAUS4	chr14:22946228-22957161	-	11.2674	7.23766	10.3292	9.61142	8.87254	11.6191	7.49639	9.32934	0.970652	0.569803	1
ENSG00000092068	SLC7A8	chr14:23125295-23183674	-	2.64252	2.80323	5.06634	3.50403	6.23403	3.51009	9.04312	6.26241	1.7872	0.000585953	9.976e-05	Up
ENSG00000092094	OSGEP	chr14:20446411-20455105	-	11.299	11.7141	9.05734	10.6901	13.8594	10.8557	12.0862	12.2671	1.14751	0.868067	0.650625
ENSG00000092098	RNF31	chr14:24146683-24160661	+	13.0667	8.75257	6.97639	9.59855	11.3296	12.093	9.268	10.8969	1.13526	0.0415908	0.0194636	Up
ENSG00000092108	SCFD1	chr14:30622112-30735812	+	87.881	81.1193	106.642	91.8808	77.5999	75.2501	77.3011	76.717	0.834963	0.126656	1
ENSG00000092140	G2E3	chr14:30559123-30620063	+	14.3156	19.6945	20.1206	18.0436	10.3003	12.3722	12.9638	11.8788	0.658338	0.164769	1
ENSG00000092148	HECTD1	chr14:31100112-31207804	-	169.154	159.212	204.688	177.685	163.251	152.499	181.956	165.902	0.933688	0.633608	1
ENSG00000092199	HNRNPC	chr14:21209136-21269494	-	537.212	514.027	434.971	495.403	450.588	376.707	397.015	408.103	0.82378	0.0354614	1
ENSG00000092201	SUPT16H	chr14:21351472-21384266	-	80.0533	83.3848	95.7638	86.4006	69.1575	55.781	79.2546	68.0644	0.787776	0.0773619	1
ENSG00000092203	TOX4	chr14:21476597-21499175	+	23.1715	21.8987	20.6132	21.8945	19.2367	16.4514	23.9872	19.8918	0.908529	0.355457	1
ENSG00000092208	GEMIN2	chr14:39114223-39136973	+	8.45488	9.06953	9.90194	9.14212	7.81045	7.83209	6.93202	7.52485	0.823097	0.235839	1
ENSG00000092295	TGM1	chr14:24249114-24264432	-	11.5182	5.49599	8.72949	8.58123	14.7147	12.6804	15.5356	14.3102	1.66762	0.00614018	0.000477062	Up
ENSG00000092330	TINF2	chr14:24239643-24242674	-	15.6077	15.9936	18.7539	16.7851	19.9653	20.6628	17.7405	19.4562	1.15914	0.0468313	0.00910921	Up
ENSG00000092439	TRPM7	chr15:50552473-50686815	-	29.2297	28.336	32.6095	30.0584	27.9994	31.6454	29.4728	29.7059	0.988272	0.424859	1
ENSG00000092445	TYRO3	chr15:41557675-41583586	+	3.59691	2.7027	3.08662	3.12874	5.32732	5.14936	5.83967	5.43878	1.73833	8.36798e-06	7.62731e-06	Up
ENSG00000092470	WDR76	chr15:43826963-43868419	+	3.46584	5.69043	5.28325	4.81317	4.21769	4.20371	2.48353	3.63498	0.755214	0.0560388	0.572534
ENSG00000092529	CAPN3	chr15:42359500-42412318	+	1.17854	0.817984	0.699937	0.89882	2.21369	1.76055	1.96866	1.98097	2.20396	0.728873	0.788367
ENSG00000092531	SNAP23	chr15:42491233-42545356	+	123.917	120.897	162.68	135.831	121.42	108.452	117.851	115.908	0.853321	0.485825	1
ENSG00000092621	PHGDH	chr1:119659798-119744215	+	11.7729	9.54436	7.60295	9.64007	6.04358	4.93103	6.32593	5.76685	0.598216	0.0944341	0.621133
ENSG00000092820	EZR	chr6:158765741-158819412	-	133.252	104.457	115.947	117.885	143.661	128.976	139.084	137.24	1.16418	0.421573	0.149904
ENSG00000092841	MYL6	chr12:56158161-56163496	+	3224.17	2387.95	1660.03	2424.05	2839.14	2648.33	2696.08	2727.85	1.12533	0.431101	1
ENSG00000092847	AGO1	chr1:35869808-35930528	+	7.88503	7.17583	6.98817	7.34968	6.51883	5.84788	7.72127	6.69599	0.91106	0.166471	1
ENSG00000092853	CLSPN	chr1:35720218-35769967	-	2.52078	4.19683	2.45121	3.05627	2.8008	2.62964	2.90687	2.7791	0.909311	0.487328	1
ENSG00000092871	RFFL	chr17:35005990-35089319	-	3.18039	3.78582	2.98018	3.31546	3.53449	3.3867	3.26113	3.39411	1.02372	0.303095	0.208593
ENSG00000092929	UNC13D	chr17:75827225-75844717	-	0.562558	0.0337999	0.108291	0.234883	3.51447	2.14898	3.46459	3.04268	12.954	8.50548e-20	3.76827e-23	Up
ENSG00000092931	MFSD11	chr17:76735865-76781449	+	13.9419	15.275	8.79881	12.6719	14.6264	16.5869	12.8682	14.6938	1.15956	0.766728	0.601799
ENSG00000092964	DPYSL2	chr8:26514022-26658178	+	74.6903	69.1713	67.3198	70.3938	41.8961	42.6742	40.3171	41.6291	0.591375	3.99902e-15	7.77431e-06	Down
ENSG00000092969	TGFB2	chr1:218346235-218444619	+	287.81	216.438	305.182	269.81	308.252	313.001	317.971	313.075	1.16035	0.207942	0.0744041
ENSG00000092978	GPATCH2	chr1:217426992-217631082	-	10.9623	10.1029	10.8897	10.6516	12.9466	10.6254	11.5633	11.7118	1.09953	0.979436	0.604618
ENSG00000093000	NUP50	chr22:45163841-45188015	+	24.2794	23.2497	27.3681	24.9657	22.3277	21.4546	23.5675	22.4499	0.89923	0.69088	0.839453
ENSG00000093009	CDC45	chr22:19479459-19520612	+	2.59898	7.05379	4.13383	4.59553	3.3485	3.87415	2.86609	3.36291	0.731779	0.400193	1
ENSG00000093010	COMT	chr22:19941607-19969975	+	42.1279	26.9406	17.2185	28.7623	66.8619	51.2174	68.477	62.1854	2.16204	0.00301516	0.000402167	Up
ENSG00000093144	ECHDC1	chr6:127288710-127343609	-	43.2362	61.7322	44.3033	49.7572	50.6098	48.5523	56.5621	51.9081	1.04323	0.71102	1
ENSG00000093167	LRRFIP2	chr3:37052656-37183689	-	104.713	97.2012	108.044	103.319	99.2758	68.2917	88.7757	85.4477	0.827025	0.184802	1
ENSG00000093183	SEC22C	chr3:42547969-42601080	-	26.9347	25.7749	31.5878	28.0991	23.9188	27.7608	21.8597	24.5131	0.872379	0.20067	1
ENSG00000093217	XYLB	chr3:38346760-38421348	+	1.24578	2.28637	1.1625	1.56488	1.90493	1.92487	2.30452	2.04477	1.30666	0.290619	0.232181
ENSG00000094631	HDAC6	chrX:48801377-48824982	+	60.7337	49.818	45.2855	51.9457	62.9453	44.3007	48.5693	51.9384	0.999859	0.213368	0.0588844
ENSG00000094804	CDC6	chr17:40287633-40304657	+	6.71335	9.84075	8.9239	8.49267	7.67166	7.48049	5.41877	6.85697	0.807399	0.57144	1
ENSG00000094841	UPRT	chrX:75274085-75304600	+	11.5864	12.2252	15.2148	13.0088	9.4923	9.03034	9.13772	9.22012	0.70876	0.023809	0.604618
ENSG00000094880	CDC23	chr5:138187648-138213343	-	18.4031	16.4574	13.8987	16.2531	15.453	17.6835	15.2064	16.1143	0.991462	0.47918	1
ENSG00000094914	AAAS	chr12:53307456-53324864	-	20.6887	19.3446	17.4823	19.1719	19.9455	19.9081	18.8495	19.5677	1.02065	0.643866	1
ENSG00000094916	CBX5	chr12:54230940-54280133	-	52.2329	61.1127	68.4905	60.612	53.6568	35.6971	63.82	51.058	0.842373	0.732806	0.885828
ENSG00000094975	SUCO	chr1:172532349-172611833	+	123.125	127.034	122.73	124.296	103.666	88.8949	94.7164	95.7591	0.77041	0.00110562	0.379173
ENSG00000095002	MSH2	chr2:47402969-47562311	+	11.5645	13.6046	10.1492	11.7728	10.6438	10.9128	9.47849	10.345	0.878725	0.234597	1
ENSG00000095015	MAP3K1	chr5:56815574-56896152	+	9.781	8.69248	8.81839	9.09729	7.72686	8.44598	7.02395	7.73226	0.849952	0.0537052	0.871585
ENSG00000095059	DHPS	chr19:12675717-12681902	-	26.7712	23.4675	12.4418	20.8935	19.1037	18.0587	20.5797	19.2474	0.921213	0.788234	0.630797
ENSG00000095066	HOOK2	chr19:12763003-12872740	-	10.362	11.2211	13.3814	11.6548	13.6765	9.46096	14.8931	12.6769	1.08769	0.00209662	0.000336634	Up
ENSG00000095139	ARCN1	chr11:118572390-118603033	+	111.101	104.088	114.994	110.061	107.01	94.9381	101.315	101.088	0.91847	0.472781	1
ENSG00000095209	TMEM38B	chr9:105694544-105776612	+	6.03893	5.46308	7.02148	6.1745	6.76544	7.6089	7.01785	7.13073	1.15487	0.670773	0.494579
ENSG00000095261	PSMD5	chr9:120815496-120842984	-	11.8326	12.6314	12.866	12.4433	13.1684	11.615	13.8716	12.885	1.03549	0.895939	0.808864
ENSG00000095319	NUP188	chr9:128947699-129007096	+	6.88612	6.16873	6.00754	6.35413	11.5004	12.8188	11.5091	11.9428	1.87953	8.76011e-11	1.04399e-10	Up
ENSG00000095321	CRAT	chr9:129094810-129111189	-	4.8145	5.86755	5.43223	5.37143	6.29994	5.66367	6.82219	6.26193	1.16579	0.304599	0.186889
ENSG00000095380	NANS	chr9:98056739-98083075	+	53.116	48.3023	53.08	51.4994	61.2264	64.7575	57.2369	61.0736	1.18591	0.349802	0.0719074
ENSG00000095383	TBC1D2	chr9:98198999-98255721	-	7.75932	6.34423	7.18653	7.09669	17.3022	16.1192	18.7081	17.3765	2.44853	3.18985e-18	1.21938e-19	Up
ENSG00000095397	WHRN	chr9:114402080-114505450	-	6.11694	4.41788	5.51815	5.35099	6.97302	3.4781	8.47885	6.30999	1.17922	0.629267	0.604618
ENSG00000095485	CWF19L1	chr10:100232298-100267680	-	12.1494	13.0642	9.9953	11.7363	9.41299	12.0074	8.67757	10.0327	0.85484	0.519746	1
ENSG00000095564	BTAF1	chr10:91923769-92030325	+	40.0327	38.0055	40.3945	39.4776	25.77	26.8161	23.7352	25.4404	0.644428	4.07639e-07	0.00774634	Down
ENSG00000095574	IKZF5	chr10:122990806-123008817	-	3.49548	3.81362	4.41068	3.90659	3.14348	4.72282	4.87746	4.24792	1.08737	0.915631	0.720003
ENSG00000095596	CYP26A1	chr10:93073475-93077890	+	2.04251	1.33489	1.37041	1.5826	7.04521	7.55167	5.39329	6.66339	4.2104	1.06564e-17	2.01212e-18	Up
ENSG00000095739	BAMBI	chr10:28677342-28682939	+	62.3566	49.7502	55.633	55.9133	45.8199	51.7054	44.3217	47.2823	0.845637	0.0378651	0.659298
ENSG00000095752	IL11	chr19:55364389-55370463	-	4.46731	4.48722	3.55246	4.169	5.70295	3.8437	4.1295	4.55872	1.09348	0.903259	1
ENSG00000095777	MYO3A	chr10:25934267-26212527	+	10.4849	8.73683	9.73895	9.65356	16.0925	13.2684	14.2794	14.5468	1.50688	0.00334071	3.8816e-05	Up
ENSG00000095787	WAC	chr10:28532493-28623112	+	141.397	129.615	139.69	136.901	117.195	88.5891	102.256	102.68	0.750033	0.000448334	0.30123
ENSG00000095794	CREM	chr10:35126791-35212958	+	13.7509	12.3328	10.015	12.0329	13.5015	16.4255	14.3701	14.7657	1.22711	0.622732	0.465109
ENSG00000095906	NUBP2	chr16:1782901-1789191	+	2.65094	1.66437	2.47651	2.26394	3.48347	4.66575	3.83833	3.99585	1.765	0.0923684	0.0552738
ENSG00000095951	HIVEP1	chr6:12008762-12164999	+	42.8879	38.0597	49.8622	43.6033	88.7014	58.7972	72.0556	73.1847	1.67842	1.98506e-08	2.72339e-11	Up
ENSG00000096060	FKBP5	chr6:35573585-35728583	-	2.34438	2.58232	2.34332	2.42334	3.28084	2.03048	4.51214	3.27449	1.35123	0.342927	0.252161
ENSG00000096063	SRPK1	chr6:35832966-35921342	-	64.5258	74.2079	88.0509	75.5949	66.1173	48.9864	65.2155	60.1064	0.795112	0.983738	0.556889
ENSG00000096070	BRPF3	chr6:36196744-36232790	+	5.42417	3.22932	2.94999	3.86783	4.80187	5.91832	6.25858	5.65959	1.46325	0.00167361	0.000240404	Up
ENSG00000096080	MRPS18A	chr6:43671303-43687791	-	11.0873	8.66981	7.2558	9.0043	7.87703	12.0271	9.16335	9.68916	1.07606	0.928075	1
ENSG00000096092	TMEM14A	chr6:52671109-52686588	+	25.0943	23.7083	16.1584	21.6537	24.2587	31.0121	23.1383	26.1364	1.20702	0.566423	0.39313
ENSG00000096093	EFHC1	chr6:52362123-52529886	+	13.9711	13.6178	10.6634	12.7508	17.3967	15.1853	13.5387	15.3736	1.2057	0.167205	0.0446106
ENSG00000096384	HSP90AB1	chr6:44246166-44253888	+	418.267	421.662	445.753	428.561	344.301	239.909	504.707	362.972	0.846957	0.268702	1
ENSG00000096401	CDC5L	chr6:44387525-44450426	+	24.8125	26.5313	23.9294	25.0911	19.9382	19.3237	17.8337	19.0319	0.758512	6.70433e-05	0.119975
ENSG00000096433	ITPR3	chr6:33620365-33696574	+	18.1152	13.0921	10.4116	13.873	20.2984	13.2158	23.1226	18.8789	1.36084	0.166471	0.0469485
ENSG00000096654	ZNF184	chr6:27450743-27473118	-	11.0276	11.9765	10.859	11.2877	8.13258	9.39206	7.92664	8.48376	0.751593	0.00376845	0.375876
ENSG00000096696	DSP	chr6:7541575-7586717	+	107.916	87.9396	97.3722	97.7426	111.567	97.7371	101.298	103.534	1.05925	0.997801	0.671162
ENSG00000096717	SIRT1	chr10:67884669-67918390	+	9.94807	11.5563	11.8716	11.1253	9.09357	10.3241	9.38309	9.60025	0.862919	0.107022	1
ENSG00000096746	HNRNPH3	chr10:68331174-68343191	+	63.855	58.191	73.0842	65.0434	54.8221	20.7705	77.361	50.9845	0.783854	0.539643	0.902142
ENSG00000096872	IFT74	chr9:26947039-27062930	+	23.2645	25.9837	32.5224	27.2569	21.7066	20.3696	21.7918	21.2893	0.781063	0.0301009	0.414376
ENSG00000096968	JAK2	chr9:4984390-5128183	+	4.53889	4.28476	3.37937	4.06767	4.79939	4.2345	4.69099	4.57496	1.12471	0.55735	0.37215
ENSG00000097007	ABL1	chr9:130713946-130887675	+	13.8302	11.9606	9.20161	11.6641	11.4341	8.79186	12.3005	10.8422	0.929529	0.636263	1
ENSG00000097021	ACOT7	chr1:6264269-6394391	-	1.18272	0.607725	0.753152	0.847866	2.74679	2.70365	4.34597	3.26547	3.8514	2.10822e-08	4.42546e-10	Up
ENSG00000097033	SH3GLB1	chr1:86704570-86748184	+	70.8224	76.7794	72.2371	73.2796	63.7239	58.2345	66.9545	62.971	0.859324	0.00956041	0.773374
ENSG00000097046	CDC7	chr1:91500893-91525764	+	1.24265	1.99483	1.74371	1.6604	1.48359	1.83125	1.49323	1.60269	0.965245	0.975976	1
ENSG00000097096	SYDE2	chr1:85156873-85201046	-	4.2881	3.58467	4.76812	4.21363	6.19554	5.98681	5.66163	5.94799	1.41161	0.020204	0.00350258	Up
ENSG00000099139	PCSK5	chr9:75890644-76362339	+	2.73958	2.08189	1.94346	2.25498	4.6402	3.69367	3.93623	4.09003	1.81378	0.000397167	0.000230929	Up
ENSG00000099194	SCD	chr10:100347124-100364834	+	138.194	114.899	115.217	122.77	50.54	44.5728	53.08	49.3976	0.402359	3.54968e-29	3.3987e-15	Down
ENSG00000099203	TMED1	chr19:10832438-10836318	-	4.82001	2.56074	2.09031	3.15702	5.73413	4.94469	4.37586	5.01823	1.58955	0.206944	0.156563
ENSG00000099204	ABLIM1	chr10:114431113-114685003	-	151.332	81.8102	105.109	112.75	172.925	106.784	154.236	144.648	1.28291	0.28804	0.086324
ENSG00000099219	ERMP1	chr9:5765076-5833117	-	9.94051	9.55577	9.48857	9.66162	7.49608	7.89435	7.40989	7.60011	0.786629	0.00388746	0.557911
ENSG00000099246	RAB18	chr10:27504174-27542237	+	148.368	160.343	141.897	150.203	119.512	104.522	118.917	114.317	0.761085	0.000469817	0.122992
ENSG00000099250	NRP1	chr10:33177492-33336262	-	20.9406	37.4936	21.4173	26.6172	68.8965	46.7745	69.7845	61.8185	2.3225	4.28869e-11	4.34834e-14	Up
ENSG00000099251	HSD17B7P2	chr10:38356380-38378505	+	2.05819	1.20767	1.8723	1.71272	1.79762	1.83181	1.93885	1.85609	1.08371	0.384106	0.313888
ENSG00000099256	PRTFDC1	chr10:24848607-24952604	-	1.90884	2.68454	1.82191	2.13843	4.1114	4.62444	3.39814	4.04466	1.89142	0.00408539	0.00142499	Up
ENSG00000099260	PALMD	chr1:99645943-99694541	+	4.21342	3.12785	7.27841	4.87323	16.9524	12.0383	18.2653	15.752	3.23236	3.49058e-07	2.54544e-09	Up
ENSG00000099282	TSPAN15	chr10:69451473-69507669	+	1.99708	2.0909	2.81266	2.30021	3.95978	4.83194	4.70099	4.49757	1.95528	2.96307e-05	1.27645e-05	Up
ENSG00000099284	H2AFY2	chr10:70052796-70112280	+	6.51225	4.17569	4.25584	4.98126	5.41751	5.94364	5.91453	5.75856	1.15604	0.744921	0.604618
ENSG00000099290	WASHC2A	chr10:50067888-50133506	+	40.0835	37.2729	47.1027	41.4864	47.3208	37.0369	44.937	43.0982	1.03885	0.264799	0.0636893
ENSG00000099326	MZF1	chr19:58561931-58573575	-	3.75523	2.50671	3.06378	3.10857	4.80828	3.76258	5.20741	4.59276	1.47745	0.0598157	0.0223238
ENSG00000099330	OCEL1	chr19:17226204-17229219	+	2.02439	2.02753	2.00871	2.02021	2.18544	2.18878	1.95054	2.10825	1.04358	0.99974	1
ENSG00000099331	MYO9B	chr19:17075781-17214537	+	31.5606	27.6398	24.5882	27.9295	21.0959	17.7054	27.3157	22.039	0.789093	0.685025	0.37215
ENSG00000099337	KCNK6	chr19:38319844-38332076	+	3.52939	2.57348	2.12521	2.74269	4.29319	3.32367	4.18637	3.93441	1.43451	0.0576061	0.018609
ENSG00000099341	PSMD8	chr19:38374536-38383824	+	50.4328	50.1671	49.1325	49.9108	50.8047	55.658	47.095	51.1859	1.02555	0.737366	0.932935
ENSG00000099364	FBXL19	chr16:30923055-30948783	+	1.55945	1.84918	1.61845	1.67569	2.84516	2.20823	2.81368	2.62236	1.56494	0.0656567	0.0361659
ENSG00000099377	HSD3B7	chr16:30985207-30989152	+	2.32258	1.39165	1.45808	1.7241	4.84619	4.3738	3.84276	4.35425	2.52552	2.56272e-06	5.41024e-07	Up
ENSG00000099381	SETD1A	chr16:30957294-30984664	+	1.30652	0.847936	0.836224	0.996893	2.43074	1.33185	2.39345	2.05201	2.05841	0.0149301	0.00465204	Up
ENSG00000099385	BCL7C	chr16:30833626-30894960	-	4.69516	5.11379	6.0049	5.27128	5.03702	6.16516	5.33958	5.51392	1.04603	0.824112	1
ENSG00000099622	CIRBP	chr19:1259384-1274880	+	479.322	468.445	317.583	421.783	304.221	136.536	268.595	236.451	0.560597	4.2571e-05	0.0227693	Down
ENSG00000099624	ATP5D	chr19:1241746-1244826	+	4.74006	3.39265	3.12925	3.75399	9.68884	5.75456	12.9758	9.47307	2.52347	0.00138593	0.000185696	Up
ENSG00000099725	PRKY	chrY:7273972-7381548	+	6.39364	5.10183	5.76717	5.75421	6.48693	7.5712	7.49874	7.18562	1.24876	0.517056	0.286838
ENSG00000099783	HNRNPM	chr19:8444767-8489114	+	72.432	87.4235	121.158	93.6712	79.5697	43.2971	126.697	83.1879	0.888085	0.811845	1
ENSG00000099785	2017-03-02	chr19:8413270-8439017	+	6.56943	4.75566	3.50119	4.94209	4.63767	5.42074	4.02452	4.69431	0.949863	0.656319	1
ENSG00000099795	NDUFB7	chr19:14566078-14572062	-	16.3246	15.994	11.8496	14.7227	31.3856	32.3032	27.873	30.5206	2.07303	3.10187e-07	4.17706e-07	Up
ENSG00000099797	TECR	chr19:14517085-14565980	+	7.10858	8.25272	5.88236	7.08122	8.06331	6.06918	11.5071	8.54653	1.20693	0.153657	0.0951241
ENSG00000099800	TIMM13	chr19:2425624-2427894	-	53.6858	39.8534	25.5312	39.6901	47.819	36.8614	46.1885	43.623	1.09909	0.617213	0.448603
ENSG00000099804	CDC34	chr19:531712-542092	+	32.0068	20.1001	15.6412	22.5827	33.7637	24.8499	34.6754	31.0963	1.377	0.106972	0.0353911
ENSG00000099810	MTAP	chr9:21802543-21937651	+	27.1205	28.0889	23.028	26.0791	27.2065	24.9962	26.1912	26.1313	1.002	0.652035	1
ENSG00000099814	CEP170B	chr14:104865280-104896770	+	2.29138	1.54316	2.55196	2.12883	5.04475	3.89485	5.70563	4.88174	2.29315	5.46456e-11	6.14349e-13	Up
ENSG00000099817	POLR2E	chr19:1086579-1095380	-	13.4256	6.56326	6.53717	8.84201	18.2613	15.7164	16.3421	16.7733	1.897	0.00401483	0.000733782	Up
ENSG00000099821	POLRMT	chr19:617224-633604	-	5.40417	2.45353	3.61255	3.82342	2.75012	2.79018	2.75294	2.76441	0.723022	0.00166601	0.000385648	Up
ENSG00000099849	RASSF7	chr11:560404-564021	+	1.04877	0.282819	1.40207	0.91122	1.64678	2.37042	1.24001	1.7524	1.92314	0.029722	0.00418038	Up
ENSG00000099860	GADD45B	chr19:2476122-2478259	+	180.918	130.372	128.979	146.756	140.665	128.792	132.967	134.141	0.914041	0.132913	1
ENSG00000099864	PALM	chr19:708939-748329	+	5.30422	2.56587	2.97299	3.61436	14.4081	5.61752	9.37024	9.79862	2.71102	0.000851526	0.000109978	Up
ENSG00000099875	MKNK2	chr19:2037465-2051244	-	4.03755	4.32586	2.64603	3.66981	4.12307	3.35466	4.11867	3.86547	1.05331	0.0656567	0.0360293
ENSG00000099889	ARVCF	chr22:19969896-20016808	-	1.99194	1.28066	2.56757	1.94672	5.14631	4.27041	5.9372	5.11797	2.62902	2.56332e-06	7.25049e-08	Up
ENSG00000099899	TRMT2A	chr22:20111866-20117392	-	11.7335	10.2049	6.24543	9.39461	15.5635	13.9627	15.9053	15.1438	1.61197	0.000253991	4.73817e-05	Up
ENSG00000099901	RANBP1	chr22:20115938-20127357	+	59.3548	43.9432	45.1858	49.4946	68.9074	59.817	61.1652	63.2965	1.27886	0.147658	0.0353911
ENSG00000099904	ZDHHC8	chr22:20129456-20148007	+	2.18684	1.3087	1.11071	1.53542	4.65392	2.26059	6.50029	4.4716	2.9123	0.000439184	0.000131925	Up
ENSG00000099910	KLHL22	chr22:20441519-20495883	-	6.09967	3.13665	2.69455	3.97696	4.99396	4.58298	5.69232	5.08975	1.27981	0.280415	0.197862
ENSG00000099917	MED15	chr22:20495913-20587632	+	15.169	10.548	8.13305	11.2833	15.9972	8.78685	18.6979	14.494	1.28455	0.0470896	0.0115525	Up
ENSG00000099940	SNAP29	chr22:20858983-20891218	+	24.4177	23.1117	22.8737	23.4677	18.7667	10.9782	21.4965	17.0805	0.727829	0.0692628	0.808864
ENSG00000099942	CRKL	chr22:20917426-20953749	+	21.6758	19.1235	20.3651	20.3881	13.9701	15.7911	14.2593	14.6735	0.719708	5.87043e-05	0.0347364	Down
ENSG00000099949	LZTR1	chr22:20979462-20999038	+	48.3177	30.2753	20.4252	33.0061	49.5903	40.1623	46.49	45.4142	1.37593	0.00240484	0.000123074	Up
ENSG00000099953	MMP11	chr22:23768226-23784316	+	0.389455	0.0232568	0.213	0.208571	5.5572	5.15022	3.63815	4.78186	22.9268	3.09658e-20	1.84033e-25	Up
ENSG00000099956	SMARCB1	chr22:23786963-23834516	+	53.726	59.385	56.0295	56.3802	54.2624	24.927	56.625	45.2715	0.802968	0.931036	0.890495
ENSG00000099968	BCL2L13	chr22:17628855-17730855	+	118.95	94.345	113.727	109.007	92.2936	88.5218	94.5048	91.7734	0.841901	0.00262131	0.438609
ENSG00000099977	DDT	chr22:23971365-23980469	-	8.23681	5.64071	4.48113	6.11955	4.87425	4.49183	4.60676	4.65761	0.761104	0.235177	0.81788
ENSG00000099991	CABIN1	chr22:24011192-24178628	+	12.0559	13.7837	23.7277	16.5224	7.59554	10.4702	11.4566	9.84078	0.595601	0.853695	0.967462
ENSG00000099992	TBC1D10A	chr22:30291990-30327046	-	3.09203	2.48808	1.62508	2.40173	4.73581	4.27591	6.08888	5.03353	2.09579	0.000489754	0.000103986	Up
ENSG00000099995	SF3A1	chr22:30331988-30356947	-	11.1612	14.0596	18.2309	14.4839	18.0877	15.4166	25.4227	19.6423	1.35615	0.091771	0.0171753
ENSG00000099999	RNF215	chr22:30368811-30421771	-	15.1312	13.9432	7.35804	12.1441	9.51577	11.9738	12.2132	11.2343	0.925076	0.848773	1
ENSG00000100003	SEC14L2	chr22:30396857-30425317	+	86.1239	67.8913	42.1131	65.3761	48.5328	50.7024	51.2021	50.1458	0.767035	3.21651e-05	0.00929187	Down
ENSG00000100014	SPECC1L	chr22:24270817-24417740	+	47.9021	42.0939	38.6236	42.8732	47.4625	48.1741	48.6907	48.1091	1.12213	0.994517	0.808864
ENSG00000100023	PPIL2	chr22:21666009-21700015	+	9.09067	9.10319	7.42063	8.53816	10.8927	9.77973	10.9358	10.5361	1.234	0.0456318	0.0140411	Up
ENSG00000100027	YPEL1	chr22:21697544-21735834	-	2.73114	2.27106	3.00262	2.66827	1.34522	0.764171	1.13051	1.07997	0.404744	5.36429e-11	8.99098e-07	Down
ENSG00000100028	SNRPD3	chr22:24555503-24609980	+	33.9598	37.1481	39.0463	36.7181	32.1276	32.8796	25.2584	30.0885	0.819448	0.0108907	0.250092
ENSG00000100029	PES1	chr22:30576625-30607083	-	38.2521	46.7265	43.862	42.9469	26.8743	22.6974	29.5462	26.3726	0.614076	0.00318696	0.300545
ENSG00000100030	MAPK1	chr22:21754500-21867680	-	45.4429	43.8988	63.4313	50.9243	40.0472	38.162	43.3666	40.5253	0.795794	0.447872	1
ENSG00000100034	PPM1F	chr22:21919420-21952837	-	3.2775	6.47345	15.6803	8.47708	6.09895	5.00391	5.56797	5.55694	0.655525	0.0379549	0.00560076	Up
ENSG00000100038	TOP3B	chr22:21957025-21982816	-	6.46522	3.98736	5.70417	5.38558	4.27582	5.64233	4.46084	4.793	0.889968	0.212813	0.11935
ENSG00000100056	DGCR14	chr22:19130279-19144684	-	2.36588	2.74047	1.49388	2.20008	3.52454	3.3062	3.49446	3.44173	1.56437	0.0223179	0.0105301	Up
ENSG00000100058	CRYBB2P1	chr22:25448105-25520854	+	20.7754	14.5215	13.4915	16.2628	8.56693	6.1851	9.4761	8.07604	0.496596	3.29004e-06	0.000787995	Down
ENSG00000100075	SLC25A1	chr22:19175575-19178830	-	8.62322	5.16516	9.74075	7.84304	7.76801	8.22174	7.67059	7.88678	1.00558	0.987342	0.935446
ENSG00000100077	GRK3	chr22:25564849-25729294	+	2.16852	2.11683	1.09136	1.79224	2.20677	1.37985	1.88625	1.82429	1.01788	0.897638	1
ENSG00000100083	GGA1	chr22:37608475-37633564	+	11.9222	10.7281	9.21363	10.6213	14.1647	9.9608	12.7759	12.3005	1.15809	0.104218	0.0419279
ENSG00000100084	HIRA	chr22:19330698-19447450	-	3.19481	3.02006	2.39899	2.87129	4.16117	4.01582	3.93866	4.03855	1.40653	0.00177151	0.000457106	Up
ENSG00000100097	LGALS1	chr22:37675608-37679806	+	626.337	295.233	167.066	362.879	352.774	310.119	233.525	298.806	0.823432	0.545029	0.928754
ENSG00000100099	HPS4	chr22:26443423-26483837	-	28.7873	31.8604	30.7256	30.4578	24.0562	25.9558	27.1992	25.7371	0.845008	0.960471	0.630481
ENSG00000100100	PIK3IP1	chr22:31281593-31292534	-	32.6424	33.3662	30.684	32.2309	21.1797	27.0599	21.7586	23.3327	0.723925	0.000921331	0.085066
ENSG00000100104	SRRD	chr22:26483877-26494658	+	33.2642	35.1513	31.9299	33.4485	21.58	22.9949	24.2643	22.9464	0.686022	1.03164e-05	0.0489989	Down
ENSG00000100105	PATZ1	chr22:31325804-31346232	-	3.23071	2.52104	2.11334	2.6217	3.3089	2.85433	3.42834	3.19719	1.21951	0.563422	0.449987
ENSG00000100106	TRIOBP	chr22:37697004-37776556	+	44.7454	41.4012	43.6648	43.2705	41.1882	35.9023	41.0076	39.366	0.909767	0.183813	1
ENSG00000100109	TFIP11	chr22:26491225-26512505	-	32.9939	40.0567	24.9875	32.6794	29.5923	29.9653	25.5122	28.3566	0.867722	0.811434	0.922016
ENSG00000100116	GCAT	chr22:37807905-37817176	+	0.828366	0.788415	0.454634	0.690472	1.32013	1.62999	2.05908	1.66973	2.41825	0.00446133	0.000414116	Up
ENSG00000100124	ANKRD54	chr22:37830855-37849327	-	5.34336	4.06429	3.19767	4.20177	4.9604	3.77213	6.29624	5.00959	1.19226	0.524904	0.426793
ENSG00000100129	EIF3L	chr22:37848868-37889407	+	131.627	157.68	178.173	155.827	86.6529	126.787	91.395	101.612	0.652081	0.0212056	0.43375
ENSG00000100138	SNU13	chr22:41673930-41690504	-	36.5517	26.802	18.5784	27.3107	24.8171	31.0909	24.7344	26.8808	0.984259	0.499758	1
ENSG00000100139	MICALL1	chr22:37905657-37942822	+	14.3394	11.7731	17.1519	14.4215	21.096	19.3213	25.2942	21.9038	1.51884	0.000346169	1.39199e-06	Up
ENSG00000100142	POLR2F	chr22:37952607-38041915	+	56.6239	46.5493	56.2854	53.1529	50.1971	38.1873	63.0009	50.4618	0.949371	NA	0.604618
ENSG00000100147	CCDC134	chr22:41800679-41826299	+	5.39067	4.74119	3.4232	4.51835	5.57391	4.87241	4.66896	5.03843	1.1151	0.542032	0.496062
ENSG00000100150	DEPDC5	chr22:31753951-31907034	+	5.35199	8.47722	5.56354	6.46425	6.88214	6.62395	7.17915	6.89508	1.06665	0.78144	0.61992
ENSG00000100151	PICK1	chr22:38056311-38075701	+	19.756	14.0829	12.6148	15.4846	12.5779	14.7269	13.2963	13.5337	0.874012	0.442005	0.306919
ENSG00000100154	TTC28	chr22:27978014-28679865	-	5.85544	2.75192	3.01212	3.87316	5.95767	6.33782	4.81721	5.70423	1.47276	0.185558	0.0472958
ENSG00000100196	KDELR3	chr22:38468062-38483447	+	33.1491	29.2829	33.82	32.084	24.6857	24.6201	22.6643	23.99	0.747726	0.0119698	0.575844
ENSG00000100201	DDX17	chr22:38483440-38507660	-	262.193	226.343	218.497	235.678	225.741	195.417	212.373	211.177	0.896042	0.303225	1
ENSG00000100209	HSCB	chr22:28742031-28757515	+	9.05883	7.38863	4.79655	7.08134	6.51576	5.59455	6.46998	6.19343	0.874613	0.786869	1
ENSG00000100211	CBY1	chr22:38656636-38673854	+	20.6496	16.0223	16.5713	17.7477	17.6618	9.61734	20.6792	15.9861	0.900741	0.252354	1
ENSG00000100216	TOMM22	chr22:38681948-38685421	+	48.665	35.5237	29.2276	37.8054	37.8153	35.8791	32.1154	35.2699	0.932933	0.0317902	0.808864
ENSG00000100219	XBP1	chr22:28794555-28800597	-	54.985	51.298	54.5012	53.5947	47.8006	47.8794	47.6117	47.7639	0.891205	0.158406	1
ENSG00000100220	RTCB	chr22:32387582-32412255	-	45.985	56.5859	52.9871	51.8527	42.7767	42.3429	43.7348	42.9515	0.828337	0.831296	0.818675
ENSG00000100221	JOSD1	chr22:38685543-38701556	-	27.5526	27.8767	32.0809	29.1701	17.6068	20.52	18.9757	19.0342	0.652524	0.00442761	0.370542
ENSG00000100225	FBXO7	chr22:32474676-32498829	+	29.9901	32.4642	46.5256	36.3266	32.7532	36.3667	35.1775	34.7658	0.957033	0.496623	0.14311
ENSG00000100226	GTPBP1	chr22:38705723-38738299	+	26.8402	22.9455	20.3479	23.3779	21.574	17.244	22.6897	20.5026	0.877008	0.214047	0.0985833
ENSG00000100227	POLDIP3	chr22:42583721-42614962	-	16.757	13.5315	13.4743	14.5876	11.7195	9.99704	13.1917	11.6361	0.797669	0.865554	0.919676
ENSG00000100234	TIMP3	chr22:32801701-32863043	+	127.448	89.0528	129.376	115.292	373.742	378.552	371.366	374.553	3.24873	1.5033e-20	8.13069e-21	Up
ENSG00000100239	PPP6R2	chr22:50343304-50445090	+	10.2367	7.68534	4.39175	7.43793	12.0934	10.8149	11.4837	11.464	1.54129	0.0632329	0.0189981
ENSG00000100241	SBF1	chr22:50445000-50475024	-	3.43129	1.274	2.32184	2.34238	4.78812	4.21365	6.08775	5.02984	2.14732	1.27009e-06	6.81925e-08	Up
ENSG00000100242	SUN2	chr22:38734725-38794143	-	12.5654	9.68731	14.0645	12.1057	18.7421	18.5514	20.3292	19.2076	1.58665	0.282066	0.0526906
ENSG00000100243	CYB5R3	chr22:42617840-42649568	-	26.2131	14.1884	8.45009	16.2839	26.4641	20.3005	29.1832	25.3159	1.55466	0.228398	0.0138807
ENSG00000100246	DNAL4	chr22:38778508-38794198	-	5.42419	4.63711	6.48871	5.51667	5.57245	5.69633	4.67811	5.31563	0.963558	0.252016	1
ENSG00000100258	LMF2	chr22:50502949-50507691	-	2.08356	1.51672	1.70382	1.76803	4.80522	3.18698	5.80442	4.59887	2.60112	8.50104e-07	5.80213e-08	Up
ENSG00000100263	RHBDD3	chr22:29259852-29268209	-	2.55693	3.04924	3.30799	2.97139	4.94197	5.07545	4.54315	4.85352	1.63342	0.000555797	0.00020455	Up
ENSG00000100266	PACSIN2	chr22:42835412-43015145	-	18.2174	14.6182	13.8142	15.5499	22.7935	17.5654	22.5325	20.9638	1.34816	0.0437182	0.00418038	Up
ENSG00000100271	TTLL1	chr22:43039644-43089428	-	7.54695	6.1147	5.1825	6.28138	6.32405	5.32861	6.28468	5.97911	0.951878	0.77325	1
ENSG00000100280	AP1B1	chr22:29327680-29423179	-	12.2884	7.67203	5.24063	8.40035	13.7861	14.5611	13.3247	13.8906	1.65358	0.00209311	0.000117693	Up
ENSG00000100281	HMGXB4	chr22:35257452-35295807	+	11.5048	10.0735	8.79665	10.125	8.076	4.9138	12.2973	8.42903	0.832498	0.104491	0.707039
ENSG00000100284	TOM1	chr22:35299275-35347994	+	21.2207	12.0277	10.2134	14.4873	18.8405	20.7312	19.1699	19.5805	1.35157	0.000617275	4.87115e-05	Up
ENSG00000100288	CHKB	chr22:50578949-50601455	-	10.7945	12.3072	11.0292	11.377	10.0156	11.7341	10.1238	10.6245	0.933861	0.990324	1
ENSG00000100292	HMOX1	chr22:35380361-35394214	+	7.8516	6.95238	4.82952	6.5445	3.98512	4.83254	4.83066	4.54944	0.695155	0.00980034	0.266161
ENSG00000100294	MCAT	chr22:43132206-43143394	-	2.87555	3.98721	2.98562	3.28279	2.94715	3.90846	3.65613	3.50391	1.06736	0.559947	0.497562
ENSG00000100296	THOC5	chr22:29505879-29555216	-	59.0528	75.6438	113.972	82.8895	65.6067	58.1233	70.0409	64.5903	0.779233	0.445375	1
ENSG00000100297	MCM5	chr22:35400063-35425430	+	6.2992	3.44379	3.77403	4.50567	5.84868	7.3584	6.55597	6.58768	1.46209	0.0443539	0.0220254	Up
ENSG00000100299	ARSA	chr22:50622754-50628173	-	2.90789	2.57511	2.4119	2.63163	5.94167	5.31259	6.96664	6.07363	2.30793	7.3411e-07	3.05948e-07	Up
ENSG00000100300	TSPO	chr22:43151514-43163242	+	7.79206	8.6129	7.93495	8.1133	15.6284	16.9548	11.0549	14.546	1.79286	0.000607539	0.000140092	Up
ENSG00000100304	TTLL12	chr22:43166622-43187133	-	2.59824	2.01204	2.98819	2.53282	4.99086	3.90464	5.44915	4.78155	1.88783	0.00075855	6.02712e-05	Up
ENSG00000100311	PDGFB	chr22:39223359-39244751	-	1.62432	0.759358	1.21997	1.20122	4.75634	3.85672	4.97205	4.52837	3.76982	3.82587e-11	9.56237e-13	Up
ENSG00000100316	RPL3	chr22:39312882-39320389	-	430.538	283.779	293.989	336.102	321.629	298.141	369.916	329.895	0.981533	0.90327	1
ENSG00000100319	ZMAT5	chr22:29730956-29767011	-	6.15514	4.67615	6.47926	5.77018	7.21652	6.75147	6.59212	6.85337	1.18772	0.705209	0.604618
ENSG00000100320	RBFOX2	chr22:35738736-36028425	-	28.6538	27.5693	22.4998	26.241	23.2725	18.132	26.037	22.4805	0.856695	0.84947	0.604618
ENSG00000100324	TAB1	chr22:39399741-39437060	+	2.38164	2.10904	1.70822	2.0663	2.45572	3.07098	3.31766	2.94812	1.42676	0.468454	0.373376
ENSG00000100325	ASCC2	chr22:29788608-29838304	-	17.7757	10.7975	12.1535	13.5756	18.3796	17.1749	18.9964	18.1836	1.33944	0.0553049	0.0110362
ENSG00000100330	MTMR3	chr22:29883155-30030866	+	44.6199	38.4744	40.4367	41.177	39.7175	18.8931	27.4088	28.6731	0.696339	0.0486221	0.827815
ENSG00000100335	MIEF1	chr22:39499432-39518132	+	7.40258	6.50078	6.27725	6.72687	7.49116	6.13211	7.86761	7.16363	1.06493	0.899975	0.808864
ENSG00000100344	PNPLA3	chr22:43923739-43964488	+	10.5788	4.16597	2.86275	5.86917	13.7257	6.70663	8.75316	9.7285	1.65756	0.00186189	0.000292105	Up
ENSG00000100345	MYH9	chr22:36281281-36388018	-	996.95	277.945	555.525	610.14	1350.52	794.038	1616.8	1253.79	2.05492	9.42493e-05	5.16695e-05	Up
ENSG00000100347	SAMM50	chr22:43955421-44010531	+	21.3728	17.7739	16.3874	18.5114	20.407	13.6983	20.0074	18.0376	0.974405	0.994677	0.808864
ENSG00000100348	TXN2	chr22:36467036-36482030	-	8.55143	6.83572	7.786	7.72438	9.32111	3.92191	10.5745	7.93917	1.02781	0.896667	0.87171
ENSG00000100353	EIF3D	chr22:36510850-36529436	-	125.624	94.5535	113.641	111.273	86.2737	96.8622	88.7361	90.624	0.814431	0.0338795	0.80642
ENSG00000100354	TNRC6B	chr22:40044817-40335808	+	17.9489	18.0195	23.8456	19.938	22.6412	22.8761	24.7789	23.4321	1.17525	0.297642	0.0509147
ENSG00000100359	SGSM3	chr22:40370591-40410289	+	8.88127	5.47953	5.01991	6.46024	21.9619	15.743	18.9395	18.8815	2.92272	0.847144	0.983411
ENSG00000100360	IFT27	chr22:36758202-36776256	-	7.07058	7.43703	11.2628	8.59014	9.10388	6.72088	7.25217	7.69231	0.895482	0.120131	0.0696019
ENSG00000100364	KIAA0930	chr22:45190338-45240769	-	9.4226	5.78007	6.22177	7.14148	19.6658	16.3196	17.476	17.8205	2.49535	2.91199e-10	3.93808e-12	Up
ENSG00000100372	SLC25A17	chr22:40769630-40819399	-	7.93109	5.03133	4.28248	5.7483	6.68262	7.52864	5.51504	6.57543	1.14389	0.971415	0.887044
ENSG00000100376	FAM118A	chr22:45308968-45341955	+	9.96492	8.42967	8.84672	9.08044	11.3934	9.74154	11.1563	10.7637	1.18538	0.915005	0.703868
ENSG00000100379	KCTD17	chr22:37051736-37063390	+	8.65856	7.73859	8.15713	8.18476	8.95048	7.42755	8.13302	8.17035	0.998239	0.899733	0.754081
ENSG00000100380	ST13	chr22:40824535-40857022	-	483.341	460.026	507.999	483.789	317.926	251.613	325.377	298.305	0.616603	1.34301e-07	0.0199313	Down
ENSG00000100387	RBX1	chr22:40951347-40973309	+	14.5385	12.9604	12.4538	13.3176	9.41815	13.3996	8.09133	10.303	0.773642	0.0610592	0.660205
ENSG00000100393	EP300	chr22:41091786-41180079	+	11.9652	13.6009	26.7718	17.446	16.3558	17.7463	20.7268	18.2763	1.04759	0.049649	0.00191918	Up
ENSG00000100395	L3MBTL2	chr22:41205205-41231271	+	12.6791	11.2006	19.904	14.5946	12.5677	11.3552	13.4742	12.4657	0.854133	0.340123	0.154122
ENSG00000100401	RANGAP1	chr22:41245611-41286251	-	19.3018	24.2326	18.5396	20.6913	23.9314	21.3109	28.0145	24.4189	1.18015	0.0113688	0.000792289	Up
ENSG00000100403	ZC3H7B	chr22:41301522-41360147	+	10.5531	8.32658	8.3594	9.07969	13.1088	11.873	13.943	12.9749	1.42901	0.00299334	7.51974e-05	Up
ENSG00000100410	PHF5A	chr22:41459717-41468725	-	35.0935	48.8081	29.1818	37.6945	24.2488	36.0168	22.8747	27.7134	0.735212	0.176612	0.91967
ENSG00000100412	ACO2	chr22:41469125-41528989	+	15.3103	13.5374	12.9893	13.9457	17.8176	15.5487	19.7133	17.6932	1.26872	0.095309	0.0244937
ENSG00000100413	POLR3H	chr22:41525804-41544606	-	8.29639	7.09397	7.94065	7.777	11.0243	10.7266	11.9252	11.2254	1.44341	0.0226069	0.0074769	Up
ENSG00000100416	TRMU	chr22:46330875-46357340	+	21.3011	19.1708	17.8111	19.4277	16.4474	12.9737	12.8507	14.0906	0.725285	0.0798876	0.914003
ENSG00000100417	PMM1	chr22:41576894-41589890	-	4.66447	3.74662	4.11234	4.17448	5.31714	2.65879	7.96751	5.31448	1.27309	0.540526	0.538012
ENSG00000100418	DESI1	chr22:41598028-41621096	-	10.2461	18.4648	30.4669	19.7259	9.62558	15.6407	13.2413	12.8359	0.65071	0.962048	0.652442
ENSG00000100422	CERK	chr22:46684411-46738261	-	15.7909	14.8969	13.6215	14.7698	16.3216	15.1722	15.7588	15.7509	1.06643	0.571603	1
ENSG00000100425	BRD1	chr22:49773283-49827512	-	8.6419	8.08685	9.55402	8.76092	7.84177	7.08173	7.88403	7.60251	0.867775	0.522298	0.259529
ENSG00000100426	ZBED4	chr22:49853842-49890078	+	4.06058	3.69729	4.20642	3.9881	4.02619	3.71468	4.28678	4.00922	1.0053	0.725564	1
ENSG00000100429	HDAC10	chr22:50245183-50251405	-	1.5111	1.32979	0.981309	1.27407	3.44511	2.99992	3.18173	3.20892	2.51864	0.424323	0.37215
ENSG00000100439	ABHD4	chr14:22598237-22613215	+	19.2425	10.7736	12.4805	14.1655	25.7451	18.8684	23.7881	22.8005	1.60958	0.0527373	0.0074276
ENSG00000100441	KHNYN	chr14:24429286-24441834	+	16.4256	16.6486	15.5977	16.224	15.4198	14.1908	15.3578	14.9895	0.923909	0.310412	1
ENSG00000100442	FKBP3	chr14:45115600-45135319	-	49.8542	53.0864	58.9277	53.9561	49.7592	41.4087	53.7104	48.2928	0.895038	0.336456	1
ENSG00000100445	SDR39U1	chr14:24439766-24442905	-	3.44576	2.44732	2.9838	2.95896	3.25828	2.6297	3.83688	3.24162	1.09553	0.879812	0.808864
ENSG00000100461	RBM23	chr14:22893206-22919184	-	81.8646	95.136	154.42	110.474	71.1696	70.4129	71.1132	70.8986	0.64177	0.261356	1
ENSG00000100462	PRMT5	chr14:22920511-22929585	-	29.6577	38.1873	39.7578	35.8676	28.3682	22.3793	42.4566	31.068	0.866187	0.716466	0.47106
ENSG00000100478	AP4S1	chr14:31025106-31096450	+	7.45344	6.63048	6.46346	6.84913	5.62341	7.10441	5.60803	6.11195	0.892369	0.375215	1
ENSG00000100483	VCPKMT	chr14:50108632-50116600	-	3.86458	4.11081	4.47882	4.1514	3.30228	4.35581	3.12009	3.59273	0.865425	0.739064	1
ENSG00000100485	SOS2	chr14:50117120-50231558	-	27.6733	25.3357	26.7645	26.5912	21.3552	23.3218	21.3314	22.0028	0.827448	0.0251769	0.814266
ENSG00000100490	CDKL1	chr14:50329404-50416461	-	5.24474	6.14398	6.63236	6.00703	12.4502	15.4643	16.9691	14.9612	2.49062	1.32979e-09	2.23133e-10	Up
ENSG00000100503	NIN	chr14:50719763-50831121	-	21.9126	19.057	21.596	20.8552	28.6105	23.6918	26.1257	26.1427	1.25353	0.0624244	0.00987542
ENSG00000100504	PYGL	chr14:50857891-50944736	-	31.5329	29.6315	32.3854	31.1833	27.7118	27.2607	25.1078	26.6934	0.856018	0.149118	1
ENSG00000100519	PSMC6	chr14:52707172-52728587	+	96.6256	100.658	90.8602	96.0479	91.304	97.7855	85.82	91.6365	0.954071	0.337532	1
ENSG00000100522	GNPNAT1	chr14:52775194-52791668	-	9.05632	25.067	34.835	22.9861	12.1097	21.98	25.7349	19.9415	0.867547	0.296887	1
ENSG00000100523	DDHD1	chr14:53036745-53153282	-	5.16957	5.55529	5.74534	5.49007	7.54707	7.64641	6.03117	7.07488	1.28867	0.844356	0.501968
ENSG00000100526	CDKN3	chr14:54396849-54420218	+	16.5233	14.8939	12.497	14.6381	21.8786	15.0699	12.2353	16.3946	1.12	0.837583	1
ENSG00000100528	CNIH1	chr14:54423560-54441431	-	60.8143	72.4904	97.2625	76.8557	50.6528	61.8138	59.5654	57.344	0.746125	0.0350258	0.37215
ENSG00000100532	CGRRF1	chr14:54509812-54539309	+	9.00141	15.255	14.034	12.7635	6.22843	9.49432	7.80253	7.84176	0.614391	0.116207	0.768684
ENSG00000100554	ATP6V1D	chr14:67294371-67360265	-	79.691	82.0344	81.1838	80.9697	78.2191	87.9853	70.6238	78.9427	0.974966	0.876288	0.725488
ENSG00000100564	PIGH	chr14:67581955-67600287	-	1.36446	2.31757	3.85492	2.51232	2.94912	2.98927	3.4517	3.13003	1.24587	0.675757	0.604618
ENSG00000100567	PSMA3	chr14:58244831-58272012	+	94.1513	94.6297	91.3601	93.3804	102.537	78.3161	98.6527	93.1686	0.997732	0.947119	0.731357
ENSG00000100568	VTI1B	chr14:67647075-67674831	-	78.4142	97.1538	91.1302	88.8994	55.515	54.3003	58.9123	56.2425	0.632654	0.000249137	0.0799588
ENSG00000100575	TIMM9	chr14:58408494-58427614	-	28.9292	34.3917	30.9439	31.4216	24.6109	20.1733	19.6467	21.477	0.68351	0.00351897	0.340768
ENSG00000100577	GSTZ1	chr14:77320884-77331597	+	6.00686	3.92391	2.77758	4.23612	5.05617	4.02332	4.39047	4.48999	1.05993	0.77612	1
ENSG00000100578	KIAA0586	chr14:58427385-58551289	+	5.83945	6.78937	5.81394	6.14759	8.42735	9.32538	7.34525	8.36599	1.36086	0.0599646	0.0127543
ENSG00000100580	TMED8	chr14:77335021-77377109	-	6.84698	7.7899	6.76757	7.13482	5.88832	5.68038	5.38025	5.64965	0.791842	0.00436927	0.465302
ENSG00000100583	SAMD15	chr14:77376689-77391497	+	5.06418	5.73145	4.41179	5.06914	3.8938	3.49156	4.50107	3.96214	0.78162	0.00751073	0.346883
ENSG00000100591	AHSA1	chr14:77457870-77469474	+	98.4631	114.371	79.7443	97.5261	100.51	83.3323	99.1096	94.3173	0.967098	0.619079	0.238137
ENSG00000100592	DAAM1	chr14:59188646-59371405	+	57.0339	47.4725	47.8665	50.791	63.7147	55.4439	57.3712	58.8433	1.15854	0.846762	0.796755
ENSG00000100596	SPTLC2	chr14:77505997-77616773	-	19.6426	26.0994	26.4689	24.0703	21.5504	25.1662	20.2374	22.318	0.927201	0.425986	0.103103
ENSG00000100600	LGMN	chr14:92703807-92748702	-	86.8683	79.2654	117.878	94.6706	116.235	92.1045	123.854	110.731	1.16965	0.0110196	0.000111672	Up
ENSG00000100601	ALKBH1	chr14:77672404-77708020	-	3.0229	3.62266	5.54112	4.06223	3.32317	4.27467	3.24437	3.61407	0.889677	0.650776	1
ENSG00000100603	SNW1	chr14:77717599-77761207	-	79.339	83.9409	73.3289	78.8696	62.7248	62.8795	59.4895	61.6979	0.782278	0.00116252	0.373752
ENSG00000100605	ITPK1	chr14:92936914-93116320	-	1.30181	0.814646	0.308786	0.808414	2.17426	1.86131	3.84876	2.62811	3.25095	0.00500454	0.00051548	Up
ENSG00000100612	DHRS7	chr14:60144120-60169856	-	21.6857	20.0106	17.6858	19.794	21.4669	19.0275	18.6394	19.7113	0.995819	0.613863	1
ENSG00000100614	PPM1A	chr14:60245752-60299087	+	57.1956	52.0783	41.5151	50.263	46.1405	37.7827	55.6835	46.5356	0.925841	0.0164182	0.808864
ENSG00000100625	SIX4	chr14:60709528-60724348	-	3.60504	4.74016	3.57498	3.97339	5.52409	5.17282	5.99183	5.56291	1.40004	0.0323914	0.0079015	Up
ENSG00000100626	GALNT16	chr14:69259277-69357033	+	1.73796	0.828896	0.257851	0.941569	1.14291	2.42669	1.39507	1.65489	1.75759	0.0606858	0.0267054
ENSG00000100629	CEP128	chr14:80476983-80959517	-	2.53859	2.16588	2.00028	2.23492	2.10047	1.35357	1.81864	1.75756	0.78641	0.00531381	0.203259
ENSG00000100632	ERH	chr14:69380123-69398627	-	82.7671	110.543	72.6994	88.6698	71.9372	76.4323	82.1262	76.8319	0.866494	0.0577803	0.605287
ENSG00000100644	HIF1A	chr14:61695513-61748259	+	1090.55	976.561	1897.85	1321.65	857.947	770.97	824.095	817.671	0.618672	0.0225447	0.622847
ENSG00000100647	SUSD6	chr14:69611596-69715142	+	5.63897	4.32788	4.63907	4.86864	5.9579	4.96382	6.2679	5.72987	1.17689	0.475483	0.234822
ENSG00000100650	SRSF5	chr14:69726900-69772005	+	216.647	246.262	328.511	263.807	206.157	142.345	213.707	187.403	0.71038	0.175482	1
ENSG00000100664	EIF5	chr14:103333544-103345025	+	151.049	183.124	257.093	197.089	114.572	91.4339	126.778	110.928	0.562833	1.12742e-05	0.0304428	Down
ENSG00000100697	DICER1	chr14:95086228-95158010	-	27.4149	31.6048	49.7169	36.2455	36.5507	31.6768	36.5651	34.9309	0.963729	0.235221	0.0343226
ENSG00000100711	ZFYVE21	chr14:103715730-103733668	+	13.1569	11.7278	16.7408	13.8752	13.5295	14.379	15.0998	14.3361	1.03322	0.888348	1
ENSG00000100714	MTHFD1	chr14:64388031-64463457	+	30.9221	26.343	48.7421	35.3357	42.5111	26.0356	47.0822	38.543	1.09076	0.00262903	4.66111e-05	Up
ENSG00000100722	ZC3H14	chr14:88562909-88627596	+	78.6471	55.2499	63.9206	65.9392	67.5412	67.1947	60.0454	64.9271	0.984651	0.427291	1
ENSG00000100731	PCNX1	chr14:70907405-71115382	+	20.8304	23.4944	28.401	24.2419	27.3765	27.1695	29.6476	28.0645	1.15769	0.00274606	0.000291855	Up
ENSG00000100739	BDKRB1	chr14:96255824-96268967	+	0.037152	0.171103	0.133472	0.113909	3.47488	4.05479	2.95828	3.49598	30.691	2.39679e-17	5.51125e-23	Up
ENSG00000100744	GSKIP	chr14:96363452-96387288	+	9.73866	11.3213	8.38769	9.81588	12.9617	17.5546	10.0367	13.5177	1.37712	0.222103	0.116206
ENSG00000100749	VRK1	chr14:96797304-96931722	+	13.4478	13.4188	20.6509	15.8392	9.98841	13.6457	11.3101	11.6481	0.735397	0.0741187	0.616948
ENSG00000100764	PSMC1	chr14:90256495-90275429	+	152.124	165.154	115.947	144.408	108.343	102.909	106.721	105.991	0.733967	0.000248422	0.112475
ENSG00000100767	PAPLN	chr14:73237497-73274640	+	3.53785	2.62073	3.4547	3.20443	6.28682	4.88103	6.41255	5.86013	1.82876	3.12517e-09	1.59869e-09	Up
ENSG00000100796	PPP4R3A	chr14:91457611-91510554	-	70.2031	58.9271	89.9358	73.022	66.9748	51.7963	66.692	61.821	0.846608	0.260889	1
ENSG00000100802	C14orf93	chr14:22985908-23010166	-	1.80827	1.65087	1.58077	1.67997	2.17754	2.38145	2.35621	2.30507	1.37209	0.412206	0.335079
ENSG00000100804	PSMB5	chr14:23016543-23035230	-	108.727	81.1027	59.1844	83.0047	102.806	81.8915	75.135	86.6108	1.04344	0.946198	0.72504
ENSG00000100811	YY1	chr14:100238298-100282792	+	41.7037	38.7709	44.7087	41.7278	32.0061	31.0241	32.7262	31.9188	0.76493	0.119932	1
ENSG00000100813	ACIN1	chr14:23058564-23095614	-	81.6152	66.4893	54.3716	67.492	97.3278	60.0299	117.653	91.6702	1.35824	0.809105	0.604618
ENSG00000100814	CCNB1IP1	chr14:20311368-20333312	-	17.8313	17.0447	19.4947	18.1236	19.1166	24.2176	18.3873	20.5738	1.1352	0.718988	0.494579
ENSG00000100815	TRIP11	chr14:91965991-92040896	-	58.8038	55.4547	68.4358	60.8981	48.354	42.7413	45.1394	45.4116	0.745698	0.00123774	0.273934
ENSG00000100823	APEX1	chr14:20455191-20457772	+	127.418	124.159	117.708	123.095	141.914	56.2706	166.828	121.671	0.988431	0.95321	1
ENSG00000100836	PABPN1	chr14:23321289-23326185	+	65.9952	60.6364	116.49	81.0405	68.5365	45.8872	69.4835	61.3024	0.756441	0.994876	0.69265
ENSG00000100852	ARHGAP5	chr14:32076114-32159728	+	175.953	161.208	178.311	171.824	127.913	112.409	118.417	119.58	0.695943	0.000851526	0.377961
ENSG00000100865	CINP	chr14:102341102-102362916	-	24.1477	23.7736	23.0815	23.6676	18.3385	15.7	14.431	16.1565	0.682642	0.296887	1
ENSG00000100867	DHRS2	chr14:23630115-23645639	+	3.72507	4.3146	4.68336	4.24101	2.08342	2.88626	2.20792	2.39253	0.564142	0.00352834	0.0855032
ENSG00000100883	SRP54	chr14:34981957-35029567	+	56.5143	58.2083	78.8671	64.5299	43.7462	44.741	45.5849	44.6907	0.692558	0.00376959	0.195339
ENSG00000100888	CHD8	chr14:21385194-21456126	-	27.234	23.632	27.0041	25.9567	25.331	19.3307	26.7712	23.811	0.917334	0.563811	1
ENSG00000100889	PCK2	chr14:24094053-24110598	+	2.01404	1.59516	1.39734	1.66885	2.34574	2.29115	2.19293	2.27661	1.36418	0.273581	0.199887
ENSG00000100890	KIAA0391	chr14:35121846-35277614	+	23.7928	24.9372	23.1489	23.9596	25.9774	31.2632	24.2407	27.1604	1.13359	0.94177	0.808864
ENSG00000100897	DCAF11	chr14:24114195-24125242	+	39.81	32.6479	23.9012	32.1197	40.756	47.7495	34.4694	40.9916	1.27621	0.339238	0.133275
ENSG00000100902	PSMA6	chr14:35278633-35317493	+	219.768	201.506	192.335	204.536	176.329	184.458	139.67	166.819	0.815596	0.869403	1
ENSG00000100906	NFKBIA	chr14:35401511-35404749	-	8.7401	8.7203	8.24996	8.57012	16.3754	18.4156	15.6742	16.8217	1.96284	3.68125e-05	1.34053e-05	Up
ENSG00000100908	EMC9	chr14:24138959-24141588	-	7.00103	5.75394	5.5512	6.10206	4.39733	3.96271	4.00707	4.12237	0.675571	0.119518	0.723289
ENSG00000100911	PSME2	chr14:24143362-24147570	-	21.1394	17.9641	15.6684	18.2573	31.155	32.8132	26.3688	30.1123	1.64933	0.00448284	0.00119841	Up
ENSG00000100916	BRMS1L	chr14:35826318-35932325	+	6.5272	7.8521	10.1438	8.17437	10.9302	6.70886	13.1263	10.2551	1.25455	0.187484	0.0823517
ENSG00000100918	REC8	chr14:24171853-24180257	+	17.9745	18.2326	12.0751	16.0941	35.0865	23.5547	56.9123	38.5178	2.39329	4.1494e-07	1.94076e-08	Up
ENSG00000100926	TM9SF1	chr14:24189143-24195687	-	21.0671	20.2513	17.437	19.5851	21.5009	24.4218	22.9086	22.9438	1.17149	0.239474	1
ENSG00000100934	SEC23A	chr14:39031919-39109646	-	87.1433	75.1747	75.4002	79.2394	67.9545	79.2253	56.3945	67.8581	0.856368	0.31949	1
ENSG00000100938	GMPR2	chr14:24232422-24239242	+	67.1941	78.2973	90.6949	78.7288	71.7799	64.4169	64.5094	66.9021	0.849779	0.83906	0.808864
ENSG00000100941	PNN	chr14:39175183-39183218	+	179.34	173.861	185.204	179.468	147.188	85.6108	169.375	134.058	0.746973	0.0250502	0.299898
ENSG00000100949	RABGGTA	chr14:24265538-24271739	-	6.02434	4.20315	3.02381	4.4171	6.9399	5.96251	7.14733	6.68325	1.51304	0.0310677	0.0128999	Up
ENSG00000100968	NFATC4	chr14:24365673-24379604	+	12.5155	10.6622	10.6448	11.2742	11.2418	11.2097	10.6572	11.0362	0.978896	0.993943	0.703621
ENSG00000100979	PLTP	chr20:45898621-45912155	-	1.12078	0.449182	0.906038	0.825333	4.83339	4.26542	4.56378	4.5542	5.51801	2.13498e-12	1.91156e-14	Up
ENSG00000100982	PCIF1	chr20:45934628-45948023	+	2.1989	1.86253	1.71702	1.92615	1.89383	1.55389	3.21108	2.2196	1.15235	0.221235	0.185769
ENSG00000100983	GSS	chr20:34928430-34955817	-	8.30189	9.46204	11.283	9.68231	15.7793	15.398	13.6677	14.9483	1.54388	1.41666e-05	3.59763e-06	Up
ENSG00000100991	TRPC4AP	chr20:35002404-35092871	-	15.6437	12.319	9.51417	12.4923	15.7741	12.7978	18.9065	15.8261	1.26687	0.251997	0.0786178
ENSG00000100994	PYGB	chr20:25248069-25298014	+	6.11879	5.12292	3.85527	5.03233	8.66748	8.22964	8.32365	8.40692	1.67058	0.000722259	7.0776e-05	Up
ENSG00000100997	ABHD12	chr20:25294743-25390983	-	29.9719	27.7214	39.6198	32.4377	27.6987	32.8778	29.4554	30.0106	0.925178	0.938659	0.634672
ENSG00000101000	PROCR	chr20:35172073-35216240	+	34.672	31.9507	32.8346	33.1524	41.3772	35.9378	33.5943	36.9698	1.11514	0.819377	0.449152
ENSG00000101003	GINS1	chr20:25407727-25452628	+	3.31469	4.42574	3.28656	3.67566	3.81341	3.93086	3.38794	3.71074	1.00954	0.986636	0.870044
ENSG00000101004	NINL	chr20:25452705-25585517	-	12.5589	12.9519	11.2269	12.2459	5.72879	6.70876	8.14559	6.86105	0.560273	0.00388409	0.00151587	Up
ENSG00000101019	UQCC1	chr20:35302566-35412141	-	23.0291	19.5895	22.233	21.6172	20.1614	16.2789	19.1754	18.5386	0.857584	0.934048	0.802951
ENSG00000101040	ZMYND8	chr20:47209214-47356889	-	17.5078	17.7532	15.043	16.768	13.6955	11.3659	16.0122	13.6912	0.816508	0.0461701	0.733178
ENSG00000101052	IFT52	chr20:43590931-43647296	+	10.714	12.4927	34.1967	19.1345	10.675	12.1845	9.30056	10.72	0.560247	0.307538	1
ENSG00000101079	NDRG3	chr20:36651766-36746078	-	10.8708	10.4847	10.5295	10.6283	11.017	11.5449	9.87465	10.8122	1.0173	0.994062	0.633708
ENSG00000101084	C20orf24	chr20:36605734-36612557	+	22.5098	26.9444	20.2889	23.2477	19.7532	22.3844	19.5734	20.5703	0.884833	0.00862012	0.000400331	Up
ENSG00000101096	NFATC2	chr20:51386957-51562831	-	0.972516	0.760664	0.83814	0.857107	1.93509	1.21649	1.78658	1.64605	1.92048	0.000207955	4.08322e-05	Up
ENSG00000101104	PABPC1L	chr20:44910062-44959035	+	7.31722	3.93928	4.40757	5.22136	8.90595	7.15433	13.2822	9.78083	1.87323	5.52411e-05	4.61374e-06	Up
ENSG00000101109	STK4	chr20:44966474-45079959	+	17.2736	21.693	23.1943	20.7203	16.5595	15.6881	17.4219	16.5565	0.799047	0.213422	1
ENSG00000101126	ADNP	chr20:50888919-50931240	-	20.9485	19.4369	19.552	19.9791	26.91	29.9185	26.6649	27.8311	1.39301	0.019689	0.000699389	Up
ENSG00000101132	PFDN4	chr20:54207847-54228052	+	143.939	179.567	177.565	167.024	87.921	102.958	89.3806	93.4199	0.559321	4.56645e-07	3.74649e-05	Down
ENSG00000101138	CSTF1	chr20:56392371-56406369	+	25.9557	27.3412	24.7018	25.9996	21.4681	21.6811	23.0619	22.0704	0.848874	0.0420363	0.946989
ENSG00000101146	RAE1	chr20:57351010-57379211	+	5.8371	5.20402	4.69385	5.24499	5.46426	5.31415	5.64301	5.47381	1.04363	0.746818	1
ENSG00000101150	TPD52L2	chr20:63865228-63891545	+	19.8028	20.6014	22.7323	21.0455	25.0107	26.2775	27.3606	26.2163	1.24569	0.533716	0.175839
ENSG00000101152	DNAJC5	chr20:63895182-63936031	+	13.1247	10.5038	10.7415	11.4567	10.4207	10.943	10.4704	10.6114	0.926218	0.268038	1
ENSG00000101158	NELFCD	chr20:58981208-58995133	+	20.3946	19.8455	18.2097	19.4833	19.28	18.2513	21.1404	19.5572	1.0038	0.578059	1
ENSG00000101160	CTSZ	chr20:58995185-59007247	-	105.333	83.4835	43.0621	77.2929	142.02	101.14	125.034	122.731	1.58787	0.0522051	0.0133591
ENSG00000101161	PRPF6	chr20:63981135-64033100	+	28.7915	26.8631	28.759	28.1379	29.5121	25.4942	31.5811	28.8625	1.02575	0.76753	0.808864
ENSG00000101166	PRELID3B	chr20:59033145-59042909	-	49.4249	50.189	44.4853	48.0331	41.6445	50.379	42.7043	44.9093	0.934966	0.36314	1
ENSG00000101181	MTG2	chr20:62183029-62203568	+	6.51888	6.6832	4.73351	5.97853	7.66974	7.34858	8.66742	7.89525	1.3206	0.229041	0.158985
ENSG00000101182	PSMA7	chr20:62136735-62143440	-	110.055	108.848	117.748	112.217	104.602	117.562	98.7557	106.973	0.953271	0.374558	1
ENSG00000101189	MRGBP	chr20:62796453-62801738	+	8.33491	7.7838	8.5067	8.20847	4.46787	5.16949	4.59398	4.74378	0.577913	9.47614e-08	0.002281	Down
ENSG00000101190	TCFL5	chr20:62841115-62861763	-	6.00219	5.227	5.26705	5.49875	3.61265	4.96174	3.88261	4.15233	0.755142	0.0248271	0.495341
ENSG00000101191	DIDO1	chr20:62877738-62937952	-	15.6777	14.4707	15.3942	15.1809	19.5744	16.1908	20.1965	18.6539	1.22878	0.0712752	0.00436182
ENSG00000101193	GID8	chr20:62938119-62948475	+	10.8801	8.39409	9.06263	9.44561	7.78996	8.11322	8.2881	8.06376	0.853705	0.0854569	1
ENSG00000101197	BIRC7	chr20:63235883-63240507	+	0.427475	0.469202	1.00463	0.633769	4.25727	4.48242	4.81523	4.51831	7.12926	1.806e-21	4.66882e-24	Up
ENSG00000101199	ARFGAP1	chr20:63272785-63289793	+	53.2078	54.2058	48.9079	52.1072	62.2409	55.7084	62.8185	60.2559	1.15638	3.04809e-06	3.11999e-08	Up
ENSG00000101216	GMEB2	chr20:63587602-63627041	-	1.98144	1.33473	1.27594	1.5307	1.9927	1.66489	2.1894	1.949	1.27327	0.357895	0.266875
ENSG00000101220	C20orf27	chr20:3753508-3768387	-	2.45851	2.05505	1.20107	1.90488	3.12075	2.63274	2.57032	2.7746	1.45658	0.187168	0.126805
ENSG00000101224	CDC25B	chr20:3786772-3806121	+	2.08161	3.50546	2.25175	2.61294	5.22419	4.13152	3.8646	4.40677	1.68652	0.000118632	3.62291e-05	Up
ENSG00000101236	RNF24	chr20:3927309-4015582	-	11.0418	9.28649	10.7498	10.3594	3.3027	2.73251	3.11355	3.04959	0.29438	4.58859e-38	1.5937e-23	Down
ENSG00000101246	ARFRP1	chr20:63698642-63708025	-	13.2345	15.9308	16.2932	15.1528	14.4814	11.6545	13.0382	13.058	0.861755	0.11579	0.0460461
ENSG00000101247	NDUFAF5	chr20:13784950-13821582	+	20.5836	13.989	22.1367	18.9031	19.3427	16.1834	15.4458	16.9906	0.898828	0.841214	0.942181
ENSG00000101265	RASSF2	chr20:4780023-4823645	-	5.37293	3.67443	4.82965	4.62567	3.06751	2.7202	3.49216	3.09329	0.668723	0.00114229	0.0600716
ENSG00000101266	CSNK2A1	chr20:473591-543821	-	47.7393	48.7993	39.3527	45.2971	36.8892	32.7504	31.485	33.7082	0.744158	0.0012141	0.338231
ENSG00000101290	CDS2	chr20:5126786-5197887	+	15.1865	16.8921	16.6756	16.2514	16.6698	21.0811	19.3509	19.0339	1.17122	0.77301	0.312118
ENSG00000101294	HM13	chr20:31514428-31577923	+	24.6665	27.4107	34.1769	28.7514	29.528	24.0824	33.8888	29.1664	1.01444	0.0469291	0.0075346	Up
ENSG00000101306	MYLK2	chr20:31819308-31834689	+	2.37087	2.68127	1.56368	2.20527	0.948662	0.686688	0.788571	0.807974	0.366383	9.27925e-09	2.5417e-06	Down
ENSG00000101310	SEC23B	chr20:18507493-18561415	+	16.9106	12.2659	12.2281	13.8015	18.0512	20.5262	17.5474	18.7083	1.35552	0.00862012	0.000369956	Up
ENSG00000101333	PLCB4	chr20:9068763-9481242	+	441.516	276.186	274.527	330.743	405.009	338.18	388.588	377.259	1.14064	0.143067	1
ENSG00000101335	MYL9	chr20:36541484-36551447	+	77.3688	37.4891	54.8103	56.5561	192.238	83.3572	322.794	199.463	3.52682	0.0189554	9.54691e-06	Up
ENSG00000101337	TM9SF4	chr20:32109506-32167258	+	12.8346	9.84123	8.67498	10.4503	11.2357	9.31147	11.8264	10.7912	1.03262	0.88899	0.604618
ENSG00000101342	TLDC2	chr20:36876121-36894235	+	0.310471	0.613948	0.647575	0.523998	1.74764	1.79553	1.35918	1.63412	3.11856	0.00034329	1.54117e-05	Up
ENSG00000101343	CRNKL1	chr20:20034368-20056046	-	45.0618	49.0602	44.4932	46.2051	32.445	37.6547	34.7341	34.9446	0.756294	0.00613488	0.379173
ENSG00000101346	POFUT1	chr20:32207880-32238667	+	37.7712	46.7497	65.4186	49.9798	27.6255	33.3544	38.2506	33.0768	0.661804	0.0128712	0.634024
ENSG00000101347	SAMHD1	chr20:36890229-36951843	-	4.22714	4.05717	4.2844	4.18957	5.67209	5.50287	6.10967	5.76154	1.37521	0.0239662	0.00617927	Up
ENSG00000101350	KIF3B	chr20:32277664-32335011	+	16.7051	18.2658	16.7199	17.2303	15.7286	13.2019	17.5518	15.4941	0.899237	0.174762	1
ENSG00000101361	NOP56	chr20:2652145-2658393	+	109.275	128.979	99.8865	112.714	104.348	98.1875	111.556	104.697	0.928879	0.8442	0.757596
ENSG00000101363	MANBAL	chr20:37289638-37317260	+	12.4752	5.97633	7.0871	8.51288	15.6746	13.4965	17.4325	15.5345	1.82483	0.00556695	0.000797657	Up
ENSG00000101365	IDH3B	chr20:2658395-2664219	-	32.8571	28.1439	25.4065	28.8025	29.0049	27.1107	25.029	27.0482	0.939092	0.451514	1
ENSG00000101367	MAPRE1	chr20:32819893-32850405	+	50.4706	44.4467	39.0321	44.6498	51.1087	50.6481	47.1046	49.6205	1.11133	0.73934	0.2967
ENSG00000101384	JAG1	chr20:10637684-10674107	-	22.9356	25.5777	18.3043	22.2725	16.7063	14.7976	16.6447	16.0495	0.720598	0.000130952	0.0436689	Down
ENSG00000101391	CDK5RAP1	chr20:33358839-33401561	-	23.8226	17.1454	13.9907	18.3196	18.0947	15.8526	16.5387	16.8287	0.918617	0.764631	1
ENSG00000101400	SNTA1	chr20:33407955-33443892	-	3.96469	1.85359	2.45919	2.75916	3.27299	3.10482	2.71699	3.0316	1.09874	0.843934	0.803566
ENSG00000101407	TTI1	chr20:37983007-38033468	-	6.12632	6.25695	7.99631	6.79319	6.42341	6.53071	6.73835	6.56416	0.966284	0.793994	0.924236
ENSG00000101413	RPRD1B	chr20:38033546-38127780	+	17.166	16.5683	12.8604	15.5316	15.2547	13.3842	16.3331	14.9907	0.965174	0.247602	0.127062
ENSG00000101417	PXMP4	chr20:33702754-33720319	-	1.99416	1.81866	2.01603	1.94295	1.93815	2.15365	2.02085	2.03755	1.04869	0.802734	1
ENSG00000101421	CHMP4B	chr20:33811304-33854366	+	28.7881	27.274	27.1939	27.752	32.169	21.1437	39.6099	30.9742	1.11611	0.923557	0.71632
ENSG00000101439	CST3	chr20:23626706-23638473	-	43.219	27.3948	15.856	28.8233	50.5367	38.0542	48.3245	45.6385	1.58339	0.096151	0.0378167
ENSG00000101442	ACTR5	chr20:38748442-38772520	+	1.35649	1.10885	1.31225	1.2592	1.74641	1.97408	1.59835	1.77295	1.408	0.108834	0.058617
ENSG00000101444	AHCY	chr20:34280268-34311802	-	25.0708	26.489	21.67	24.4099	27.9629	28.4421	26.4098	27.6049	1.13089	0.69483	0.344909
ENSG00000101447	FAM83D	chr20:38926312-38953106	+	1.77471	1.4943	1.68825	1.65242	2.71657	3.12543	2.52788	2.78996	1.68841	0.00867852	0.00313918	Up
ENSG00000101452	DHX35	chr20:38962299-39039723	+	2.52786	2.48143	1.89963	2.30297	3.46591	3.8826	2.81101	3.38651	1.47049	0.0976497	0.0541426
ENSG00000101457	DNTTIP1	chr20:45791937-45811427	+	9.63597	7.38203	11.1855	9.40117	8.39502	6.4065	9.56601	8.12251	0.86399	0.606337	1
ENSG00000101460	MAP1LC3A	chr20:34546854-34560345	+	2.60624	1.32536	1.97936	1.97032	6.72804	5.62901	7.60746	6.65484	3.37754	3.29263e-05	1.22816e-06	Up
ENSG00000101464	PIGU	chr20:34560542-34698790	-	5.03139	4.75738	3.51286	4.43388	5.12727	6.03619	4.73489	5.29945	1.19522	0.801951	0.646635
ENSG00000101473	ACOT8	chr20:45841721-45857406	-	5.65211	5.48146	7.29062	6.1414	5.66641	7.55785	6.92923	6.71783	1.09386	0.547554	0.398054
ENSG00000101474	APMAP	chr20:24962925-24992979	-	71.5569	67.8474	55.731	65.0451	63.1902	64.3255	65.5682	64.3613	0.989487	0.731234	0.842791
ENSG00000101493	ZNF516	chr18:76358190-76495190	-	1.53321	1.556	1.56388	1.55103	1.79263	1.4189	2.41963	1.87705	1.2102	0.0516362	0.0210841
ENSG00000101544	ADNP2	chr18:80109031-80147523	+	12.9089	14.2675	17.1457	14.774	9.45162	10.6386	10.2334	10.1079	0.684165	0.256149	1
ENSG00000101546	RBFA	chr18:80034358-80046397	+	14.5834	12.136	8.85976	11.8597	18.5206	16.6019	17.5992	17.5739	1.48181	0.113185	0.0567706
ENSG00000101557	USP14	chr18:158383-214629	+	16.5615	14.3082	15.3887	15.4195	24.3166	27.1474	21.9778	24.4806	1.58764	0.007495	0.000242363	Up
ENSG00000101558	VAPA	chr18:9914002-9960021	+	157.773	157.355	165.239	160.122	124.118	118.644	114.582	119.115	0.743898	0.0138621	0.604618
ENSG00000101574	METTL4	chr18:2537525-2571509	-	4.12931	10.7366	5.32209	6.72933	5.61844	6.13609	7.51938	6.42464	0.954721	0.110574	0.0717722
ENSG00000101577	LPIN2	chr18:2916994-3013315	-	32.6522	26.7631	32.7715	30.7289	29.0233	22.8665	26.2548	26.0482	0.847677	0.625769	1
ENSG00000101596	SMCHD1	chr18:2655738-2805017	+	63.8546	69.3422	89.439	74.2119	61.4094	53.4624	53.9355	56.2691	0.758222	0.0381125	0.994555
ENSG00000101608	MYL12A	chr18:3247481-3256236	+	421.693	416.727	551.9	463.44	407.159	511.596	326.913	415.223	0.895958	0.364737	1
ENSG00000101624	CEP76	chr18:12661833-12702777	-	4.32927	5.21478	6.6714	5.40515	5.61888	6.43937	4.94434	5.66753	1.04854	0.634084	1
ENSG00000101639	CEP192	chr18:12991362-13125052	+	12.2648	12.7371	14.96	13.3206	11.9795	12.9267	11.2796	12.0619	0.905507	0.392213	1
ENSG00000101654	RNMT	chr18:13726660-13764558	+	41.9557	38.0105	49.433	43.1331	27.9283	23.4096	28.3558	26.5646	0.615875	3.12665e-06	0.00106973	Down
ENSG00000101665	SMAD7	chr18:48919853-48950711	-	33.5341	29.3829	28.8452	30.5874	28.906	31.1826	29.3892	29.8259	0.975105	0.16655	1
ENSG00000101670	LIPG	chr18:49560699-49599182	+	2.47583	3.01236	2.71609	2.73476	3.06694	3.2386	3.68893	3.33149	1.2182	0.200174	0.122029
ENSG00000101745	ANKRD12	chr18:9136228-9285985	+	59.3221	53.512	61.1261	57.9867	25.0487	17.9496	26.3956	23.1313	0.398907	8.30998e-10	6.89729e-08	Down
ENSG00000101751	POLI	chr18:54269404-54321266	+	49.9601	49.8884	48.75	49.5328	26.1262	24.5765	28.3379	26.3469	0.531907	6.29304e-13	1.96038e-05	Down
ENSG00000101752	MIB1	chr18:21704957-21870957	+	37.9028	38.9878	40.2953	39.062	28.7003	28.2435	28.1836	28.3758	0.72643	0.0115419	0.604618
ENSG00000101773	RBBP8	chr18:22798261-23026488	+	61.5002	75.8869	113.497	83.628	52.1341	46.2944	51.9063	50.1116	0.59922	0.00834093	0.220025
ENSG00000101782	RIOK3	chr18:23452823-23486603	+	78.3883	73.9624	106.684	86.3449	49.0508	54.4288	52.0292	51.8363	0.60034	2.0583e-08	0.00059842	Down
ENSG00000101811	CSTF2	chrX:100820359-100840932	+	5.5587	7.13931	5.96069	6.21957	7.30495	7.68563	7.90534	7.63197	1.22709	0.402525	0.309856
ENSG00000101825	MXRA5	chrX:3308565-3346641	-	1.27365	0.779902	1.52369	1.19241	6.95244	5.51108	8.05566	6.83973	5.73603	2.317e-23	5.36853e-30	Up
ENSG00000101843	PSMD10	chrX:108084207-108091618	-	49.2774	45.2019	42.6175	45.6989	36.7488	41.3963	32.8768	37.0073	0.809807	0.135819	0.945773
ENSG00000101844	ATG4A	chrX:108091668-108154671	+	7.23402	8.19298	6.19738	7.20813	9.20974	9.12893	8.62944	8.98937	1.24712	0.195721	0.112716
ENSG00000101846	STS	chrX:7219456-7354810	+	3.6882	3.63396	4.01978	3.78065	3.67053	3.70337	3.72733	3.70041	0.978777	0.550633	1
ENSG00000101849	TBL1X	chrX:9463295-9719743	+	2.11084	2.1501	1.16102	1.80732	1.97389	1.43541	2.7903	2.06653	1.14342	0.0391983	0.0160623	Up
ENSG00000101850	GPR143	chrX:9725346-9786297	-	0.50203	0.783192	0.963826	0.749683	3.15356	3.01235	3.28965	3.15185	4.20425	8.37567e-17	1.97484e-18	Up
ENSG00000101856	PGRMC1	chrX:119236245-119244466	+	77.4198	90.2302	77.4953	81.7151	74.6703	80.4411	68.8287	74.6467	0.913499	0.165097	1
ENSG00000101868	POLA1	chrX:24693919-24996986	+	5.59284	6.11015	7.05054	6.25118	4.53551	5.23051	4.04205	4.60269	0.736292	0.006842	0.401412
ENSG00000101871	MID1	chrX:10445310-10833654	-	23.6377	16.9015	18.2786	19.6059	17.9046	14.9612	14.6564	15.8407	0.807956	8.67074e-05	0.0705297
ENSG00000101882	NKAP	chrX:119920672-119943772	-	8.60817	10.4063	14.2029	11.0725	6.86857	5.3852	7.96003	6.73793	0.608531	0.00105286	0.0345723	Down
ENSG00000101888	NXT2	chrX:109535781-109544690	+	3.92227	5.43718	6.19011	5.18319	3.23829	4.82347	2.7649	3.60889	0.696268	0.364198	1
ENSG00000101898	MCTS2P	chr20:31547504-31548049	+	1.37759	1.90991	2.09058	1.79269	2.09538	2.23594	1.89455	2.07529	1.15764	0.55883	0.531955
ENSG00000101901	ALG13	chrX:111665811-111760649	+	15.6861	16.203	12.0053	14.6315	17.3802	21.0362	17.0845	18.5003	1.26442	0.0327417	0.00852469	Up
ENSG00000101911	PRPS2	chrX:12791355-12824222	+	11.6317	12.2966	12.8312	12.2532	12.7649	14.0289	11.2795	12.6911	1.03574	0.9796	0.763479
ENSG00000101928	MOSPD1	chrX:134887626-134915267	-	25.7412	27.9073	23.2128	25.6204	24.8661	28.639	19.7976	24.4342	0.953701	0.497568	1
ENSG00000101935	AMMECR1	chrX:110194186-110440233	-	3.39168	4.10987	3.69081	3.73079	4.73849	5.1839	4.41873	4.78037	1.28133	0.27415	0.136516
ENSG00000101938	CHRDL1	chrX:110673856-110795819	-	61.7111	59.4723	53.0621	58.0818	81.3439	85.0976	75.908	80.7832	1.39085	0.00474773	0.000331511	Up
ENSG00000101940	WDR13	chrX:48590042-48608867	+	16.1902	8.41163	6.24206	10.2813	17.0216	17.4532	22.3258	18.9335	1.84155	0.00549488	0.000663914	Up
ENSG00000101955	SRPX	chrX:38149336-38220924	-	4.85966	4.745	4.20971	4.60479	5.25141	6.11959	4.61169	5.32756	1.15696	0.434011	0.338168
ENSG00000101966	XIAP	chrX:123859724-123913979	+	53.1837	57.8225	56.8945	55.9669	43.9032	43.3301	42.0463	43.0932	0.769977	0.232404	1
ENSG00000101972	STAG2	chrX:123960212-124422664	+	195.647	193.099	254.406	214.384	156.977	127.719	152.014	145.57	0.679015	3.93579e-06	0.0156829	Down
ENSG00000101974	ATP11C	chrX:139726346-139945276	-	14.1668	19.6748	24.9737	19.6051	15.2095	15.6372	16.1052	15.6506	0.798294	0.0503962	0.808864
ENSG00000101986	ABCD1	chrX:153724868-153744762	+	0.78985	0.653891	0.617992	0.687244	2.02251	1.76572	2.51558	2.10127	3.05753	9.968e-07	1.09846e-07	Up
ENSG00000101997	CCDC22	chrX:49235467-49250526	+	2.49337	2.49091	1.45732	2.1472	2.64966	2.17734	2.84264	2.55655	1.19064	0.803084	0.724144
ENSG00000102007	PLP2	chrX:49171926-49175239	+	37.845	36.0861	34.1125	36.0145	25.5301	18.0482	23.3715	22.3166	0.619655	2.20014e-06	0.0036403	Down
ENSG00000102024	PLS3	chrX:115561174-115650861	+	322.772	321.702	371.163	338.546	414.548	319.495	286.048	340.03	1.00439	0.457266	1
ENSG00000102030	NAA10	chrX:153929242-153935223	-	25.6929	21.3751	17.8524	21.6401	31.6436	27.0566	30.1369	29.6124	1.3684	0.0923495	0.0453846
ENSG00000102032	RENBP	chrX:153935263-153944691	-	6.56894	3.55374	3.52687	4.54985	11.9115	12.0052	14.9656	12.9608	2.84861	1.12752e-09	9.16916e-11	Up
ENSG00000102034	ELF4	chrX:130064874-130110716	-	6.08362	4.41988	6.07093	5.52481	6.95805	5.49217	6.82654	6.42559	1.16304	0.448192	0.227913
ENSG00000102038	SMARCA1	chrX:129446501-129523500	-	34.9242	37.5851	44.5021	39.0038	35.1193	32.1801	38.08	35.1265	0.900591	0.265957	1
ENSG00000102054	RBBP7	chrX:16839283-16870414	-	83.3235	87.6168	75.0913	82.0105	60.4606	55.4939	58.1874	58.0473	0.707803	0.00142875	0.219031
ENSG00000102078	SLC25A14	chrX:130339888-130373361	+	8.82227	9.25165	4.62697	7.56696	9.19201	8.6416	8.00315	8.61225	1.13814	0.968253	0.919168
ENSG00000102081	FMR1	chrX:147911951-147951125	+	35.0518	39.3163	34.3728	36.247	32.1841	29.0334	35.8036	32.3404	0.892223	0.169946	1
ENSG00000102096	PIM2	chrX:48913182-48919024	-	2.31115	1.52827	2.21938	2.0196	1.94332	2.22073	1.55897	1.90767	0.94458	0.635233	1
ENSG00000102100	SLC35A2	chrX:48903180-48911958	-	4.9258	5.64124	5.38348	5.31684	5.27682	5.5333	5.24547	5.35186	1.00659	0.958925	0.838054
ENSG00000102103	PQBP1	chrX:48897912-48903143	+	36.7077	38.0445	26.2701	33.6741	40.1179	23.6235	36.3421	33.3612	0.990707	0.98597	0.808864
ENSG00000102119	EMD	chrX:154379197-154381523	+	14.965	13.4051	29.8577	19.4093	12.6381	9.24131	16.4983	12.7926	0.659096	0.269717	1
ENSG00000102125	TAZ	chrX:154411518-154421726	+	3.93095	2.78327	3.50645	3.40689	2.63044	2.48489	3.9682	3.02784	0.888741	0.864957	0.856403
ENSG00000102144	PGK1	chrX:78065188-78129296	+	309.571	237.026	299.368	281.988	35.8486	47.0412	35.3684	39.4194	0.139791	3.37958e-79	1.57677e-55	Down
ENSG00000102158	MAGT1	chrX:77826364-77895593	-	41.9519	42.0661	30.2099	38.076	31.1087	35.9627	26.9334	31.3349	0.822958	0.0682672	0.69371
ENSG00000102172	SMS	chrX:21940573-21994835	+	216.627	223.831	244.293	228.25	122.87	109.597	122.493	118.32	0.518378	1.26746e-13	2.66227e-08	Down
ENSG00000102178	UBL4A	chrX:154483717-154486670	-	5.66729	3.17976	3.2883	4.04512	5.92255	7.80579	5.9945	6.57428	1.62524	0.0556638	0.0214433
ENSG00000102181	CD99L2	chrX:150766337-150898816	-	14.2961	13.2739	21.1467	16.2389	11.1766	10.9163	13.5508	11.8812	0.731653	0.0493877	0.724491
ENSG00000102189	EEA1	chr12:92770637-92929331	-	39.8435	63.0073	82.7647	61.8718	41.9439	36.2064	46.5833	41.5779	0.672	0.410941	1
ENSG00000102218	RP2	chrX:46836940-46882358	+	9.31793	10.115	10.2761	9.90301	9.77107	11.2351	8.2258	9.74399	0.983942	0.701954	1
ENSG00000102221	JADE3	chrX:46912276-47061242	+	2.77015	2.7532	2.75056	2.75797	2.67619	2.87764	2.74691	2.76691	1.00324	0.813314	1
ENSG00000102225	CDK16	chrX:47217860-47229997	+	26.9597	18.6506	18.8315	21.4806	22.1841	22.3911	23.904	22.8264	1.06265	0.859063	0.573859
ENSG00000102226	USP11	chrX:47232690-47248328	+	11.7181	15.0924	11.1421	12.6509	18.8548	21.7145	22.7175	21.0956	1.66752	1.89128e-05	1.20695e-06	Up
ENSG00000102230	PCYT1B	chrX:24558087-24672677	-	6.96237	5.59879	8.78824	7.11647	2.38585	2.78733	2.94377	2.70565	0.380196	1.1851e-12	2.35773e-08	Down
ENSG00000102241	HTATSF1	chrX:136497079-136512346	+	58.9213	56.9232	61.4176	59.0874	58.0048	48.7337	60.2646	55.6677	0.942125	0.290767	1
ENSG00000102265	TIMP1	chrX:47582313-47586789	+	25.9436	34.4181	25.0219	28.4612	22.7242	26.457	28.8493	26.0102	0.913882	0.817317	0.604618
ENSG00000102302	FGD1	chrX:54445454-54496166	-	1.10271	0.885777	0.953565	0.980684	2.35784	1.45967	2.89671	2.23807	2.28216	0.000265711	3.7373e-05	Up
ENSG00000102309	PIN4	chrX:72181353-72302926	+	26.8227	28.1121	29.4299	28.1216	17.8553	18.0881	15.373	17.1055	0.608269	3.92509e-07	0.00808475	Down
ENSG00000102312	PORCN	chrX:48508962-48520814	+	4.35405	5.02652	4.17177	4.51745	4.88076	4.9681	4.70901	4.85262	1.0742	0.362646	0.274709
ENSG00000102316	MAGED2	chrX:54807599-54816012	+	40.8875	28.0404	20.8497	29.9259	37.2758	39.6693	40.8161	39.2537	1.3117	0.127517	0.023993
ENSG00000102317	RBM3	chrX:48574449-48579066	+	220.138	229.074	255.816	235.009	210.818	242.244	212.694	221.919	0.944297	0.845813	0.681499
ENSG00000102349	KLF8	chrX:56232421-56287889	+	1.82254	1.6985	1.51099	1.67734	1.75789	1.91102	1.88261	1.85051	1.10324	0.973051	0.859187
ENSG00000102359	SRPX2	chrX:100644166-100675788	+	3.30024	3.3277	3.1153	3.24775	4.47388	5.09763	4.7858	4.78577	1.47357	0.75378	0.631341
ENSG00000102362	SYTL4	chrX:100674491-100732123	-	1.84574	1.96023	0.949638	1.5852	2.09068	1.9512	1.83798	1.95995	1.23641	0.669344	0.604618
ENSG00000102383	ZDHHC15	chrX:75368427-75523502	-	2.09062	1.82731	2.20553	2.04115	2.1417	2.33941	2.11991	2.20034	1.07799	0.826344	0.607271
ENSG00000102390	PBDC1	chrX:76172936-76178204	+	20.1109	21.2075	24.3779	21.8988	20.1466	15.4661	23.1912	19.6013	0.895087	0.555885	1
ENSG00000102393	GLA	chrX:101397803-101407925	-	6.06874	6.71632	4.02141	5.60216	7.86377	8.7244	7.13581	7.90799	1.4116	0.292956	0.223245
ENSG00000102401	ARMCX3	chrX:101622797-101627843	+	60.2128	54.4629	64.0835	59.5864	53.7375	50.4804	60.9815	55.0665	0.924145	0.147402	1
ENSG00000102409	BEX4	chrX:103215092-103217246	+	56.2475	60.7018	56.4176	57.789	49.0385	38.2496	46.8496	44.7126	0.773722	0.00301694	0.229469
ENSG00000102452	NALCN	chr13:101053776-101416492	-	29.1644	27.6888	27.9541	28.2691	27.6088	32.6333	26.66	28.9674	1.0247	0.584767	1
ENSG00000102471	NDFIP2	chr13:79481124-79556075	+	22.424	30.0201	30.0506	27.4982	18.3678	23.9752	17.6406	19.9945	0.727121	0.0312741	0.490611
ENSG00000102531	FNDC3A	chr13:48975912-49209779	+	38.9984	44.8008	37.3404	40.3799	31.2198	33.7716	28.8521	31.2812	0.774672	0.00438684	0.337916
ENSG00000102543	CDADC1	chr13:49247925-49293485	+	13.8672	10.0272	7.712	10.5355	9.22671	8.01078	10.6927	9.31006	0.883688	0.659185	1
ENSG00000102547	CAB39L	chr13:49308650-49444126	-	6.43902	5.99216	5.77614	6.06911	4.23788	5.04345	3.64408	4.30847	0.709902	0.0208166	0.540007
ENSG00000102554	KLF5	chr13:73054976-73077542	+	20.4782	12.1822	19.7418	17.4674	21.0003	13.0578	23.5781	19.2121	1.09988	0.519154	0.205145
ENSG00000102572	STK24	chr13:98445185-98577940	-	99.5903	102.516	83.9265	95.3443	98.1375	78.6378	97.4583	91.4112	0.958749	0.912586	0.604618
ENSG00000102580	DNAJC3	chr13:95677139-95794989	+	60.5649	70.3687	66.5143	65.816	45.1869	47.4328	43.6618	45.4272	0.690215	0.000462451	0.126529
ENSG00000102595	UGGT2	chr13:95801580-96053482	-	50.0977	51.2756	59.3513	53.5749	33.506	33.6849	30.2897	32.4935	0.606507	1.94328e-08	0.00170328	Down
ENSG00000102606	ARHGEF7	chr13:111114559-111305737	+	13.2661	10.9706	12.2309	12.1559	10.9277	8.19131	9.32103	9.48001	0.779871	0.0482638	0.680751
ENSG00000102699	PARP4	chr13:24420926-24512810	-	38.0163	41.3784	35.045	38.1466	42.0423	41.8722	42.1936	42.036	1.10196	0.644493	0.272408
ENSG00000102710	SUPT20H	chr13:37009312-37059713	-	28.0472	28.6989	35.2873	30.6778	28.7874	32.1315	29.7918	30.2369	0.985628	0.390147	0.11985
ENSG00000102738	MRPS31	chr13:40729135-40771173	-	25.6522	26.0558	23.5938	25.1006	21.2752	20.729	20.2593	20.7545	0.826853	0.00769273	0.604618
ENSG00000102743	SLC25A15	chr13:40789412-40810111	+	3.11192	3.03753	2.17321	2.77422	4.70189	5.00216	4.16882	4.62429	1.66688	0.0149106	0.00803753	Up
ENSG00000102753	KPNA3	chr13:49699307-49792921	-	26.2393	22.4143	52.8363	33.83	25.5962	20.4987	27.4087	24.5012	0.724245	0.960757	0.604618
ENSG00000102763	VWA8	chr13:41566837-41961120	-	6.58024	6.54442	5.60224	6.2423	10.0614	9.30045	11.8951	10.419	1.66909	0.00237324	5.38238e-05	Up
ENSG00000102780	DGKH	chr13:42040036-42256578	+	6.96374	5.98064	6.12034	6.35491	8.22787	7.24085	7.51708	7.66193	1.20567	0.564931	0.142759
ENSG00000102781	KATNAL1	chr13:30202630-30307484	-	33.4337	33.8305	39.5865	35.6169	20.664	24.7648	23.083	22.8373	0.641192	0.00556385	0.219031
ENSG00000102786	INTS6	chr13:51354077-51454264	-	36.6617	53.671	52.5364	47.623	39.0327	34.9818	37.1926	37.069	0.778385	0.524643	1
ENSG00000102796	DHRS12	chr13:51767993-51804157	-	4.47631	3.43828	3.58154	3.83204	6.96	3.796	6.5863	5.78077	1.50853	0.0632973	0.0358665
ENSG00000102802	MEDAG	chr13:30906191-30925572	+	2.30229	0.897303	1.0729	1.42416	22.0848	27.2198	19.2572	22.8539	16.0473	9.02803e-68	2.58689e-64	Up
ENSG00000102804	TSC22D1	chr13:44432143-44577147	-	65.9571	73.4597	94.8926	78.1031	102.223	62.8367	107.291	90.7836	1.16235	0.635412	0.246002
ENSG00000102805	CLN5	chr13:76990660-77019143	+	23.9868	21.9526	19.3479	21.7624	21.7261	24.2718	17.2155	21.0711	0.968234	0.668268	1
ENSG00000102858	MGRN1	chr16:4616493-4690974	+	4.91896	4.6802	4.23758	4.61225	7.25598	4.34069	8.17152	6.5894	1.42867	0.00517603	0.000956566	Up
ENSG00000102870	ZNF629	chr16:30778449-30787202	-	7.39678	6.01504	5.2866	6.23281	7.78199	5.8712	8.19449	7.28256	1.16842	0.571218	0.302472
ENSG00000102871	TRADD	chr16:67154180-67160298	-	3.83601	3.3649	2.99602	3.39898	3.68493	4.68472	2.96597	3.77854	1.11167	0.900939	0.808864
ENSG00000102878	HSF4	chr16:67164681-67169945	+	12.0406	6.50798	5.54342	8.03067	5.62975	5.65513	9.80071	7.02853	0.875211	0.940618	0.995499
ENSG00000102882	MAPK3	chr16:30114105-30123506	-	13.3228	11.2293	9.14722	11.2331	11.8445	10.6818	15.1719	12.5661	1.11866	0.73111	0.604618
ENSG00000102893	PHKB	chr16:47461123-47701523	+	26.757	27.4103	34.4424	29.5366	31.2233	32.6044	30.5074	31.445	1.06461	0.922974	0.445734
ENSG00000102897	LYRM1	chr16:20899868-20925006	+	20.4078	19.8222	20.8718	20.3673	19.885	12.9113	12.746	15.1808	0.745351	0.145324	1
ENSG00000102898	NUTF2	chr16:67846732-67872567	+	52.549	50.8187	51.3493	51.5723	48.1529	50.7373	48.6308	49.1737	0.953489	0.120168	1
ENSG00000102900	NUP93	chr16:56730105-56850286	+	11.8395	13.7873	10.9834	12.2034	13.2818	14.5979	13.1654	13.6817	1.12114	0.448752	0.271469
ENSG00000102901	CENPT	chr16:67828157-67847811	-	14.3041	14.4167	15.1986	14.6398	18.1728	16.1393	20.2676	18.1932	1.24272	0.17013	0.0665695
ENSG00000102908	NFAT5	chr16:69565094-69704666	+	16.3384	16.6633	16.9336	16.6451	24.6407	20.7347	26.999	24.1248	1.44936	0.00313264	1.82544e-05	Up
ENSG00000102910	LONP2	chr16:48244296-48363122	+	41.9604	39.4486	43.2673	41.5588	39.7752	38.1932	37.1457	38.3714	0.923304	0.288036	1
ENSG00000102921	N4BP1	chr16:48538726-48620148	-	23.6506	19.6202	24.8371	22.7026	21.8988	18.6706	18.8464	19.8053	0.872378	0.230348	1
ENSG00000102931	ARL2BP	chr16:57245098-57253635	+	36.1328	35.1346	44.1886	38.4853	32.9483	38.0645	31.7622	34.2583	0.890166	0.350661	1
ENSG00000102967	DHODH	chr16:72008588-72027664	+	3.30103	4.33914	2.07885	3.23967	3.03142	2.16903	2.80616	2.66887	0.823808	0.715701	1
ENSG00000102974	CTCF	chr16:67562407-67639183	+	15.1046	15.4662	12.9886	14.5198	11.8915	9.25578	14.3394	11.8289	0.814673	0.0943036	0.788548
ENSG00000102977	ACD	chr16:67657512-67660815	-	2.94592	2.11568	2.71878	2.59346	2.51645	1.68675	2.84687	2.35002	0.906134	0.764077	0.739373
ENSG00000102978	POLR2C	chr16:57462387-57472010	+	12.6902	12.1241	20.8928	15.2357	10.1496	13.1468	10.678	11.3248	0.743307	0.0405884	0.362229
ENSG00000102984	ZNF821	chr16:71859680-71895336	-	4.97358	4.91728	5.71253	5.20113	3.27578	3.68406	3.69979	3.55321	0.683161	0.457791	1
ENSG00000102996	MMP15	chr16:58025566-58046901	+	7.43066	5.39367	4.37361	5.73265	5.53084	3.33665	4.79176	4.55308	0.794238	0.362646	0.264884
ENSG00000103005	USB1	chr16:57999546-58021618	+	1.54045	1.65441	1.29286	1.49591	3.51379	3.53009	3.11227	3.38538	2.2631	0.000670494	0.000295589	Up
ENSG00000103018	CYB5B	chr16:69424525-69466266	+	24.5958	21.0572	14.9282	20.1937	19.7963	22.9239	14.7536	19.1579	0.948707	0.431089	1
ENSG00000103021	CCDC113	chr16:58231157-58283836	+	8.71941	9.27552	9.27323	9.08939	8.97623	6.29771	8.20527	7.8264	0.861049	0.0302484	0.718279
ENSG00000103024	NME3	chr16:1770286-1771730	-	0.49778	0.195507	0.28695	0.326746	3.40752	3.58354	3.26469	3.41858	10.4625	1.01916e-13	8.40479e-18	Up
ENSG00000103034	NDRG4	chr16:58462846-58513628	+	25.6457	28.0242	21.2644	24.9781	38.7984	39.6216	38.0282	38.8161	1.554	0.000330593	1.61434e-05	Up
ENSG00000103035	PSMD7	chr16:74296775-74306288	+	99.6372	92.6349	90.3969	94.223	95.736	88.7361	96.9716	93.8146	0.995665	0.269508	1
ENSG00000103037	SETD6	chr16:58515479-58521181	+	14.2152	13.9863	14.1473	14.1163	15.8813	15.0572	13.7084	14.8823	1.05427	0.683734	0.450606
ENSG00000103042	SLC38A7	chr16:58665109-58685104	-	8.05108	10.9746	10.6546	9.89343	13.4696	14.4876	12.2538	13.4037	1.35481	0.0060405	0.00102398	Up
ENSG00000103043	VAC14	chr16:70687439-70801161	-	4.15955	4.46099	3.81148	4.14401	6.01359	3.98593	7.49727	5.83226	1.4074	0.00302149	0.000526862	Up
ENSG00000103047	TANGO6	chr16:68843604-69085180	+	5.42949	4.58216	3.92686	4.64617	10.6708	13.1671	13.0366	12.2915	2.64551	8.96169e-17	1.89712e-14	Up
ENSG00000103051	COG4	chr16:70480568-70523565	-	23.115	21.7634	19.2366	21.3717	22.7579	20.1642	20.0959	21.006	0.98289	0.945617	0.634303
ENSG00000103061	SLC7A6OS	chr16:68284503-68310946	-	9.30826	11.0854	11.9814	10.7917	8.2719	7.17886	9.00851	8.15309	0.755497	0.128407	1
ENSG00000103064	SLC7A6	chr16:68264516-68301823	+	8.3003	6.37598	7.26412	7.31347	15.1452	13.5113	16.0885	14.915	2.03939	4.72156e-14	3.1393e-17	Up
ENSG00000103066	PLA2G15	chr16:68245304-68261062	+	3.60398	3.69301	6.73297	4.67665	7.34581	6.21611	8.33359	7.2985	1.56063	0.00218836	0.000294808	Up
ENSG00000103091	WDR59	chr16:74871367-75000173	-	10.1521	9.4201	10.0455	9.87257	10.6902	8.77402	13.3344	10.9329	1.1074	0.995847	0.808864
ENSG00000103111	MON1B	chr16:77190835-77202405	+	4.79299	4.89662	4.96396	4.88452	6.53082	5.0217	7.40464	6.31905	1.29369	0.51738	0.248034
ENSG00000103121	CMC2	chr16:80966448-81020270	-	15.8075	18.19	20.8649	18.2875	20.9187	22.2032	19.4252	20.849	1.14007	0.742251	0.588445
ENSG00000103126	AXIN1	chr16:287440-352673	-	5.99863	4.221	4.67245	4.96403	6.17313	4.91883	6.04284	5.7116	1.1506	0.199731	0.0860442
ENSG00000103145	HCFC1R1	chr16:3022620-3024286	-	74.8271	35.9046	33.567	48.0996	41.3895	26.5278	40.9298	36.2824	0.754318	0.10906	0.604618
ENSG00000103152	MPG	chr16:77007-85853	+	6.94456	5.31806	3.22473	5.16245	6.65281	7.8091	7.2506	7.2375	1.40195	0.0358489	0.0199291	Up
ENSG00000103160	HSDL1	chr16:84122146-84145192	-	18.9461	18.95	12.993	16.963	12.2361	15.7805	14.9401	14.3189	0.844124	0.361718	1
ENSG00000103168	TAF1C	chr16:84177847-84187070	-	1.69189	1.43246	2.70929	1.94455	3.19921	2.86833	3.37878	3.14877	1.61928	0.0431067	0.0172344	Up
ENSG00000103174	NAGPA	chr16:5024844-5034141	-	5.70031	6.98852	10.89	7.85961	7.13492	6.32018	5.7229	6.39267	0.813357	0.290202	0.177537
ENSG00000103187	COTL1	chr16:84565594-84618077	-	81.1695	42.1985	58.7631	60.7104	89.5428	79.6021	100.284	89.8096	1.47931	0.0778011	0.00573133
ENSG00000103194	USP10	chr16:84699978-84779922	+	41.9347	39.6724	39.126	40.2444	36.6924	32.7596	40.0425	36.4982	0.906914	0.913925	0.527924
ENSG00000103196	CRISPLD2	chr16:84819984-84920768	+	0.802827	0.132583	0.336617	0.424009	1.9033	0.94694	2.36382	1.73802	4.09902	5.76351e-08	3.27066e-09	Up
ENSG00000103197	TSC2	chr16:2047465-2088720	+	8.39554	10.8976	13.2643	10.8525	9.75467	7.69019	12.5237	9.98952	0.920483	0.00424933	0.000611884	Up
ENSG00000103199	ZNF500	chr16:4748239-4767624	-	1.19088	1.81899	1.80218	1.60402	4.05322	3.30635	3.51839	3.62599	2.26057	0.102208	0.062436
ENSG00000103202	NME4	chr16:396725-410367	+	29.9755	27.8359	32.064	29.9585	25.7049	20.7284	27.5772	24.6702	0.823479	0.13049	0.896793
ENSG00000103222	ABCC1	chr16:15949577-16143074	+	10.1168	6.35986	3.60227	6.69298	10.5526	8.62792	13.2455	10.8087	1.61493	0.0292499	0.00946898	Up
ENSG00000103226	NOMO3	chr16:16232495-16294814	+	2.30788	2.164	0.604156	1.69201	2.07703	2.74974	2.27246	2.36641	1.39858	0.662115	0.604618
ENSG00000103227	LMF1	chr16:853634-981318	-	1.70405	0.897385	1.13627	1.2459	3.02405	2.42387	2.77996	2.74263	2.20132	0.000722259	0.000126977	Up
ENSG00000103245	NARFL	chr16:729753-741329	-	5.50223	4.24492	3.56387	4.43701	5.37998	5.58468	4.94486	5.30317	1.19521	0.00585473	0.00208286	Up
ENSG00000103248	MTHFSD	chr16:86530176-86555235	-	4.98991	3.4923	3.14198	3.87473	4.34401	4.17612	4.49265	4.33759	1.11946	0.655958	0.604618
ENSG00000103249	CLCN7	chr16:1444934-1475580	-	5.73783	4.77549	4.5299	5.01441	10.3936	8.53315	13.3203	10.749	2.14363	2.16843e-10	1.61607e-11	Up
ENSG00000103257	SLC7A5	chr16:87830023-87869488	-	7.36497	3.54588	6.46519	5.79201	9.41398	8.22855	9.42826	9.0236	1.55794	0.00333398	0.000114153	Up
ENSG00000103260	METRN	chr16:715115-719655	+	2.54792	1.91152	2.08624	2.18189	4.26158	3.90362	3.90889	4.0247	1.84459	0.00131348	0.000397717	Up
ENSG00000103264	FBXO31	chr16:87326987-87392142	-	6.53675	6.25446	5.88431	6.22517	6.47493	6.37538	6.71437	6.52156	1.04761	0.426333	0.2973
ENSG00000103266	STUB1	chr16:680224-682870	+	57.0958	19.0585	14.8382	30.3308	55.0029	42.0512	39.7475	45.6005	1.50344	0.023552	0.00882864	Up
ENSG00000103274	NUBP1	chr16:10743786-10769351	+	15.0819	15.6992	16.9891	15.9234	19.5729	18.1032	20.3514	19.3425	1.21472	0.317992	0.183934
ENSG00000103275	UBE2I	chr16:1308880-1327018	+	32.3396	32.8325	30.3577	31.8433	30.1986	19.9189	37.0339	29.0505	0.912295	0.531521	1
ENSG00000103326	CAPN15	chr16:527717-554636	+	0.873513	0.683657	0.691307	0.749492	1.45644	1.51307	1.83794	1.60248	2.13809	1.03097e-06	3.09697e-08	Up
ENSG00000103335	PIEZO1	chr16:88715343-88785211	-	76.9252	50.5409	64.2342	63.9001	105.81	90.668	115.535	104.004	1.62761	3.14349e-06	5.379e-10	Up
ENSG00000103342	GSPT1	chr16:11868128-11916082	-	88.5344	87.2099	108.678	94.8074	90.7082	59.7916	81.1749	77.2249	0.814545	0.0964139	1
ENSG00000103343	ZNF174	chr16:3401235-3409370	+	5.10996	3.90334	4.05927	4.35752	5.66206	4.77069	4.94653	5.12643	1.17645	0.877835	1
ENSG00000103351	CLUAP1	chr16:3500924-3539048	+	49.9995	55.4155	64.7704	56.7285	42.1233	40.4385	40.9832	41.1817	0.725944	0.0104384	0.639978
ENSG00000103353	UBFD1	chr16:23557362-23574389	+	42.8938	42.8093	31.4402	39.0478	41.9286	34.5555	43.0592	39.8478	1.02049	0.567279	0.203836
ENSG00000103356	EARS2	chr16:23522014-23557731	-	5.80271	6.35404	7.51332	6.55669	6.87035	9.10992	6.8999	7.62672	1.1632	0.47624	1
ENSG00000103363	ELOB	chr16:2771414-2777297	-	79.0613	65.4346	59.3464	67.9474	81.3554	89.3012	65.4206	78.6924	1.15814	0.419176	0.236216
ENSG00000103365	GGA2	chr16:23463542-23521995	-	22.5642	24.7052	29.8102	25.6932	24.1804	12.0997	25.7231	20.6677	0.804405	0.550192	1
ENSG00000103381	CPPED1	chr16:12659799-12804017	-	10.3147	8.3005	7.2584	8.62453	16.5876	13.8579	16.1619	15.5358	1.80135	2.74714e-06	3.88511e-07	Up
ENSG00000103404	USP31	chr16:23061406-23149270	-	2.37424	2.49006	1.98915	2.28448	3.10223	3.18465	3.33446	3.20711	1.40387	0.0205782	0.00889391	Up
ENSG00000103415	HMOX2	chr16:4474690-4510347	+	21.8002	25.4585	15.64	20.9662	23.893	25.3404	21.1713	23.4682	1.11933	0.250803	0.172124
ENSG00000103423	DNAJA3	chr16:4425805-4456775	+	23.4328	24.0573	15.5117	21.0006	20.9655	17.3896	20.45	19.6017	0.933388	0.979859	0.894184
ENSG00000103429	BFAR	chr16:14632815-14669236	+	21.5078	21.3695	19.3823	20.7532	19.3497	21.493	18.6503	19.831	0.955563	0.909837	0.658743
ENSG00000103479	RBL2	chr16:53433977-53491649	+	36.5083	40.6349	34.1573	37.1002	30.973	29.8413	30.09	30.3014	0.816747	0.0229427	0.77699
ENSG00000103485	QPRT	chr16:29679008-29698699	+	0.0182619	0.0217972	0	0.013353	1.4922	1.32865	2.49564	1.77216	132.716	4.02828e-20	1.6537e-26	Up
ENSG00000103490	PYCARD	chr16:31201485-31203450	-	2.02449	0.874015	0.764671	1.22106	4.6375	4.52366	3.28124	4.14747	3.39662	8.54645e-05	1.55981e-06	Up
ENSG00000103494	RPGRIP1L	chr16:53597683-53703938	-	11.6946	13.3184	13.2526	12.7552	10.8226	13.3117	11.6073	11.9139	0.93404	0.261711	1
ENSG00000103495	MAZ	chr16:29806106-29811164	+	43.4192	46.2709	44.8572	44.8491	37.7615	49.2884	41.8915	42.9805	0.958335	0.98154	0.808864
ENSG00000103496	STX4	chr16:31032889-31042975	+	13.7522	11.064	9.87607	11.5641	18.0302	10.3179	21.7298	16.6926	1.44349	0.282434	0.180888
ENSG00000103502	CDIPT	chr16:29858357-29863736	-	7.506	5.25397	7.17901	6.64633	9.29355	11.256	8.95198	9.83384	1.47959	0.0255133	0.00609695	Up
ENSG00000103507	BCKDK	chr16:31106107-31112791	+	9.20004	6.82541	11.3867	9.13738	7.21652	4.79236	6.6404	6.21643	0.680329	0.142085	0.82224
ENSG00000103510	KAT8	chr16:31115754-31131393	+	17.2628	18.2769	12.8628	16.1342	14.4856	15.6422	16.5563	15.5614	0.964498	0.558392	1
ENSG00000103512	NOMO1	chr16:14833681-14896160	+	32.7755	20.5614	5.01728	19.4514	38.1217	36.6982	33.7854	36.2018	1.86114	0.38443	0.0985816
ENSG00000103528	SYT17	chr16:19167971-19268334	+	3.47887	1.77294	2.38703	2.54628	2.94412	2.20381	3.17799	2.77531	1.08995	0.540821	1
ENSG00000103540	CCP110	chr16:19523811-19553408	+	7.53953	7.20851	10.9015	8.54985	7.4973	7.24453	8.37801	7.70661	0.901374	0.880167	0.808864
ENSG00000103544	C16orf62	chr16:19555240-19706793	+	12.2316	11.0098	9.21045	10.8173	13.4118	10.8645	15.8244	13.3669	1.2357	0.19369	0.0657989
[truncated: 10,768 more rows]
